# Supplementary material for: Spatio‐Temporal Proteomic Landscape Reveals Early Warning Signals of Esophageal Squamous Cell Carcinoma Progression
Source: Adv Sci (Weinh). 2026 Jan 8;13(16):e14343. doi: 10.1002/advs.202514343 (PMC13042397; doi:10.1002/advs.202514343)
Supplement: Supplementary file 2 — Supporting File 2: advs73729‐sup‐0002‐Supplementary Table_Production Data.xlsx. [file ADVS-13-e14343-s001.xlsx]

## Sheet: Table S1
Table S1. Demographics and clinical characteristics of subjects in Yanting-Cohort.
	Subject groups
Characteristics	ESO (n = 13)	MID (n = 21)	MOD (n = 6)	SED (n = 7)	ESCC (n = 7)	P value
Age, y	60.77 ± 8.19	59.29 ± 6.29	59.33 ± 9.31	60.29 ± 9.76	63.57 ± 5.06	0.760a
Gender						0.480b
Female	4 (30.77)	8 (38.10)	3 (50.00)	3 (42.86)	5 (71.43)
Male	9 (69.23)	13 (61.90)	3 (50.00)	4 (57.14)	2 (28.57)
BMI, kg/m2	22.80 ± 2.53	23.86 ± 1.92	24.10 ± 1.70	22.86 ± 2.29	24.05 ± 4.00	0.612a
Systolic blood pressure, mmHg	126.92 ± 7.51	122.95 ± 8.98	121.67 ± 4.08	122.86 ± 7.56	124.00 ± 10.58	0.641a
Diastolic blood pressure, mmHg	87.38 ± 7.80	81.14 ± 4.65	82.17 ± 4.02	81.14 ± 2.04	83.14 ± 4.14	0.025a
Smoking						0.105b
Yes	6 (46.15)	5 (23.81)	0 (0.00)	1 (14.29)	0 (0.00)
No	7 (53.85)	16 (76.19)	6 (100.00)	6 (85.71)	7 (100.00)
Alcohol consumption						0.225b
Yes	2 (15.38)	1 (4.76)	2 (33.33)	1 (14.29)	0 (0.00)
No	11 (84.62)	20 (95.24)	4 (66.67)	6 (85.71)	7 (100.00)
Data are presented as mean ± standard deviation or n (%).
a The P values were from one-way analysis of variance tests.
b Fisher's exact tests were performed for P values of categorical data.

## Sheet: Table S2
Table S2. Demographics of subjects in the Nantong-Cohort.
No.	Subjects	Gender	Age	Stage
1	S01	Male	72	Normal
2	S02	Female	48	Normal
3	S03	Male	75	Normal
4	S04	Male	66	Normal
5	S05	Female	53	Normal
6	S06	Male	84	Normal
7	S07	Male	61	Normal
8	S08	Male	65	Normal
9	S09	Female	67	Normal
10	S10	Male	64	Normal
11	S11	Female	71	Esophagitis
12	S12	Female	62	Esophagitis
13	S13	Female	58	Esophagitis
14	S14	Female	59	Esophagitis
15	S15	Male	66	Esophagitis
16	S16	Male	53	Esophagitis
17	S17	Female	35	Esophagitis
18	S18	Male	56	Esophagitis
19	S19	Male	68	Esophagitis
20	S20	Male	70	Esophagitis
21	S21	Female	56	Esophagitis
22	S22	Male	78	Low-grade intraepithelial neoplasia
23	S23	Female	72	Low-grade intraepithelial neoplasia
24	S24	Male	72	Low-grade intraepithelial neoplasia
25	S25	Male	74	Low-grade intraepithelial neoplasia
26	S26	Female	58	Low-grade intraepithelial neoplasia
27	S27	Female	76	Low-grade intraepithelial neoplasia
28	S28	Female	74	Low-grade intraepithelial neoplasia
29	S29	Male	52	Low-grade intraepithelial neoplasia
30	S30	Female	72	Low-grade intraepithelial neoplasia
31	S31	Female	56	Low-grade intraepithelial neoplasia
32	S32	Female	79	Low-grade intraepithelial neoplasia
33	S33	Male	51	Low-grade intraepithelial neoplasia
34	S34	Male	75	Low-grade intraepithelial neoplasia
35	S35	Male	54	Low-grade intraepithelial neoplasia
36	S36	Female	79	Low-grade intraepithelial neoplasia
37	S37	Male	69	Low-grade intraepithelial neoplasia
38	S38	Male	69	Low-grade intraepithelial neoplasia
39	S39	Male	75	High-grade intraepithelial neoplasia
40	S40	Male	73	High-grade intraepithelial neoplasia
41	S41	Male	67	High-grade intraepithelial neoplasia
42	S42	Female	74	High-grade intraepithelial neoplasia
43	S43	Male	79	High-grade intraepithelial neoplasia
44	S44	Female	69	High-grade intraepithelial neoplasia
45	S45	Female	79	High-grade intraepithelial neoplasia
46	S46	Male	70	High-grade intraepithelial neoplasia
47	S47	Female	82	High-grade intraepithelial neoplasia
48	S48	Female	75	High-grade intraepithelial neoplasia
49	S49	Male	76	High-grade intraepithelial neoplasia
50	S50	Male	85	High-grade intraepithelial neoplasia
51	S51	Male	82	High-grade intraepithelial neoplasia
52	S52	Male	60	High-grade intraepithelial neoplasia
53	S53	Male	60	High-grade intraepithelial neoplasia
54	S54	Male	75	High-grade intraepithelial neoplasia
55	S55	Male	64	High-grade intraepithelial neoplasia
56	S56	Female	69	High-grade intraepithelial neoplasia
57	S57	Female	54	High-grade intraepithelial neoplasia
58	S58	Male	59	High-grade intraepithelial neoplasia
59	S59	Male	46	High-grade intraepithelial neoplasia
60	S60	Male	72	High-grade intraepithelial neoplasia
61	S61	Male	67	Esophageal squamous cell carcinoma
62	S62	Male	75	Esophageal squamous cell carcinoma
63	S63	Male	73	Esophageal squamous cell carcinoma
64	S64	Female	88	Esophageal squamous cell carcinoma
65	S65	Female	78	Esophageal squamous cell carcinoma
66	S66	Male	84	Esophageal squamous cell carcinoma
67	S67	Female	79	Esophageal squamous cell carcinoma
68	S68	Male	73	Esophageal squamous cell carcinoma
69	S69	Male	67	Esophageal squamous cell carcinoma
70	S70	Male	69	Esophageal squamous cell carcinoma
71	S71	Male	73	Esophageal squamous cell carcinoma
72	S72	Male	83	Esophageal squamous cell carcinoma
73	S73	Male	66	Esophageal squamous cell carcinoma
74	S74	Male	72	Esophageal squamous cell carcinoma
75	S75	Male	71	Esophageal squamous cell carcinoma
76	S76	Male	81	Esophageal squamous cell carcinoma
77	S77	Male	61	Esophageal squamous cell carcinoma
78	S78	Male	71	Esophageal squamous cell carcinoma
79	S79	Male	62	Esophageal squamous cell carcinoma
80	S80	Female	71	Esophageal squamous cell carcinoma

## Sheet: Table S3
Table S3. The cancer-related proteins, FDA-approved drug targets, and potential drug targets were annotated by the Human Protein Atlas (HPA) database.
Protein	Tissue	Annotation
ARHGAP32	L & N	Cancer-related proteins
KIF2A	L & N	Cancer-related proteins
HIP1	L & N	Cancer-related proteins, Potential drug targets
CLIC1	L & N	Cancer-related proteins
PIK3R2	L & N	Cancer-related proteins
DDX3X	L & N	Cancer-related proteins, Potential drug targets
NFIB	L	Cancer-related proteins
PPP6C	L & N	Cancer-related proteins
ARID1A	L & N	Cancer-related proteins
KMT2D	L & N	Cancer-related proteins, Potential drug targets
NRP1	L & N	Cancer-related proteins
IRF6	L & N	Cancer-related proteins
IKBKB	L & N	Cancer-related proteins, FDA approved drug targets
XPO1	L & N	Cancer-related proteins, FDA approved drug targets
CASC3	L & N	Cancer-related proteins
INPPL1	L	Cancer-related proteins, Potential drug targets
EIF3H	L & N	Cancer-related proteins
ABCC5	L & N	Cancer-related proteins
KLK10	L & N	Cancer-related proteins
SPINT1	L & N	Cancer-related proteins
SART1	L & N	Cancer-related proteins
SPINT2	L & N	Cancer-related proteins, Potential drug targets
KLF4	L & N	Cancer-related proteins
CHP2	L & N	Cancer-related proteins
STRN	L & N	Cancer-related proteins
RAD21	L	Cancer-related proteins
BNIP3L	L	Cancer-related proteins
DIAPH1	L & N	Cancer-related proteins
UGT1A9	L & N	Cancer-related proteins
CTNND1	L & N	Cancer-related proteins, Potential drug targets
TOM1	L & N	Cancer-related proteins, Potential drug targets
BRD4	L & N	Cancer-related proteins
CBFA2T3	L	Cancer-related proteins
HIP1R	L & N	Cancer-related proteins
NCOR1	L & N	Cancer-related proteins
PSIP1	L & N	Cancer-related proteins
SF3B1	L & N	Cancer-related proteins
CSDE1	L & N	Cancer-related proteins
IDH1	L & N	Cancer-related proteins, FDA approved drug targets
TUSC2	L & N	Cancer-related proteins
CLSTN1	L & N	Cancer-related proteins
UBR5	L & N	Cancer-related proteins
DUSP14	L & N	Cancer-related proteins
IPO7	L & N	Cancer-related proteins
ACSL3	L & N	Cancer-related proteins
LDHA	L & N	Cancer-related proteins, FDA approved drug targets
CYB5R3	L & N	Cancer-related proteins, Potential drug targets
GSR	L & N	Cancer-related proteins, FDA approved drug targets
SOD1	L & N	Cancer-related proteins, Potential drug targets
CP	L & N	Cancer-related proteins, Potential drug targets
F13A1	L & N	Cancer-related proteins, FDA approved drug targets
GOT2	L & N	Cancer-related proteins, Potential drug targets
EGFR	L & N	Cancer-related proteins, FDA approved drug targets
F2	L & N	Cancer-related proteins, FDA approved drug targets
HP	L & N	Cancer-related proteins, Potential drug targets
PLG	L & N	Cancer-related proteins, FDA approved drug targets
SERPINA1	L & N	Cancer-related proteins
SERPINA3	L & N	Cancer-related proteins
A2M	L & N	Cancer-related proteins
CST3	L & N	Cancer-related proteins
CSTA	L & N	Cancer-related proteins
NRAS	L & N	Cancer-related proteins, Potential drug targets
HRAS	L & N	Cancer-related proteins, Potential drug targets
PIGR	L & N	Cancer-related proteins
HLA-B	L & N	Cancer-related proteins
COL1A1	L	Cancer-related proteins, FDA approved drug targets
CRYAB	L & N	Cancer-related proteins, Potential drug targets
KRT14	L & N	Cancer-related proteins
LMNA	L & N	Cancer-related proteins
APOA1	L & N	Cancer-related proteins
APOE	L & N	Cancer-related proteins
APOA2	L & N	Cancer-related proteins
APOC1	L & N	Cancer-related proteins
APOC3	L & N	Cancer-related proteins, FDA approved drug targets
FGA	L & N	Cancer-related proteins, FDA approved drug targets
FGB	L & N	Cancer-related proteins, FDA approved drug targets
FGG	L & N	Cancer-related proteins, FDA approved drug targets
FN1	L & N	Cancer-related proteins, FDA approved drug targets
RBP4	L & N	Cancer-related proteins, Potential drug targets
ORM1	L & N	Cancer-related proteins, FDA approved drug targets
AHSG	L & N	Cancer-related proteins
TTR	L & N	Cancer-related proteins, FDA approved drug targets
ALB	L & N	Cancer-related proteins, FDA approved drug targets
TFRC	L & N	Cancer-related proteins, FDA approved drug targets
TF	L & N	Cancer-related proteins
LTF	L & N	Cancer-related proteins
FTL	L & N	Cancer-related proteins, FDA approved drug targets
FTH1	L & N	Cancer-related proteins, FDA approved drug targets
VTN	L & N	Cancer-related proteins
CAT	L & N	Cancer-related proteins, FDA approved drug targets
ALDOA	L & N	Cancer-related proteins, Potential drug targets
CSTB	L & N	Cancer-related proteins, Potential drug targets
ANXA1	L & N	Cancer-related proteins, FDA approved drug targets
SOD2	L & N	Cancer-related proteins, Potential drug targets
CD74	L	Cancer-related proteins, Potential drug targets
VWF	L & N	Cancer-related proteins, FDA approved drug targets
HLA-A	L & N	Cancer-related proteins, Potential drug targets
ERBB2	L & N	Cancer-related proteins, FDA approved drug targets
HSPB1	L & N	Cancer-related proteins
RPN1	L & N	Cancer-related proteins
ATP1A1	L & N	Cancer-related proteins, FDA approved drug targets
APOD	L & N	Cancer-related proteins
S100A8	L & N	Cancer-related proteins
SERPINB2	L & N	Cancer-related proteins, FDA approved drug targets
MPO	L & N	Cancer-related proteins, Potential drug targets
ALPL	L & N	Cancer-related proteins, Potential drug targets
ICAM1	L	Cancer-related proteins, FDA approved drug targets
ITGB1	L & N	Cancer-related proteins, FDA approved drug targets
PRKCB	L & N	Cancer-related proteins, FDA approved drug targets
KRT18	L & N	Cancer-related proteins
KRT8	L & N	Cancer-related proteins
GSN	L & N	Cancer-related proteins
RB1	L	Cancer-related proteins
CDK1	L & N	Cancer-related proteins
S100A9	L & N	Cancer-related proteins
S100A6	L & N	Cancer-related proteins
EIF4E	L & N	Cancer-related proteins
CEACAM5	L & N	Cancer-related proteins
ENO1	L & N	Cancer-related proteins
GPI	L & N	Cancer-related proteins, Potential drug targets
NPM1	L & N	Cancer-related proteins
TPM3	L & N	Cancer-related proteins
ITGAV	L & N	Cancer-related proteins, FDA approved drug targets
EPHX1	L & N	Cancer-related proteins, Potential drug targets
DBI	L & N	Cancer-related proteins
GPX1	L & N	Cancer-related proteins
FES	L	Cancer-related proteins, Potential drug targets
CTSD	L & N	Cancer-related proteins, Potential drug targets
ANXA2	L & N	Cancer-related proteins, FDA approved drug targets
PRSS1	L & N	Cancer-related proteins, Potential drug targets
DCN	L & N	Cancer-related proteins
CTSL	L	Cancer-related proteins
CTSB	L & N	Cancer-related proteins, Potential drug targets
HSP90AA1	L & N	Cancer-related proteins
LAMB1	L & N	Cancer-related proteins
LYN	L & N	Cancer-related proteins, Potential drug targets
TPM2	L & N	Cancer-related proteins
FH	L & N	Cancer-related proteins, Potential drug targets
THBS1	L & N	Cancer-related proteins
COL1A2	L & N	Cancer-related proteins
RHOC	L & N	Cancer-related proteins
SLC3A2	L & N	Cancer-related proteins
GUSB	L & N	Cancer-related proteins, Potential drug targets
HSP90AB1	L & N	Cancer-related proteins
ELANE	L & N	Cancer-related proteins, FDA approved drug targets
MMP2	L & N	Cancer-related proteins, Potential drug targets
ITGA2B	L & N	Cancer-related proteins, FDA approved drug targets
CD14	L & N	Cancer-related proteins
COL4A2	L & N	Cancer-related proteins
PTPRC	L & N	Cancer-related proteins, Potential drug targets
CFH	L & N	Cancer-related proteins
ITGA5	L	Cancer-related proteins
KRT19	L & N	Cancer-related proteins
FGF2	L	Cancer-related proteins, FDA approved drug targets
ENO2	L & N	Cancer-related proteins
GSTP1	L & N	Cancer-related proteins
GSTM1	L & N	Cancer-related proteins
TPM1	L & N	Cancer-related proteins
ANXA4	L & N	Cancer-related proteins, FDA approved drug targets
HMOX1	L & N	Cancer-related proteins, Potential drug targets
PARP1	L & N	Cancer-related proteins, FDA approved drug targets
LTA4H	L & N	Cancer-related proteins
ALDOC	L & N	Cancer-related proteins
PRKAR1A	L & N	Cancer-related proteins
HSPD1	L & N	Cancer-related proteins, Potential drug targets
CLU	L & N	Cancer-related proteins
LAMC1	L & N	Cancer-related proteins
HSPA8	L & N	Cancer-related proteins
SLC2A1	L & N	Cancer-related proteins, Potential drug targets
ITGAM	L	Cancer-related proteins
BCR	L & N	Cancer-related proteins, FDA approved drug targets
TOP1	L & N	Cancer-related proteins, FDA approved drug targets
TOP2A	L & N	Cancer-related proteins, FDA approved drug targets
G6PD	L & N	Cancer-related proteins, Potential drug targets
IGF2R	L & N	Cancer-related proteins
PABPC1	L & N	Cancer-related proteins
PCNA	L & N	Cancer-related proteins
COL6A1	L & N	Cancer-related proteins
TPR	L & N	Cancer-related proteins, Potential drug targets
CKB	L & N	Cancer-related proteins, FDA approved drug targets
CDH1	L & N	Cancer-related proteins, Potential drug targets
SRC	L & N	Cancer-related proteins, FDA approved drug targets
XRCC6	L & N	Cancer-related proteins
XRCC5	L & N	Cancer-related proteins
EEF2	L & N	Cancer-related proteins, FDA approved drug targets
KRT13	L & N	Cancer-related proteins
LCP1	L & N	Cancer-related proteins
CD59	L & N	Cancer-related proteins
MIF	L & N	Cancer-related proteins, Potential drug targets
PKM	L & N	Cancer-related proteins
HSP90B1	L & N	Cancer-related proteins
MMP9	L & N	Cancer-related proteins, Potential drug targets
JUP	L & N	Cancer-related proteins
BRAF	L & N	Cancer-related proteins, FDA approved drug targets
FABP4	L & N	Cancer-related proteins
AKR1B1	L & N	Cancer-related proteins, FDA approved drug targets
EZR	L & N	Cancer-related proteins
HPGD	L & N	Cancer-related proteins, Potential drug targets
NQO1	L & N	Cancer-related proteins
RPS2	L & N	Cancer-related proteins
RPA2	L	Cancer-related proteins
MUC1	L & N	Cancer-related proteins
CD44	L & N	Cancer-related proteins, FDA approved drug targets
ITGB4	L & N	Cancer-related proteins
CREB1	L & N	Cancer-related proteins
PECAM1	L & N	Cancer-related proteins
EPCAM	L	Cancer-related proteins, FDA approved drug targets
MGMT	L & N	Cancer-related proteins
STMN1	L & N	Cancer-related proteins
NAGA	L & N	Cancer-related proteins, Potential drug targets
HMGA1	L & N	Cancer-related proteins
GOT1	L & N	Cancer-related proteins
ITGA2	L & N	Cancer-related proteins
GJA1	L & N	Cancer-related proteins, Potential drug targets
PRKACA	L & N	Cancer-related proteins, Potential drug targets
DES	L & N	Cancer-related proteins
ENG	L	Cancer-related proteins
DDX5	L & N	Cancer-related proteins
LGALS3	L & N	Cancer-related proteins
GPX2	L & N	Cancer-related proteins
IL1RN	L & N	Cancer-related proteins
ITGB6	L & N	Cancer-related proteins
SDC1	L & N	Cancer-related proteins
XRCC1	L & N	Cancer-related proteins
KRT15	L & N	Cancer-related proteins
KRT4	L & N	Cancer-related proteins
PLCG1	L & N	Cancer-related proteins
HK1	L & N	Cancer-related proteins, Potential drug targets
CSNK2A2	L & N	Cancer-related proteins
RXRA	L & N	Cancer-related proteins, FDA approved drug targets
NFKB1	L & N	Cancer-related proteins, FDA approved drug targets
TYMP	L & N	Cancer-related proteins, FDA approved drug targets
EIF2S2	L & N	Cancer-related proteins
ANXA7	L & N	Cancer-related proteins
PZP	L & N	Cancer-related proteins
CAST	L & N	Cancer-related proteins
FLG	L & N	Cancer-related proteins
GSTM3	L & N	Cancer-related proteins
NF1	L	Cancer-related proteins
ACO1	L & N	Cancer-related proteins
KITLG	L	Cancer-related proteins
EPHA1	L & N	Cancer-related proteins
SDHB	L & N	Cancer-related proteins, Potential drug targets
CD9	L & N	Cancer-related proteins
UBA1	L & N	Cancer-related proteins, Potential drug targets
NME2	L & N	Cancer-related proteins
SPRR1B	L & N	Cancer-related proteins
HNRNPA2B1	L & N	Cancer-related proteins
MMP8	L	Cancer-related proteins
TCEA1	L & N	Cancer-related proteins
PTGS1	L & N	Cancer-related proteins, FDA approved drug targets
ITGA6	L & N	Cancer-related proteins, Potential drug targets
SFPQ	L & N	Cancer-related proteins
RPS3	L & N	Cancer-related proteins
TNC	L & N	Cancer-related proteins
CDK2	L & N	Cancer-related proteins
MCM3	L & N	Cancer-related proteins
AZGP1	L & N	Cancer-related proteins
DNAJB1	L & N	Cancer-related proteins
ITGA3	L & N	Cancer-related proteins
MSN	L & N	Cancer-related proteins
DDX6	L & N	Cancer-related proteins, Potential drug targets
S100A4	L & N	Cancer-related proteins
PON1	L & N	Cancer-related proteins, Potential drug targets
MAPK3	L & N	Cancer-related proteins, FDA approved drug targets
RPL10	L & N	Cancer-related proteins
APEX1	L & N	Cancer-related proteins
CAD	L & N	Cancer-related proteins, Potential drug targets
CALR	L & N	Cancer-related proteins, Potential drug targets
CANX	L & N	Cancer-related proteins
POLD1	L & N	Cancer-related proteins, Potential drug targets
MAPK1	L & N	Cancer-related proteins, FDA approved drug targets
S100A2	L & N	Cancer-related proteins
EPHA2	L & N	Cancer-related proteins, FDA approved drug targets
EPHA3	L & N	Cancer-related proteins, Potential drug targets
CASP1	L & N	Cancer-related proteins
SERPINB3	L & N	Cancer-related proteins
PML	L & N	Cancer-related proteins
GNA11	L & N	Cancer-related proteins, Potential drug targets
PPP2R1A	L & N	Cancer-related proteins
TSPO	L & N	Cancer-related proteins, FDA approved drug targets
CLIP1	L & N	Cancer-related proteins
LCN1	L & N	Cancer-related proteins
SDHA	L & N	Cancer-related proteins, FDA approved drug targets
S100A7	L & N	Cancer-related proteins
SDC4	L & N	Cancer-related proteins
AKT2	L & N	Cancer-related proteins, Potential drug targets
ATIC	L & N	Cancer-related proteins, FDA approved drug targets
YWHAB	L & N	Cancer-related proteins
SFN	L & N	Cancer-related proteins
PRDX2	L & N	Cancer-related proteins
CDH5	L & N	Cancer-related proteins
KIF5B	L & N	Cancer-related proteins
ABCC1	L & N	Cancer-related proteins, FDA approved drug targets
MCM5	L & N	Cancer-related proteins, Potential drug targets
MCM7	L & N	Cancer-related proteins
HSPA4	L & N	Cancer-related proteins
CTNNB1	L & N	Cancer-related proteins
RPL22	L & N	Cancer-related proteins
PTGS2	L & N	Cancer-related proteins, FDA approved drug targets
THBS2	L	Cancer-related proteins
MYH9	L & N	Cancer-related proteins
FUS	L & N	Cancer-related proteins
NUP214	L & N	Cancer-related proteins, Potential drug targets
DEK	L & N	Cancer-related proteins
MYH11	L & N	Cancer-related proteins
CHI3L1	L & N	Cancer-related proteins
MAP2K2	L & N	Cancer-related proteins, FDA approved drug targets
SERPINF1	L & N	Cancer-related proteins
RBMX	L & N	Cancer-related proteins
COL18A1	L & N	Cancer-related proteins
FEN1	L & N	Cancer-related proteins
TXLNA	L & N	Cancer-related proteins
STAT3	L & N	Cancer-related proteins
USP8	L & N	Cancer-related proteins, Potential drug targets
MDH1	L & N	Cancer-related proteins, Potential drug targets
ETV6	L	Cancer-related proteins
STAT6	L & N	Cancer-related proteins
MTOR	L & N	Cancer-related proteins, FDA approved drug targets
EPS15	L & N	Cancer-related proteins
CASP3	L & N	Cancer-related proteins, FDA approved drug targets
WAS	L	Cancer-related proteins
MSH2	L & N	Cancer-related proteins
MAGEA4	L & N	Cancer-related proteins
SYK	L & N	Cancer-related proteins, FDA approved drug targets
NAMPT	L & N	Cancer-related proteins
MKI67	L & N	Cancer-related proteins
NOTCH1	L	Cancer-related proteins, Potential drug targets
RPL5	L & N	Cancer-related proteins
STT3A	L & N	Cancer-related proteins, Potential drug targets
GCLM	L & N	Cancer-related proteins
SERPINB4	L & N	Cancer-related proteins
IDH2	L & N	Cancer-related proteins, FDA approved drug targets
MAPKAPK2	L & N	Cancer-related proteins
FASN	L & N	Cancer-related proteins
CARS1	L & N	Cancer-related proteins, Potential drug targets
MCM2	L & N	Cancer-related proteins, Potential drug targets
RANBP2	L & N	Cancer-related proteins, Potential drug targets
STK19	L	Cancer-related proteins, Potential drug targets
KLK7	L & N	Cancer-related proteins
NT5C2	L & N	Cancer-related proteins, Potential drug targets
MRE11	L & N	Cancer-related proteins
MMP14	L & N	Cancer-related proteins, Potential drug targets
DNM2	L & N	Cancer-related proteins, Potential drug targets
TNFSF10	L & N	Cancer-related proteins
ANXA11	L & N	Cancer-related proteins, Potential drug targets
SMARCA4	L & N	Cancer-related proteins
MECP2	L & N	Cancer-related proteins
RPS6KA3	L & N	Cancer-related proteins, Potential drug targets
LUM	L & N	Cancer-related proteins
CNN1	L & N	Cancer-related proteins
MSH6	L & N	Cancer-related proteins
HK2	L & N	Cancer-related proteins
HMGA2	L	Cancer-related proteins
NUP98	L & N	Cancer-related proteins, Potential drug targets
ACLY	L & N	Cancer-related proteins, FDA approved drug targets
BLM	L & N	Cancer-related proteins, Potential drug targets
HSPA2	L & N	Cancer-related proteins
RAD23A	L & N	Cancer-related proteins
RAD23B	L & N	Cancer-related proteins
EPHB3	L & N	Cancer-related proteins
PSMD4	L & N	Cancer-related proteins
CSE1L	L & N	Cancer-related proteins
AFDN	L & N	Cancer-related proteins
CASP7	L & N	Cancer-related proteins
TPD52	L & N	Cancer-related proteins
ITGA1	L & N	Cancer-related proteins
RAB25	L & N	Cancer-related proteins
DEFA1B	L & N	Cancer-related proteins
TPI1	L & N	Cancer-related proteins, Potential drug targets
EIF3E	L & N	Cancer-related proteins
UBE2N	L & N	Cancer-related proteins
MAX	L	Cancer-related proteins
RPL27	L & N	Cancer-related proteins
RHOA	L & N	Cancer-related proteins, Potential drug targets
HSPE1	L & N	Cancer-related proteins
B2M	L & N	Cancer-related proteins, Potential drug targets
DAD1	L & N	Cancer-related proteins
YWHAE	L & N	Cancer-related proteins
CNBP	L & N	Cancer-related proteins
H4C16	L & N	Cancer-related proteins
RPS15	L & N	Cancer-related proteins
GNB1	L & N	Cancer-related proteins, Potential drug targets
GRB2	L & N	Cancer-related proteins
RAC1	L & N	Cancer-related proteins, Potential drug targets
AP2B1	L & N	Cancer-related proteins
GNAI1	L & N	Cancer-related proteins
DYNLL1	L & N	Cancer-related proteins
EIF5A	L & N	Cancer-related proteins, Potential drug targets
UBE2I	L & N	Cancer-related proteins
YBX1	L & N	Cancer-related proteins
CSNK2B	L & N	Cancer-related proteins
TPM4	L & N	Cancer-related proteins
EEF1A1	L & N	Cancer-related proteins
PAFAH1B2	L & N	Cancer-related proteins
H3C12	L & N	Cancer-related proteins
PIP4K2B	L & N	Cancer-related proteins
PRKDC	L & N	Cancer-related proteins, Potential drug targets
ARG2	L & N	Cancer-related proteins
CRADD	L & N	Cancer-related proteins
NUCB2	L & N	Cancer-related proteins
SMAD3	L & N	Cancer-related proteins
SRSF3	L & N	Cancer-related proteins
H3-3B	L & N	Cancer-related proteins
XIAP	L & N	Cancer-related proteins, FDA approved drug targets
EFNB1	L	Cancer-related proteins
RBM10	L & N	Cancer-related proteins
PURA	L & N	Cancer-related proteins
CLTC	L & N	Cancer-related proteins, Potential drug targets
NFKB2	L & N	Cancer-related proteins, FDA approved drug targets
U2AF1	L & N	Cancer-related proteins
SET	L & N	Cancer-related proteins
SRSF2	L & N	Cancer-related proteins
FABP5	L & N	Cancer-related proteins
XPC	L	Cancer-related proteins
EWSR1	L & N	Cancer-related proteins
TAGLN	L & N	Cancer-related proteins
AKAP12	L & N	Cancer-related proteins
DST	L & N	Cancer-related proteins
CAV1	L & N	Cancer-related proteins, Potential drug targets
TNFAIP2	L & N	Cancer-related proteins
TAP1	L & N	Cancer-related proteins, Potential drug targets
RELA	L & N	Cancer-related proteins
EIF4G1	L & N	Cancer-related proteins
KRT17	L & N	Cancer-related proteins
PRKCQ	L & N	Cancer-related proteins, FDA approved drug targets
GLO1	L & N	Cancer-related proteins
REL	L & N	Cancer-related proteins
YWHAH	L & N	Cancer-related proteins
PTK2	L & N	Cancer-related proteins, Potential drug targets
PRKCD	L & N	Cancer-related proteins, FDA approved drug targets
PTPN11	L & N	Cancer-related proteins, Potential drug targets
BTK	L	Cancer-related proteins, FDA approved drug targets
C1QBP	L & N	Cancer-related proteins, Potential drug targets
ZFP36L1	L & N	Cancer-related proteins
BAX	L & N	Cancer-related proteins
DHX9	L & N	Cancer-related proteins
LGALS3BP	L & N	Cancer-related proteins
MFGE8	L	Cancer-related proteins
RBBP4	L & N	Cancer-related proteins
ASPH	L & N	Cancer-related proteins, Potential drug targets
SMARCB1	L & N	Cancer-related proteins
TP53BP1	L & N	Cancer-related proteins
ILF3	L & N	Cancer-related proteins
TRAF2	L & N	Cancer-related proteins
ANK3	L & N	Cancer-related proteins, Potential drug targets
PRDX4	L & N	Cancer-related proteins
DDX10	L	Cancer-related proteins
ATM	L & N	Cancer-related proteins, Potential drug targets
GRB10	L & N	Cancer-related proteins
MTA1	L & N	Cancer-related proteins
ILK	L & N	Cancer-related proteins
MSLN	L	Cancer-related proteins
PDAP1	L & N	Cancer-related proteins
FKBP5	L & N	Cancer-related proteins
BIRC2	L & N	Cancer-related proteins
PICALM	L & N	Cancer-related proteins
PIN1	L & N	Cancer-related proteins
EIF4EBP1	L & N	Cancer-related proteins
CUL1	L & N	Cancer-related proteins
CUL2	L & N	Cancer-related proteins
CUL4B	L & N	Cancer-related proteins
ALCAM	L	Cancer-related proteins
BLMH	L & N	Cancer-related proteins
PTK6	L & N	Cancer-related proteins
CBFB	L & N	Cancer-related proteins
IL16	L & N	Cancer-related proteins
IL18	L & N	Cancer-related proteins
KEAP1	L & N	Cancer-related proteins, FDA approved drug targets
DCTN1	L & N	Cancer-related proteins
EIF4A2	L & N	Cancer-related proteins
CTTN	L & N	Cancer-related proteins
TRIM25	L & N	Cancer-related proteins
FKBP8	L & N	Cancer-related proteins
GNA13	L & N	Cancer-related proteins
GRB7	L & N	Cancer-related proteins
FGFBP1	L & N	Cancer-related proteins
ITIH4	L & N	Cancer-related proteins
MDC1	L	Cancer-related proteins
SMC1A	L & N	Cancer-related proteins
MVP	L & N	Cancer-related proteins
CHD4	L & N	Cancer-related proteins, Potential drug targets
LASP1	L & N	Cancer-related proteins
NUMA1	L & N	Cancer-related proteins
SEPTIN2	L & N	Cancer-related proteins
ACAP1	L & N	Cancer-related proteins
EIF4H	L & N	Cancer-related proteins
POSTN	L & N	Cancer-related proteins
PLEC	L & N	Cancer-related proteins
PCM1	L & N	Cancer-related proteins
NONO	L & N	Cancer-related proteins
PCBP1	L & N	Cancer-related proteins
RPS6KA1	L & N	Cancer-related proteins
SS18	L & N	Cancer-related proteins
TRIP4	L	Cancer-related proteins
NAB2	L & N	Cancer-related proteins
SMAD1	L & N	Cancer-related proteins
CST6	L & N	Cancer-related proteins
VAMP3	L & N	Cancer-related proteins
NEDD8	L & N	Cancer-related proteins
CCDC6	L & N	Cancer-related proteins
MAPK14	L & N	Cancer-related proteins
CDC37	L & N	Cancer-related proteins
FSCN1	L & N	Cancer-related proteins
AOC3	L & N	Cancer-related proteins, FDA approved drug targets
TXNRD1	L & N	Cancer-related proteins, FDA approved drug targets
BCL7A	L	Cancer-related proteins
AARS2	L & N	Cancer-related proteins, Potential drug targets
RNF213	L & N	Cancer-related proteins, Potential drug targets
CDC73	L & N	Cancer-related proteins
PRPF8	L & N	Cancer-related proteins
FIP1L1	L & N	Cancer-related proteins
SND1	L & N	Cancer-related proteins
HUWE1	L & N	Cancer-related proteins, Potential drug targets
CNTRL	L & N	Cancer-related proteins
PBRM1	L & N	Cancer-related proteins
KTN1	L & N	Cancer-related proteins
HOOK3	L & N	Cancer-related proteins
PPFIBP1	L & N	Cancer-related proteins
CARM1	L & N	Cancer-related proteins
ERC1	L & N	Cancer-related proteins
AHNAK2	L & N	Cancer-related proteins
PHF6	L & N	Cancer-related proteins
CCAR1	L & N	Cancer-related proteins
SIRT2	L & N	Cancer-related proteins
ABI1	L & N	Cancer-related proteins
NUP93	L & N	Cancer-related proteins, Potential drug targets
STAG2	L	Cancer-related proteins
ARID1B	L & N	Cancer-related proteins
CTNNBL1	L	Cancer-related proteins
DDB2	L & N	Cancer-related proteins
NDRG1	L & N	Cancer-related proteins
HSPH1	L & N	Cancer-related proteins
PRCC	L	Cancer-related proteins
TFG	L & N	Cancer-related proteins
HDAC2	L & N	Cancer-related proteins, FDA approved drug targets
KAT6A	L	Cancer-related proteins, Potential drug targets
TAF15	L & N	Cancer-related proteins
KLK6	L & N	Cancer-related proteins
CUL5	L & N	Cancer-related proteins
LPP	L & N	Cancer-related proteins
SMARCE1	L & N	Cancer-related proteins
FUBP1	L & N	Cancer-related proteins
MSI2	L & N	Cancer-related proteins
AURKB	L	Cancer-related proteins, Potential drug targets
CCDC120	L & N	Cancer-related proteins
AJUBA	L & N	Cancer-related proteins
NEDD4L	L & N	Cancer-related proteins, Potential drug targets
QKI	L & N	Cancer-related proteins
SIN3A	L & N	Cancer-related proteins
RBM15	L & N	Cancer-related proteins
SPEN	L & N	Cancer-related proteins
TSG101	L & N	Cancer-related proteins
MYD88	L & N	Cancer-related proteins
SH3GL1	L & N	Cancer-related proteins
AKAP9	L & N	Cancer-related proteins
APOL2	L & N	Cancer-related proteins
KIFC3	L & N	Cancer-related proteins
NSD3	L & N	Cancer-related proteins, Potential drug targets
ASPSCR1	L & N	Cancer-related proteins
TBL1XR1	L & N	Cancer-related proteins
NIBAN1	L & N	Cancer-related proteins
BCL11B	L	Cancer-related proteins
ANAPC1	L	Cancer-related proteins
ADNP	L & N	Cancer-related proteins
PPA2	L & N	Cancer-related proteins, Potential drug targets
FOXP1	L	Cancer-related proteins
TP63	L & N	Cancer-related proteins
RANBP3	L & N	Cancer-related proteins
SMYD3	L & N	Cancer-related proteins
UGT1A10	L & N	Cancer-related proteins
EML4	L & N	Cancer-related proteins
GOPC	L & N	Cancer-related proteins, Potential drug targets
RAB18	L & N	Cancer-related proteins
GPHN	L & N	Cancer-related proteins, Potential drug targets
BIRC6	L	Cancer-related proteins
MXRA5	L & N	Cancer-related proteins
BCLAF1	L & N	Cancer-related proteins
ARHGEF12	L & N	Cancer-related proteins
KLK14	L & N	Cancer-related proteins
MBD2	L & N	Cancer-related proteins
SPRR3	L & N	Cancer-related proteins
KLK11	L & N	Cancer-related proteins
TJP2	L & N	Cancer-related proteins
SERPINB13	L & N	Cancer-related proteins
KLK13	L & N	Cancer-related proteins
MED23	L	Cancer-related proteins
CBLC	L & N	Cancer-related proteins
NOTCH3	L & N	Cancer-related proteins
COL17A1	L & N	Cancer-related proteins
MAGED2	L & N	Cancer-related proteins
FAF1	L & N	Cancer-related proteins
SMC3	L & N	Cancer-related proteins
DIS3	L & N	Cancer-related proteins
SBDS	L & N	Cancer-related proteins
STRAP	L & N	Cancer-related proteins
MYO5A	L	Cancer-related proteins
ST14	L & N	Cancer-related proteins, Potential drug targets
NCOR2	L & N	Cancer-related proteins
CAPN6	L & N	Cancer-related proteins
TK2	L	FDA approved drug targets
PDXK	L & N	FDA approved drug targets
ATP2A1	L & N	FDA approved drug targets
MGAM	L	FDA approved drug targets
CA12	L & N	FDA approved drug targets
PLIN3	L & N	FDA approved drug targets
ROCK2	L & N	FDA approved drug targets
ADH1C	L & N	FDA approved drug targets
PNP	L & N	FDA approved drug targets
HPRT1	L & N	FDA approved drug targets
CA1	L & N	FDA approved drug targets
CA2	L & N	FDA approved drug targets
SERPINC1	L & N	FDA approved drug targets
C3	L & N	FDA approved drug targets
IGHG1	L & N	FDA approved drug targets
IGHG2	L & N	FDA approved drug targets
IGHG4	L & N	FDA approved drug targets
HMGCR	L & N	FDA approved drug targets
GAPDH	L & N	FDA approved drug targets
AMY2A	L & N	FDA approved drug targets
APP	L	FDA approved drug targets
ALDH2	L & N	FDA approved drug targets
CYP11A1	L & N	FDA approved drug targets
SLC25A5	L & N	FDA approved drug targets
CKM	L & N	FDA approved drug targets
POLB	L & N	FDA approved drug targets
LDHB	L & N	FDA approved drug targets
PROS1	L & N	FDA approved drug targets
TUBB	L & N	FDA approved drug targets
CD3E	L	FDA approved drug targets
YES1	L & N	FDA approved drug targets
FCGR3A	L & N	FDA approved drug targets
ANXA5	L & N	FDA approved drug targets
TACSTD2	L & N	FDA approved drug targets
C1S	L & N	FDA approved drug targets
C4A	L & N	FDA approved drug targets
CALM1	L & N	FDA approved drug targets
GAA	L & N	FDA approved drug targets
SLC25A4	L & N	FDA approved drug targets
SLC25A6	L & N	FDA approved drug targets
F5	L & N	FDA approved drug targets
IMPDH2	L & N	FDA approved drug targets
ANXA3	L & N	FDA approved drug targets
CKMT1B	L & N	FDA approved drug targets
ACTN1	L & N	FDA approved drug targets
MYH7	L & N	FDA approved drug targets
ALAD	L & N	FDA approved drug targets
PRG2	L	FDA approved drug targets
FDPS	L & N	FDA approved drug targets
IDE	L & N	FDA approved drug targets
ATP2A2	L & N	FDA approved drug targets
ATP2B1	L	FDA approved drug targets
PSMB1	L & N	FDA approved drug targets
ITGAX	L	FDA approved drug targets
IMPDH1	L & N	FDA approved drug targets
ATP6V1B2	L & N	FDA approved drug targets
ATP6V1C1	L & N	FDA approved drug targets
MAOA	L & N	FDA approved drug targets
C5AR1	L & N	FDA approved drug targets
COMT	L & N	FDA approved drug targets
MMUT	L & N	FDA approved drug targets
GART	L & N	FDA approved drug targets
TUBG1	L & N	FDA approved drug targets
ATP2B4	L & N	FDA approved drug targets
CPT2	L & N	FDA approved drug targets
RRM1	L	FDA approved drug targets
ACAT1	L & N	FDA approved drug targets
DNMT1	L & N	FDA approved drug targets
MAOB	L & N	FDA approved drug targets
DPP4	L & N	FDA approved drug targets
MAP4	L & N	FDA approved drug targets
PSMB8	L & N	FDA approved drug targets
PSMB9	L & N	FDA approved drug targets
PSMB5	L & N	FDA approved drug targets
BLVRB	L & N	FDA approved drug targets
PRDX5	L & N	FDA approved drug targets
ECHS1	L & N	FDA approved drug targets
PPIF	L & N	FDA approved drug targets
PKLR	L & N	FDA approved drug targets
CPS1	L & N	FDA approved drug targets
RRM2	L	FDA approved drug targets
CDA	L & N	FDA approved drug targets
KRT2	L & N	FDA approved drug targets
RPL3	L & N	FDA approved drug targets
NNMT	L	FDA approved drug targets
PSMB10	L & N	FDA approved drug targets
MDH2	L & N	FDA approved drug targets
XDH	L	FDA approved drug targets
GSS	L & N	FDA approved drug targets
HCAR3	L & N	FDA approved drug targets
FNTA	L & N	FDA approved drug targets
PSMB2	L & N	FDA approved drug targets
IDH3A	L & N	FDA approved drug targets
CPT1A	L & N	FDA approved drug targets
AKR1C2	L & N	FDA approved drug targets
SLC12A2	L & N	FDA approved drug targets
HDAC4	L & N	FDA approved drug targets
PPIA	L & N	FDA approved drug targets
FKBP1A	L & N	FDA approved drug targets
VAMP2	L & N	FDA approved drug targets
TUBA4A	L & N	FDA approved drug targets
TUBB4B	L & N	FDA approved drug targets
HBB	L & N	FDA approved drug targets
HBA2	L & N	FDA approved drug targets
ABAT	L & N	FDA approved drug targets
ATP2C1	L & N	FDA approved drug targets
DHODH	L	FDA approved drug targets
OGDH	L & N	FDA approved drug targets
TOP2B	L & N	FDA approved drug targets
BST1	L	FDA approved drug targets
DPYD	L & N	FDA approved drug targets
PRKAA1	L & N	FDA approved drug targets
NNT	L & N	FDA approved drug targets
ROCK1	L & N	FDA approved drug targets
TUBB3	L & N	FDA approved drug targets
HDAC1	L & N	FDA approved drug targets
GANAB	L & N	FDA approved drug targets
PDK1	L & N	FDA approved drug targets
SLC1A5	L & N	FDA approved drug targets
ETFDH	L & N	FDA approved drug targets
SMN2	L & N	FDA approved drug targets
HADH	L & N	FDA approved drug targets
CYP51A1	L & N	FDA approved drug targets
RRM2B	L & N	FDA approved drug targets
CA13	L & N	FDA approved drug targets
KRT12	L & N	FDA approved drug targets
HSD17B10	L & N	FDA approved drug targets
SIGMAR1	L & N	FDA approved drug targets
CACNG6	L & N	FDA approved drug targets
SLC12A5	L & N	FDA approved drug targets
HDAC6	L & N	FDA approved drug targets
DNASE2	L & N	Potential drug targets
AGPS	L & N	Potential drug targets
SULT2B1	L & N	Potential drug targets
EIF3F	L & N	Potential drug targets
DNM1L	L & N	Potential drug targets
AGRN	L & N	Potential drug targets
PLOD2	L & N	Potential drug targets
MAN2B1	L & N	Potential drug targets
NHERF1	L & N	Potential drug targets
TPP1	L & N	Potential drug targets
TNPO2	L & N	Potential drug targets
APOL1	L & N	Potential drug targets
POLR3A	L & N	Potential drug targets
OPLAH	L & N	Potential drug targets
BCKDK	L & N	Potential drug targets
CASK	L & N	Potential drug targets
DEGS1	L	Potential drug targets
SPTLC1	L & N	Potential drug targets
SPTLC2	L & N	Potential drug targets
OGT	L & N	Potential drug targets
PMM2	L & N	Potential drug targets
MID1	L & N	Potential drug targets
BCAT2	L	Potential drug targets
IPO8	L & N	Potential drug targets
P4HA2	L & N	Potential drug targets
CAPN5	L & N	Potential drug targets
DDX3Y	L & N	Potential drug targets
TAPBP	L & N	Potential drug targets
PHGDH	L & N	Potential drug targets
HTRA2	L & N	Potential drug targets
TGM5	L & N	Potential drug targets
GSTZ1	L & N	Potential drug targets
AP1G1	L & N	Potential drug targets
NARS1	L & N	Potential drug targets
TYROBP	L	Potential drug targets
DHX16	L & N	Potential drug targets
OPA1	L & N	Potential drug targets
MCM3AP	L & N	Potential drug targets
KDM1A	L & N	Potential drug targets
ACSL4	L & N	Potential drug targets
SNX3	L & N	Potential drug targets
PLOD3	L & N	Potential drug targets
UGDH	L & N	Potential drug targets
DPM1	L & N	Potential drug targets
CCDC22	L & N	Potential drug targets
NDUFS7	L & N	Potential drug targets
NDUFS2	L & N	Potential drug targets
FLNB	L & N	Potential drug targets
PEX14	L & N	Potential drug targets
PMPCB	L & N	Potential drug targets
ERLIN1	L & N	Potential drug targets
NDUFS3	L & N	Potential drug targets
SNRNP200	L & N	Potential drug targets
NUP155	L & N	Potential drug targets
SLC25A12	L & N	Potential drug targets
ATP6AP2	L & N	Potential drug targets
RNASEH2A	L & N	Potential drug targets
ZMPSTE24	L & N	Potential drug targets
CYP7B1	L	Potential drug targets
DYSF	L & N	Potential drug targets
SRP72	L & N	Potential drug targets
STK10	L & N	Potential drug targets
ERLIN2	L & N	Potential drug targets
GLS	L & N	Potential drug targets
SEC31A	L & N	Potential drug targets
MFN2	L & N	Potential drug targets
VAPB	L & N	Potential drug targets
PAPSS2	L	Potential drug targets
FARS2	L	Potential drug targets
PGM3	L & N	Potential drug targets
PARN	L	Potential drug targets
SGPL1	L & N	Potential drug targets
H6PD	L & N	Potential drug targets
ETHE1	L & N	Potential drug targets
POLR1A	L & N	Potential drug targets
CLDN1	L & N	Potential drug targets
ABHD16A	L & N	Potential drug targets
GLUD1	L & N	Potential drug targets
MT-CO2	L & N	Potential drug targets
MT-CO3	L & N	Potential drug targets
PGK1	L & N	Potential drug targets
AK1	L & N	Potential drug targets
CFB	L & N	Potential drug targets
ASS1	L & N	Potential drug targets
SLC4A1	L & N	Potential drug targets
APCS	L & N	Potential drug targets
MT-ND5	L & N	Potential drug targets
GBA1	L & N	Potential drug targets
PRNP	L & N	Potential drug targets
OAT	L & N	Potential drug targets
ASL	L & N	Potential drug targets
CYBB	L	Potential drug targets
ARG1	L & N	Potential drug targets
PCCA	L & N	Potential drug targets
PCCB	L & N	Potential drug targets
GLA	L & N	Potential drug targets
PYGL	L & N	Potential drug targets
HEXA	L & N	Potential drug targets
P4HB	L & N	Potential drug targets
CAPN1	L & N	Potential drug targets
PSAP	L & N	Potential drug targets
HEXB	L & N	Potential drug targets
BPGM	L & N	Potential drug targets
APRT	L & N	Potential drug targets
EPRS1	L & N	Potential drug targets
PFKM	L & N	Potential drug targets
ASNS	L & N	Potential drug targets
PDHA1	L & N	Potential drug targets
CYC1	L & N	Potential drug targets
HCK	L	Potential drug targets
QDPR	L & N	Potential drug targets
CNP	L & N	Potential drug targets
DLD	L & N	Potential drug targets
FGR	L	Potential drug targets
DLAT	L & N	Potential drug targets
PTPRF	L & N	Potential drug targets
HSPA5	L & N	Potential drug targets
EPB41	L & N	Potential drug targets
UMPS	L & N	Potential drug targets
PDHB	L & N	Potential drug targets
DBT	L & N	Potential drug targets
RALA	L & N	Potential drug targets
ACADM	L & N	Potential drug targets
PC	L & N	Potential drug targets
MTHFD1	L & N	Potential drug targets
EPX	L & N	Potential drug targets
ADH5	L & N	Potential drug targets
HARS1	L & N	Potential drug targets
BCKDHA	L & N	Potential drug targets
PEPD	L & N	Potential drug targets
COX4I1	L & N	Potential drug targets
LAMP2	L & N	Potential drug targets
CYBA	L & N	Potential drug targets
GYS1	L & N	Potential drug targets
ENO3	L & N	Potential drug targets
DARS1	L & N	Potential drug targets
GLUL	L & N	Potential drug targets
ARSA	L & N	Potential drug targets
GNS	L & N	Potential drug targets
ARSB	L	Potential drug targets
DSP	L & N	Potential drug targets
ALOX15	L	Potential drug targets
ANK1	L & N	Potential drug targets
ACADS	L	Potential drug targets
GLB1	L & N	Potential drug targets
POR	L & N	Potential drug targets
FAH	L & N	Potential drug targets
CTPS1	L & N	Potential drug targets
ALOX12	L & N	Potential drug targets
SON	L & N	Potential drug targets
NDUFV2	L & N	Potential drug targets
EIF2AK2	L & N	Potential drug targets
COX5A	L & N	Potential drug targets
AGA	L & N	Potential drug targets
FLNA	L & N	Potential drug targets
TGM2	L & N	Potential drug targets
PAICS	L & N	Potential drug targets
SCP2	L & N	Potential drug targets
FDXR	L & N	Potential drug targets
UQCRC2	L & N	Potential drug targets
TGM1	L & N	Potential drug targets
PPIB	L & N	Potential drug targets
WARS1	L & N	Potential drug targets
AHCY	L & N	Potential drug targets
DTYMK	L & N	Potential drug targets
PRTN3	L & N	Potential drug targets
MPST	L & N	Potential drug targets
ATP5F1A	L & N	Potential drug targets
IVD	L & N	Potential drug targets
TARS1	L & N	Potential drug targets
VARS1	L & N	Potential drug targets
PSMB4	L & N	Potential drug targets
ABCD3	L & N	Potential drug targets
NDUFS1	L & N	Potential drug targets
TPP2	L & N	Potential drug targets
IMPA1	L & N	Potential drug targets
TKT	L & N	Potential drug targets
ALDH4A1	L & N	Potential drug targets
PRDX3	L & N	Potential drug targets
ATP5F1D	L & N	Potential drug targets
ADSL	L & N	Potential drug targets
FMO3	L	Potential drug targets
UQCRC1	L & N	Potential drug targets
CASP14	L & N	Potential drug targets
GK	L & N	Potential drug targets
PYCR1	L & N	Potential drug targets
CTH	L & N	Potential drug targets
ABCD1	L	Potential drug targets
MCM4	L & N	Potential drug targets
GALNS	L	Potential drug targets
SHMT2	L & N	Potential drug targets
SPR	L & N	Potential drug targets
AGL	L & N	Potential drug targets
HMGCL	L & N	Potential drug targets
ATP6V1E1	L & N	Potential drug targets
CPOX	L & N	Potential drug targets
LONP1	L & N	Potential drug targets
PGM1	L & N	Potential drug targets
DLST	L & N	Potential drug targets
ACVRL1	L & N	Potential drug targets
NUP62	L & N	Potential drug targets
FDFT1	L & N	Potential drug targets
TALDO1	L & N	Potential drug targets
EIF4A3	L & N	Potential drug targets
DDOST	L & N	Potential drug targets
HADHA	L & N	Potential drug targets
EIF2S3	L & N	Potential drug targets
NAA10	L & N	Potential drug targets
GARS1	L & N	Potential drug targets
IARS1	L & N	Potential drug targets
HAL	L & N	Potential drug targets
SLC1A4	L	Potential drug targets
CRAT	L & N	Potential drug targets
ACADSB	L & N	Potential drug targets
NSF	L & N	Potential drug targets
GYG1	L & N	Potential drug targets
ALDH1A3	L & N	Potential drug targets
QARS1	L & N	Potential drug targets
UQCRFS1	L & N	Potential drug targets
LSS	L & N	Potential drug targets
GCLC	L & N	Potential drug targets
CSNK1D	L & N	Potential drug targets
LMAN1	L & N	Potential drug targets
ALDH7A1	L & N	Potential drug targets
PCYT1A	L & N	Potential drug targets
AARS1	L & N	Potential drug targets
HARS2	L & N	Potential drug targets
SARS1	L & N	Potential drug targets
PPM1F	L & N	Potential drug targets
ACADVL	L & N	Potential drug targets
NDUFV1	L & N	Potential drug targets
MTHFS	L & N	Potential drug targets
GMPS	L & N	Potential drug targets
LIG3	L & N	Potential drug targets
ENTPD1	L	Potential drug targets
GATM	L & N	Potential drug targets
SLC26A2	L & N	Potential drug targets
PPT1	L & N	Potential drug targets
RAB7A	L & N	Potential drug targets
RAB27A	L & N	Potential drug targets
PLCD1	L & N	Potential drug targets
GALK1	L & N	Potential drug targets
BCAP31	L & N	Potential drug targets
ALDH3A2	L & N	Potential drug targets
ALDH5A1	L & N	Potential drug targets
HSD17B4	L & N	Potential drug targets
SGSH	L & N	Potential drug targets
BLVRA	L & N	Potential drug targets
SUCLG1	L & N	Potential drug targets
MVD	L & N	Potential drug targets
CTSC	L & N	Potential drug targets
AP2S1	L & N	Potential drug targets
POLG	L & N	Potential drug targets
RARS1	L & N	Potential drug targets
ATXN3	L & N	Potential drug targets
YARS1	L & N	Potential drug targets
AK2	L & N	Potential drug targets
ALDH18A1	L & N	Potential drug targets
VCP	L & N	Potential drug targets
HADHB	L & N	Potential drug targets
ADK	L & N	Potential drug targets
ADAR	L & N	Potential drug targets
OXCT1	L & N	Potential drug targets
MARS1	L & N	Potential drug targets
NUP107	L & N	Potential drug targets
CD81	L & N	Potential drug targets
SEC61B	L & N	Potential drug targets
CDC42	L & N	Potential drug targets
SRP54	L & N	Potential drug targets
PCBD1	L & N	Potential drug targets
SEC61A1	L & N	Potential drug targets
LYZ	L & N	Potential drug targets
STXBP1	L	Potential drug targets
AP1S1	L	Potential drug targets
PPP1CB	L & N	Potential drug targets
GNB2	L & N	Potential drug targets
CSNK2A1	L & N	Potential drug targets
PSPH	L & N	Potential drug targets
TMPRSS15	L & N	Potential drug targets
SLC25A3	L & N	Potential drug targets
SORD	L & N	Potential drug targets
SPTBN1	L & N	Potential drug targets
AMPD3	L & N	Potential drug targets
AMPD2	L & N	Potential drug targets
OCRL	L & N	Potential drug targets
PLCB3	L & N	Potential drug targets
ALDH6A1	L & N	Potential drug targets
PLOD1	L & N	Potential drug targets
SLC25A11	L & N	Potential drug targets
ACY1	L & N	Potential drug targets
TAP2	L & N	Potential drug targets
GBE1	L & N	Potential drug targets
UBE3A	L & N	Potential drug targets
GFPT1	L & N	Potential drug targets
LRP1	L & N	Potential drug targets
TGM3	L & N	Potential drug targets
PPP3CA	L & N	Potential drug targets
SLC20A2	L & N	Potential drug targets
EHHADH	L & N	Potential drug targets
NSUN2	L & N	Potential drug targets
GALNT2	L & N	Potential drug targets
AP1B1	L & N	Potential drug targets
PMPCA	L & N	Potential drug targets
NUP160	L & N	Potential drug targets
STK4	L & N	Potential drug targets
COASY	L & N	Potential drug targets
ACACA	L & N	Potential drug targets
MTAP	L & N	Potential drug targets
PAK1	L	Potential drug targets
PAK2	L & N	Potential drug targets
SELENBP1	L & N	Potential drug targets
PLD1	L & N	Potential drug targets
MTM1	L & N	Potential drug targets
ASAH1	L & N	Potential drug targets
CAMK2G	L & N	Potential drug targets
STIM1	L & N	Potential drug targets
PEX6	L & N	Potential drug targets
MOGS	L & N	Potential drug targets
SCARB2	L & N	Potential drug targets
UBE4A	L & N	Potential drug targets
PTK2B	L & N	Potential drug targets
FLNC	L & N	Potential drug targets
GALE	L & N	Potential drug targets
TRIP12	L & N	Potential drug targets
LBR	L & N	Potential drug targets
LTBP1	L	Potential drug targets
LARS2	L & N	Potential drug targets
KARS1	L & N	Potential drug targets
ACOX1	L & N	Potential drug targets
PDK3	L	Potential drug targets
EBP	L & N	Potential drug targets
PMVK	L & N	Potential drug targets
DHCR24	L & N	Potential drug targets
SKIC2	L & N	Potential drug targets
NSDHL	L & N	Potential drug targets
MYLK	L & N	Potential drug targets
ATP6AP1	L & N	Potential drug targets
DECR1	L & N	Potential drug targets
KYNU	L & N	Potential drug targets
PCK2	L & N	Potential drug targets
UGP2	L & N	Potential drug targets
WASHC4	L & N	Potential drug targets
P3H1	L	Potential drug targets
TKFC	L & N	Potential drug targets
NADK2	L & N	Potential drug targets
ACSF3	L & N	Potential drug targets
PLCH1	L	Potential drug targets
MIA3	L & N	Potential drug targets
PITRM1	L & N	Potential drug targets
COX20	L & N	Potential drug targets
NUP188	L	Potential drug targets
VARS2	L	Potential drug targets
RARS2	L & N	Potential drug targets
EMC10	L & N	Potential drug targets
STEAP3	L & N	Potential drug targets
ATL3	L & N	Potential drug targets
NXN	L & N	Potential drug targets
NADSYN1	L & N	Potential drug targets
CYP4F22	L & N	Potential drug targets
SLC25A24	L & N	Potential drug targets
HIBCH	L & N	Potential drug targets
SLC27A4	L & N	Potential drug targets
SFXN4	L	Potential drug targets
DARS2	L & N	Potential drug targets
SLC30A9	L & N	Potential drug targets
TMTC3	L	Potential drug targets
ADAMTS13	L & N	Potential drug targets
DHX30	L & N	Potential drug targets
KDM3B	L & N	Potential drug targets
DCXR	L & N	Potential drug targets
YRDC	L	Potential drug targets
STING1	L	Potential drug targets
MIB1	L & N	Potential drug targets
CERS3	L & N	Potential drug targets
AEBP1	L	Potential drug targets
PLD3	L & N	Potential drug targets
LRRC8A	L	Potential drug targets
PNPLA6	L & N	Potential drug targets
DHX37	L	Potential drug targets
EXOC8	L & N	Potential drug targets
ABHD12	L & N	Potential drug targets
GPD1L	L & N	Potential drug targets
TMEM199	L & N	Potential drug targets
OTUD6B	L & N	Potential drug targets
EMC1	L & N	Potential drug targets
COLGALT1	L & N	Potential drug targets
SUMF1	L & N	Potential drug targets
POGLUT1	L & N	Potential drug targets
NAXE	L & N	Potential drug targets
FLAD1	L & N	Potential drug targets
RDH11	L & N	Potential drug targets
STT3B	L & N	Potential drug targets
PNPT1	L & N	Potential drug targets
NEK9	L & N	Potential drug targets
GPT2	L & N	Potential drug targets
TRPM4	L & N	Potential drug targets
NUP133	L & N	Potential drug targets
SLC44A1	L & N	Potential drug targets
TTN	L & N	Potential drug targets
SLC39A7	L & N	Potential drug targets
DHX38	L & N	Potential drug targets
NUP205	L & N	Potential drug targets
PIGK	L & N	Potential drug targets
GCDH	L & N	Potential drug targets
USP9X	L & N	Potential drug targets
USP7	L & N	Potential drug targets
ATP6V0A1	L & N	Potential drug targets
CCDC47	L & N	Potential drug targets
TMEM230	L & N	Potential drug targets
RFT1	L & N	Potential drug targets
FKBP10	L & N	Potential drug targets
SLC22A18	L & N	Potential drug targets
OTULIN	L & N	Potential drug targets
GALM	L & N	Potential drug targets
DCPS	L & N	Potential drug targets
OPTN	L & N	Potential drug targets
AP2M1	L & N	Potential drug targets
MARS2	L & N	Potential drug targets
NARS2	L	Potential drug targets
ITCH	L & N	Potential drug targets
SCYL1	L & N	Potential drug targets
EXOC2	L & N	Potential drug targets
MBOAT7	L & N	Potential drug targets
RDH12	L & N	Potential drug targets
MIA2	L & N	Potential drug targets
MCEE	L & N	Potential drug targets
VPS35	L & N	Potential drug targets
MCCC1	L & N	Potential drug targets
TP53RK	L & N	Potential drug targets
CLCC1	L & N	Potential drug targets
PNKP	L & N	Potential drug targets
UHRF1	L	Potential drug targets
YME1L1	L & N	Potential drug targets
PCYT2	L & N	Potential drug targets
RNF2	L & N	Potential drug targets
PARK7	L & N	Potential drug targets
SORT1	L & N	Potential drug targets
NUP88	L & N	Potential drug targets
CHP1	L & N	Potential drug targets
MIPEP	L & N	Potential drug targets
ACO2	L & N	Potential drug targets
VRK1	L & N	Potential drug targets
ELAC2	L	Potential drug targets
FYCO1	L & N	Potential drug targets
ALG1	L & N	Potential drug targets
SPATA5L1	L	Potential drug targets
NUP85	L & N	Potential drug targets
ELOVL1	L & N	Potential drug targets
TARS2	L & N	Potential drug targets
ITPA	L & N	Potential drug targets
ALOXE3	L & N	Potential drug targets
PANK2	L	Potential drug targets
DPH1	L & N	Potential drug targets
FTO	L & N	Potential drug targets
LNPK	L & N	Potential drug targets
MAGT1	L & N	Potential drug targets
IRF2BPL	L & N	Potential drug targets
PTPN23	L & N	Potential drug targets
WNK1	L & N	Potential drug targets
L2HGDH	L & N	Potential drug targets
CARS2	L & N	Potential drug targets
PPCS	L & N	Potential drug targets
NMNAT1	L	Potential drug targets
SIAE	L & N	Potential drug targets
MCCC2	L & N	Potential drug targets
ABCB6	L & N	Potential drug targets
SARS2	L & N	Potential drug targets
OSGEP	L & N	Potential drug targets
XPNPEP3	L & N	Potential drug targets
NANS	L & N	Potential drug targets
DUOX2	L & N	Potential drug targets
AAAS	L & N	Potential drug targets
UBQLN4	L & N	Potential drug targets
FARSB	L & N	Potential drug targets
IARS2	L & N	Potential drug targets
ATP8A2	L & N	Potential drug targets
PNPO	L & N	Potential drug targets
ADPRS	L & N	Potential drug targets
TRMT1	L & N	Potential drug targets
CELSR1	L & N	Potential drug targets
TECR	L & N	Potential drug targets
MYOF	L & N	Potential drug targets
PDP1	L & N	Potential drug targets
LARS1	L & N	Potential drug targets
SUCLA2	L & N	Potential drug targets
DHCR7	L & N	Potential drug targets
GRHPR	L & N	Potential drug targets
SLC25A10	L & N	Potential drug targets
AASS	L & N	Potential drug targets
WARS2	L	Potential drug targets
SEC63	L	Potential drug targets
SHPK	L & N	Potential drug targets
MCM8	L	Potential drug targets
SLC25A13	L & N	Potential drug targets
TNIK	L & N	Potential drug targets
AGO2	L & N	Potential drug targets
PADI3	L & N	Potential drug targets
TMCO1	L & N	Potential drug targets
PADI4	L	Potential drug targets
VPS4A	L & N	Potential drug targets
STUB1	L & N	Potential drug targets
MINPP1	L	Potential drug targets
MACF1	L & N	Potential drug targets
EXOC7	L & N	Potential drug targets
CILK1	L & N	Potential drug targets
FARSA	L & N	Potential drug targets
TMX2	L & N	Potential drug targets
PPIL1	L	Potential drug targets
HYOU1	L & N	Potential drug targets
AFG3L2	L & N	Potential drug targets
SUPT16H	L & N	Potential drug targets
CD2AP	L & N	Potential drug targets
GMPPB	L & N	Potential drug targets
CDC42BPB	L & N	Potential drug targets
RBM8A	L & N	Potential drug targets
USP16	L	Potential drug targets
PUS1	L & N	Potential drug targets
PSAT1	L & N	Potential drug targets
NFS1	L & N	Potential drug targets
SQOR	L & N	Potential drug targets
BRCC3	N	Potential drug targets
PLA2G4A	N	Potential drug targets
OCLN	N	Potential drug targets
LDHD	N	Potential drug targets
CTDP1	N	Potential drug targets

## Sheet: Table S4
Table S4. The differentially expressed proteins (DEPs) between L and N tissues.
No.	Stage	UniProt ID	Gene symbol	L-Mean	N-Mean	Fold Change	Log2(fold change)	P value	Change
1	Esophagitis	A6NI56	CCDC154	7.40504	1.99834	3.7056	1.88971	0.0172821	Upregulated in L
2	Esophagitis	A8MWD9	SNRPGP15	2.16916	3.24197	0.669087	-0.579734	0.0481408	Downregulated in L
3	Esophagitis	O15160	POLR1C	1.61084	0.613902	2.62394	1.39173	0.0331827	Upregulated in L
4	Esophagitis	O75436	VPS26A	0.68985	1.90685	0.361774	-1.46684	0.0239099	Downregulated in L
5	Esophagitis	O95182	NDUFA7	0.440233	2.6572	0.165676	-2.59356	0.00788861	Downregulated in L
6	Esophagitis	O95757	HSPA4L	0.903175	2.16449	0.417269	-1.26095	0.046	Downregulated in L
7	Esophagitis	P00918	CA2	0.763648	2.32986	0.327765	-1.60926	0.036518	Downregulated in L
8	Esophagitis	P07741	APRT	1.3586	4.74631	0.286243	-1.80469	0.0246854	Downregulated in L
9	Esophagitis	P08519	LPA	0.390232	1.11727	0.349272	-1.51758	0.0166589	Downregulated in L
10	Esophagitis	P0C0L4	C4A	0.482768	1.27227	0.379455	-1.398	0.041287	Downregulated in L
11	Esophagitis	P16989	YBX3	1.3835	5.04953	0.273986	-1.86782	0.0437895	Downregulated in L
12	Esophagitis	P25098	GRK2	1.52644	0.404957	3.76938	1.91433	0.0479615	Upregulated in L
13	Esophagitis	P27348	YWHAQ	1.4571	2.55641	0.569978	-0.811023	0.0467673	Downregulated in L
14	Esophagitis	P28066	PSMA5	1.92479	3.04618	0.63187	-0.6623	0.0449046	Downregulated in L
15	Esophagitis	P29218	IMPA1	0.391568	0.854678	0.458147	-1.12612	0.0397011	Downregulated in L
16	Esophagitis	P31025	LCN1	22.8139	6.24729	3.65181	1.86861	0.0417539	Upregulated in L
17	Esophagitis	P34896	SHMT1	2.24024	5.78096	0.38752	-1.36766	0.0237323	Downregulated in L
18	Esophagitis	P46779	RPL28	2.29736	3.79365	0.605579	-0.723612	0.0237386	Downregulated in L
19	Esophagitis	P49903	SEPHS1	2.81519	0.901341	3.12334	1.64309	0.0393864	Upregulated in L
20	Esophagitis	P50453	SERPINB9	0.336996	0.784059	0.429809	-1.21823	0.037278	Downregulated in L
21	Esophagitis	P50895	BCAM	0.554981	0.179059	3.09943	1.632	0.00837376	Upregulated in L
22	Esophagitis	P52292	KPNA2	0.766208	0.135665	5.64781	2.49769	0.0280703	Upregulated in L
23	Esophagitis	P54136	RARS1	1.62649	4.19127	0.388065	-1.36563	0.0290176	Downregulated in L
24	Esophagitis	P54886	ALDH18A1	0.811998	0.283425	2.86495	1.51851	0.0256055	Upregulated in L
25	Esophagitis	P61026	RAB10	0.583341	2.37603	0.24551	-2.02615	0.0132026	Downregulated in L
26	Esophagitis	P61158	ACTR3	1.98846	4.25358	0.467479	-1.09703	0.0256624	Downregulated in L
27	Esophagitis	P62993	GRB2	2.47522	4.82897	0.512577	-0.96416	0.0337851	Downregulated in L
28	Esophagitis	P98160	HSPG2	3.49284	0.753404	4.63608	2.2129	0.00661465	Upregulated in L
29	Esophagitis	P99999	CYCS	1.93918	0.614011	3.15822	1.65911	0.0136112	Upregulated in L
30	Esophagitis	Q02388	COL7A1	2.36542	0.625527	3.78148	1.91895	0.0317746	Upregulated in L
31	Esophagitis	Q07157	TJP1	0.698501	1.22425	0.570556	-0.80956	0.047331	Downregulated in L
32	Esophagitis	Q10567	AP1B1	1.56739	3.80772	0.411636	-1.28056	0.0425579	Downregulated in L
33	Esophagitis	Q12857	NFIA	1.07089	0.35679	3.00146	1.58567	0.0036104	Upregulated in L
34	Esophagitis	Q13425	SNTB2	0.891343	0.262606	3.39422	1.76308	0.0413775	Upregulated in L
35	Esophagitis	Q13573	SNW1	2.30824	0.349438	6.60557	2.72368	0.0380952	Upregulated in L
36	Esophagitis	Q14011	CIRBP	1.42812	2.81679	0.507003	-0.979934	0.0498336	Downregulated in L
37	Esophagitis	Q14145	KEAP1	0.562536	1.57969	0.356106	-1.48962	0.0210093	Downregulated in L
38	Esophagitis	Q14839	CHD4	1.27782	0.384412	3.32409	1.73296	0.0329106	Upregulated in L
39	Esophagitis	Q16836	HADH	1.46039	0.409267	3.56831	1.83524	0.0244866	Upregulated in L
40	Esophagitis	Q3MHD2	LSM12	0.590646	0.157827	3.74237	1.90395	0.0276613	Upregulated in L
41	Esophagitis	Q53GS9	USP39	1.40339	0.455901	3.07829	1.62213	0.0421938	Upregulated in L
42	Esophagitis	Q7L576	CYFIP1	1.52528	3.57195	0.427014	-1.22764	0.00778286	Downregulated in L
43	Esophagitis	Q7Z406	MYH14	1.24267	2.58122	0.481426	-1.05461	0.00363334	Downregulated in L
44	Esophagitis	Q86V87	FHIP2B	0.0241647	0.0895264	0.269917	-1.88941	0.01523	Downregulated in L
45	Esophagitis	Q86YZ3	HRNR	70.9422	20.452	3.46871	1.7944	0.0466297	Upregulated in L
46	Esophagitis	Q8IYJ3	SYTL1	1.44428	4.77044	0.302755	-1.72378	0.0266744	Downregulated in L
47	Esophagitis	Q8NCW5	NAXE	2.01662	0.661713	3.04757	1.60766	0.0280755	Upregulated in L
48	Esophagitis	Q8WW12	PCNP	1.50265	0.441562	3.40304	1.76683	0.00173564	Upregulated in L
49	Esophagitis	Q92979	EMG1	1.24705	0.382271	3.26221	1.70585	0.00194756	Upregulated in L
50	Esophagitis	Q96DI7	SNRNP40	1.72463	0.501833	3.43665	1.781	0.01751	Upregulated in L
51	Esophagitis	Q96NY8	NECTIN4	0.490318	3.3155	0.147887	-2.75744	0.0259885	Downregulated in L
52	Esophagitis	Q99961	SH3GL1	1.14896	3.10321	0.370248	-1.43344	0.0410914	Downregulated in L
53	Esophagitis	Q9BQE3	TUBA1C	0.549072	1.04193	0.526978	-0.924187	0.0178721	Downregulated in L
54	Esophagitis	Q9BVK6	TMED9	1.60069	0.582468	2.74812	1.45845	0.0121692	Upregulated in L
55	Esophagitis	Q9C0C2	TNKS1BP1	2.01887	3.53951	0.570382	-0.810001	0.0348156	Downregulated in L
56	Esophagitis	Q9H0S4	DDX47	2.10243	0.342249	6.14301	2.61894	0.0371291	Upregulated in L
57	Esophagitis	Q9H9B4	SFXN1	0.710972	0.34497	2.06097	1.04332	0.0462535	Upregulated in L
58	Esophagitis	Q9NR30	DDX21	2.38178	0.856774	2.77994	1.47506	0.0435053	Upregulated in L
59	Esophagitis	Q9NZ01	TECR	3.33771	7.31105	0.45653	-1.13122	0.0270103	Downregulated in L
60	Esophagitis	Q9P0M6	MACROH2A2	0.824537	0.517976	1.59185	0.6707	0.0190476	Upregulated in L
61	Esophagitis	Q9UEY8	ADD3	0.507784	0.953435	0.532584	-0.90892	0.037447	Downregulated in L
62	Esophagitis	Q9UG63	ABCF2	0.952	0.282824	3.36606	1.75106	0.0157498	Upregulated in L
63	Esophagitis	Q9UKV3	ACIN1	1.44713	0.675811	2.14132	1.0985	0.0451676	Upregulated in L
64	Esophagitis	Q9Y3U8	RPL36	2.14904	3.51618	0.611187	-0.710313	0.0430961	Downregulated in L
65	Esophagitis	Q9Y6W3	CAPN7	3.0929	1.93995	1.59432	0.672937	0.00500427	Upregulated in L
66	Mild dysplasia	A1A5D9	BICDL2	0.472603	1.04244	0.453362	-1.14127	0.0368871	Downregulated in L
67	Mild dysplasia	A6NIH7	UNC119B	0.693413	0.282591	2.45377	1.295	0.0259288	Upregulated in L
68	Mild dysplasia	A8MWD9	SNRPGP15	5.26066	1.56735	3.3564	1.74691	0.0184186	Upregulated in L
69	Mild dysplasia	B7ZW38	HNRNPCL3	3.0241	0.825367	3.66395	1.8734	0.0378979	Upregulated in L
70	Mild dysplasia	O00422	SAP18	0.958173	0.366849	2.6119	1.3851	0.0497603	Upregulated in L
71	Mild dysplasia	O14639	ABLIM1	1.19216	3.32322	0.358736	-1.479	0.0102766	Downregulated in L
72	Mild dysplasia	O14744	PRMT5	5.99175	3.44956	1.73696	0.796567	0.0468438	Upregulated in L
73	Mild dysplasia	O14908	GIPC1	1.47363	3.61018	0.408186	-1.2927	0.0371702	Downregulated in L
74	Mild dysplasia	O14980	XPO1	1.14089	0.30017	3.80082	1.92631	0.00318281	Upregulated in L
75	Mild dysplasia	O15160	POLR1C	1.80355	0.612208	2.94597	1.55874	0.00543967	Upregulated in L
76	Mild dysplasia	O43240	KLK10	0.756059	1.53821	0.491519	-1.02468	0.0360088	Downregulated in L
77	Mild dysplasia	O43291	SPINT2	2.64786	0.520554	5.08662	2.34671	0.00818743	Upregulated in L
78	Mild dysplasia	O94832	MYO1D	2.42924	1.18622	2.04788	1.03413	0.0495504	Upregulated in L
79	Mild dysplasia	P00492	HPRT1	0.455752	0.240216	1.89726	0.923919	0.024524	Upregulated in L
80	Mild dysplasia	P02545	LMNA	25.4118	10.8942	2.3326	1.22194	0.0480791	Upregulated in L
81	Mild dysplasia	P02786	TFRC	1.97599	0.416978	4.73885	2.24454	0.00663922	Upregulated in L
82	Mild dysplasia	P04080	CSTB	6.43288	32.4787	0.198065	-2.33596	0.0277877	Downregulated in L
83	Mild dysplasia	P04181	OAT	0.758066	0.313681	2.41668	1.27303	0.0154352	Upregulated in L
84	Mild dysplasia	P04908	H2AC8	3.14193	0.452592	6.94209	2.79537	0.00975881	Upregulated in L
85	Mild dysplasia	P05023	ATP1A1	4.82655	0.749424	6.44035	2.68714	0.000390593	Upregulated in L
86	Mild dysplasia	P05114	HMGN1	1.11738	0.322869	3.46078	1.7911	0.010878	Upregulated in L
87	Mild dysplasia	P05386	RPLP1	5.09713	1.60022	3.18528	1.67142	0.00732991	Upregulated in L
88	Mild dysplasia	P06744	GPI	4.38653	2.54118	1.72618	0.787582	0.0330936	Upregulated in L
89	Mild dysplasia	P07476	IVL	1.2434	5.1226	0.242728	-2.04259	0.0159808	Downregulated in L
90	Mild dysplasia	P08195	SLC3A2	0.797582	0.396628	2.01091	1.00785	0.0410374	Upregulated in L
91	Mild dysplasia	P08621	SNRNP70	3.08044	0.964794	3.19285	1.67484	0.0270415	Upregulated in L
92	Mild dysplasia	P08670	VIM	9.1681	4.59276	1.99621	0.997262	0.0262329	Upregulated in L
93	Mild dysplasia	P08727	KRT19	50.9681	21.2065	2.40342	1.26509	0.0212512	Upregulated in L
94	Mild dysplasia	P08729	KRT7	6.31498	10.1846	0.62005	-0.689545	0.03537	Downregulated in L
95	Mild dysplasia	P09382	LGALS1	2.72616	1.30811	2.08404	1.05938	0.0361875	Upregulated in L
96	Mild dysplasia	P09874	PARP1	0.855202	0.681566	1.25476	0.327412	0.0447233	Upregulated in L
97	Mild dysplasia	P0C0S8	H2AC17	223.038	61.6565	3.61743	1.85496	0.00329839	Upregulated in L
98	Mild dysplasia	P12111	COL6A3	5.0868	0.968122	5.2543	2.3935	0.00649422	Upregulated in L
99	Mild dysplasia	P13010	XRCC5	1.60373	0.693491	2.31255	1.20949	0.022932	Upregulated in L
100	Mild dysplasia	P13667	PDIA4	1.55872	0.740828	2.10403	1.07315	0.0130367	Upregulated in L
101	Mild dysplasia	P13693	TPT1	0.82529	0.410014	2.01283	1.00923	0.0384567	Upregulated in L
102	Mild dysplasia	P14314	PRKCSH	2.32252	1.19853	1.93782	0.954431	0.0408967	Upregulated in L
103	Mild dysplasia	P14866	HNRNPL	4.1132	1.945	2.11476	1.08049	0.0144415	Upregulated in L
104	Mild dysplasia	P15104	GLUL	0.970842	2.63829	0.367982	-1.44229	0.0487363	Downregulated in L
105	Mild dysplasia	P16402	H1-3	40.3328	12.1391	3.32255	1.73229	0.0465563	Upregulated in L
106	Mild dysplasia	P17844	DDX5	2.6188	1.22513	2.13757	1.09597	0.0455855	Upregulated in L
107	Mild dysplasia	P21333	FLNA	3.8353	1.84463	2.07917	1.056	0.048761	Upregulated in L
108	Mild dysplasia	P21926	CD9	0.504025	0.253489	1.98835	0.991574	0.0425427	Upregulated in L
109	Mild dysplasia	P22234	PAICS	1.7217	1.01978	1.68831	0.755582	0.0331976	Upregulated in L
110	Mild dysplasia	P23246	SFPQ	4.12429	2.14174	1.92567	0.945358	0.0484593	Upregulated in L
111	Mild dysplasia	P23919	DTYMK	0.957412	0.507998	1.88468	0.914317	0.0277599	Upregulated in L
112	Mild dysplasia	P25205	MCM3	1.6503	0.841983	1.96002	0.970869	0.00958231	Upregulated in L
113	Mild dysplasia	P27361	MAPK3	1.76348	5.26435	0.334986	-1.57783	0.00328371	Downregulated in L
114	Mild dysplasia	P28331	NDUFS1	3.05404	0.973439	3.13738	1.64956	0.0343579	Upregulated in L
115	Mild dysplasia	P30084	ECHS1	1.03715	0.431996	2.40083	1.26353	0.0252349	Upregulated in L
116	Mild dysplasia	P30519	HMOX2	1.01667	0.220007	4.6211	2.20824	0.00804183	Upregulated in L
117	Mild dysplasia	P31930	UQCRC1	3.13508	1.21104	2.58874	1.37225	0.015873	Upregulated in L
118	Mild dysplasia	P31942	HNRNPH3	1.37379	0.596436	2.30333	1.20372	0.0308208	Upregulated in L
119	Mild dysplasia	P33993	MCM7	1.24714	0.32875	3.79358	1.92356	0.00318309	Upregulated in L
120	Mild dysplasia	P34897	SHMT2	4.88298	2.11485	2.3089	1.20721	0.0023654	Upregulated in L
121	Mild dysplasia	P35232	PHB1	2.92256	1.64871	1.77263	0.825895	0.0490434	Upregulated in L
122	Mild dysplasia	P35237	SERPINB6	0.783968	2.37925	0.329502	-1.60164	0.000423264	Downregulated in L
123	Mild dysplasia	P35268	RPL22	9.40346	4.5944	2.04672	1.03332	0.0302849	Upregulated in L
124	Mild dysplasia	P35321	SPRR1A	5.43181	22.7701	0.23855	-2.06763	0.03048	Downregulated in L
125	Mild dysplasia	P36551	CPOX	0.814133	0.223655	3.64013	1.86399	0.000913068	Upregulated in L
126	Mild dysplasia	P36776	LONP1	0.710923	0.23546	3.01929	1.59421	0.0227129	Upregulated in L
127	Mild dysplasia	P40939	HADHA	0.601457	0.263921	2.27892	1.18835	0.0411949	Upregulated in L
128	Mild dysplasia	P41250	GARS1	0.965302	0.672234	1.43596	0.522016	0.0410386	Upregulated in L
129	Mild dysplasia	P43490	NAMPT	3.99506	15.9425	0.250591	-1.99659	0.00725772	Downregulated in L
130	Mild dysplasia	P46087	NOP2	1.19792	0.477581	2.50831	1.32671	0.0369052	Upregulated in L
131	Mild dysplasia	P49257	LMAN1	0.891539	7.25176	0.122941	-3.02396	0.0495448	Downregulated in L
132	Mild dysplasia	P49406	MRPL19	3.00693	0.485778	6.18993	2.62992	0.000433482	Upregulated in L
133	Mild dysplasia	P51114	FXR1	3.97363	1.72607	2.30212	1.20297	0.011988	Upregulated in L
134	Mild dysplasia	P51532	SMARCA4	1.11546	0.451216	2.47212	1.30575	0.0427325	Upregulated in L
135	Mild dysplasia	P52272	HNRNPM	7.45478	3.85924	1.93167	0.949849	0.0388392	Upregulated in L
136	Mild dysplasia	P55209	NAP1L1	0.750785	0.351833	2.13393	1.09351	0.0314682	Upregulated in L
137	Mild dysplasia	P55265	ADAR	1.0872	0.388768	2.79652	1.48363	0.0130649	Upregulated in L
138	Mild dysplasia	P60983	GMFB	0.169565	0.0606115	2.79757	1.48417	0.0214977	Upregulated in L
139	Mild dysplasia	P61247	RPS3A	2.81961	1.4173	1.98942	0.992346	0.046504	Upregulated in L
140	Mild dysplasia	P61513	RPL37A	1.85764	0.782119	2.37514	1.24801	0.0430261	Upregulated in L
141	Mild dysplasia	P61604	HSPE1	10.665	5.60584	1.90248	0.927883	0.0418823	Upregulated in L
142	Mild dysplasia	P61769	B2M	4.6321	1.48684	3.11539	1.63941	0.00422058	Upregulated in L
143	Mild dysplasia	P61956	SUMO2	9.25149	35.0138	0.264224	-1.92016	0.0476917	Downregulated in L
144	Mild dysplasia	P62140	PPP1CB	1.8171	0.890766	2.03993	1.02852	0.0484534	Upregulated in L
145	Mild dysplasia	P62273	RPS29	4.21496	2.2294	1.89062	0.918863	0.0442906	Upregulated in L
146	Mild dysplasia	P62316	SNRPD2	2.83861	1.33958	2.11903	1.0834	0.0034774	Upregulated in L
147	Mild dysplasia	P62995	TRA2B	0.622709	0.303227	2.0536	1.03816	0.028464	Upregulated in L
148	Mild dysplasia	P63151	PPP2R2A	1.06616	1.88123	0.566734	-0.819257	0.0272534	Downregulated in L
149	Mild dysplasia	P63220	RPS21	4.61673	2.61664	1.76437	0.819152	0.00892375	Upregulated in L
150	Mild dysplasia	P68431	H3C12	76.8663	19.8075	3.88067	1.95631	0.00235594	Upregulated in L
151	Mild dysplasia	P69905	HBA2	75.859	42.4101	1.7887	0.838912	0.0364937	Upregulated in L
152	Mild dysplasia	P78406	RAE1	1.45275	0.616403	2.35682	1.23684	0.0184	Upregulated in L
153	Mild dysplasia	Q01081	U2AF1	1.40692	0.535589	2.62686	1.39334	0.0184651	Upregulated in L
154	Mild dysplasia	Q01130	SRSF2	11.9804	3.73006	3.21187	1.68341	0.0176447	Upregulated in L
155	Mild dysplasia	Q02539	H1-1	2.34397	0.690079	3.39667	1.76412	0.00985354	Upregulated in L
156	Mild dysplasia	Q02978	SLC25A11	0.469875	0.192034	2.44683	1.29091	0.026161	Upregulated in L
157	Mild dysplasia	Q06210	GFPT1	0.648254	1.73856	0.372868	-1.42326	0.0348482	Downregulated in L
158	Mild dysplasia	Q07157	TJP1	0.957017	1.47642	0.648201	-0.625486	0.0384411	Downregulated in L
159	Mild dysplasia	Q08170	SRSF4	1.27559	0.650835	1.95993	0.970799	0.024689	Upregulated in L
160	Mild dysplasia	Q12792	TWF1	1.20869	2.26008	0.534798	-0.902933	0.044014	Downregulated in L
161	Mild dysplasia	Q13011	ECH1	0.7954	0.322322	2.46772	1.30318	0.00969697	Upregulated in L
162	Mild dysplasia	Q13151	HNRNPA0	1.81483	0.609779	2.97621	1.57348	0.000102769	Upregulated in L
163	Mild dysplasia	Q13247	SRSF6	13.9768	3.39404	4.11804	2.04196	0.0125862	Upregulated in L
164	Mild dysplasia	Q13263	TRIM28	2.09341	1.07929	1.93961	0.955769	0.0182947	Upregulated in L
165	Mild dysplasia	Q13283	G3BP1	1.67237	0.789609	2.11797	1.08268	0.0122622	Upregulated in L
166	Mild dysplasia	Q13347	EIF3I	3.19536	2.16048	1.47901	0.56463	0.0433758	Upregulated in L
167	Mild dysplasia	Q13428	TCOF1	0.835767	0.566283	1.47588	0.561578	0.0305864	Upregulated in L
168	Mild dysplasia	Q13561	DCTN2	3.24601	1.46617	2.21394	1.14661	0.00478572	Upregulated in L
169	Mild dysplasia	Q13838	DDX39B	5.07479	1.99962	2.53788	1.34362	0.0250581	Upregulated in L
170	Mild dysplasia	Q14011	CIRBP	2.83411	1.2488	2.26947	1.18235	0.0486627	Upregulated in L
171	Mild dysplasia	Q14566	MCM6	1.33336	0.637629	2.09112	1.06427	0.0479156	Upregulated in L
172	Mild dysplasia	Q14574	DSC3	5.43917	3.40694	1.5965	0.674911	0.0338111	Upregulated in L
173	Mild dysplasia	Q14683	SMC1A	2.52343	0.657588	3.8374	1.94013	2.7972e-05	Upregulated in L
174	Mild dysplasia	Q15021	NCAPD2	6.28944	3.04192	2.06758	1.04795	0.0263815	Upregulated in L
175	Mild dysplasia	Q15050	RRS1	1.0336	0.376394	2.74605	1.45736	0.0449177	Upregulated in L
176	Mild dysplasia	Q15084	PDIA6	1.96948	1.04573	1.88335	0.913298	0.029159	Upregulated in L
177	Mild dysplasia	Q15181	PPA1	3.39871	0.929704	3.65569	1.87014	0.0148954	Upregulated in L
178	Mild dysplasia	Q15185	PTGES3	1.16585	0.597999	1.94958	0.963165	0.0411688	Upregulated in L
179	Mild dysplasia	Q15233	NONO	6.64052	2.57454	2.5793	1.36698	0.0114272	Upregulated in L
180	Mild dysplasia	Q15366	PCBP2	2.10763	0.880893	2.3926	1.25858	0.0361587	Upregulated in L
181	Mild dysplasia	Q15388	TOMM20	1.3804	0.346236	3.98687	1.99526	0.00928281	Upregulated in L
182	Mild dysplasia	Q15758	SLC1A5	0.849388	0.269154	3.15577	1.65799	0.0202526	Upregulated in L
183	Mild dysplasia	Q16610	ECM1	1.50348	3.3067	0.454676	-1.13709	0.0252319	Downregulated in L
184	Mild dysplasia	Q16630	CPSF6	4.21247	1.83727	2.29279	1.1971	0.0368175	Upregulated in L
185	Mild dysplasia	Q16643	DBN1	0.484336	0.222088	2.18083	1.12488	0.0345362	Upregulated in L
186	Mild dysplasia	Q16778	H2BC21	60.219	19.944	3.0194	1.59426	0.018341	Upregulated in L
187	Mild dysplasia	Q1KMD3	HNRNPUL2	4.48502	1.76636	2.53913	1.34433	0.0210804	Upregulated in L
188	Mild dysplasia	Q3MHD2	LSM12	0.65614	0.336286	1.95114	0.964316	0.0479798	Upregulated in L
189	Mild dysplasia	Q53EL6	PDCD4	2.52822	0.670097	3.77291	1.91568	0.00238142	Upregulated in L
190	Mild dysplasia	Q53F19	NCBP3	2.20685	3.6627	0.602521	-0.730917	0.0347056	Downregulated in L
191	Mild dysplasia	Q53GS9	USP39	1.58279	0.453552	3.48977	1.80313	0.00633008	Upregulated in L
192	Mild dysplasia	Q5QNW6	H2BC18	5.73925	1.68004	3.41613	1.77236	0.000789462	Upregulated in L
193	Mild dysplasia	Q5TEC6	H3-7	14.4274	3.10273	4.64992	2.21721	0.00924525	Upregulated in L
194	Mild dysplasia	Q6NVY1	HIBCH	0.783559	0.341843	2.29216	1.19671	0.0443912	Upregulated in L
195	Mild dysplasia	Q6P2Q9	PRPF8	0.436624	0.192673	2.26613	1.18023	0.0195656	Upregulated in L
196	Mild dysplasia	Q6XQN6	NAPRT	2.43432	5.60432	0.434364	-1.20302	0.00758935	Downregulated in L
197	Mild dysplasia	Q6ZVX7	NCCRP1	4.76651	8.684	0.548884	-0.865427	0.0290368	Downregulated in L
198	Mild dysplasia	Q7L2H7	EIF3M	2.50516	1.18686	2.11074	1.07775	0.0353607	Upregulated in L
199	Mild dysplasia	Q86U42	PABPN1	1.95666	0.490481	3.98927	1.99612	0.00267625	Upregulated in L
200	Mild dysplasia	Q8IZ83	ALDH16A1	1.51371	0.855443	1.76951	0.82335	0.0299529	Upregulated in L
201	Mild dysplasia	Q8N1F7	NUP93	0.602285	0.228176	2.63956	1.4003	0.00513307	Upregulated in L
202	Mild dysplasia	Q8NBS9	TXNDC5	2.10899	0.81185	2.59776	1.37727	0.0243476	Upregulated in L
203	Mild dysplasia	Q8NC51	SERBP1	2.78683	1.58628	1.75683	0.812975	0.043602	Upregulated in L
204	Mild dysplasia	Q8NHG8	ZNRF2	0.901173	1.97179	0.457033	-1.12963	0.00767724	Downregulated in L
205	Mild dysplasia	Q8WWI1	LMO7	0.753262	2.16952	0.347203	-1.52615	0.00713745	Downregulated in L
206	Mild dysplasia	Q8WXF1	PSPC1	0.347606	0.134506	2.5843	1.36978	0.0426324	Upregulated in L
207	Mild dysplasia	Q92616	GCN1	1.02917	0.600418	1.71408	0.777437	0.0401355	Upregulated in L
208	Mild dysplasia	Q92804	TAF15	1.25921	0.787523	1.59895	0.677125	0.0484772	Upregulated in L
209	Mild dysplasia	Q92841	DDX17	2.24599	0.972302	2.30997	1.20787	0.0219789	Upregulated in L
210	Mild dysplasia	Q92878	RAD50	1.33367	0.505946	2.63599	1.39835	0.0371281	Upregulated in L
211	Mild dysplasia	Q92945	KHSRP	9.98766	3.4447	2.89943	1.53577	0.00242862	Upregulated in L
212	Mild dysplasia	Q96A72	MAGOHB	1.19371	0.446498	2.67349	1.41872	0.0257173	Upregulated in L
213	Mild dysplasia	Q96AB3	ISOC2	3.99588	1.43455	2.78546	1.47792	0.00614092	Upregulated in L
214	Mild dysplasia	Q96AE4	FUBP1	5.975	1.85305	3.22441	1.68903	0.00412039	Upregulated in L
215	Mild dysplasia	Q96BP3	PPWD1	0.684884	0.39205	1.74693	0.804822	0.0435573	Upregulated in L
216	Mild dysplasia	Q96JY6	PDLIM2	1.7454	2.95182	0.591295	-0.75805	0.0248449	Downregulated in L
217	Mild dysplasia	Q9BQG0	MYBBP1A	1.31769	0.552812	2.38361	1.25315	0.0160356	Upregulated in L
218	Mild dysplasia	Q9BY77	POLDIP3	0.764881	0.480352	1.59234	0.671144	0.035964	Upregulated in L
219	Mild dysplasia	Q9BZZ5	API5	1.47263	0.629565	2.33912	1.22597	0.0182004	Upregulated in L
220	Mild dysplasia	Q9GZT3	SLIRP	7.082	2.24398	3.15599	1.65809	0.00218938	Upregulated in L
221	Mild dysplasia	Q9H0A0	NAT10	0.891786	0.289727	3.07802	1.622	0.0246298	Upregulated in L
222	Mild dysplasia	Q9H0D6	XRN2	1.55122	0.699203	2.21856	1.14962	0.00665926	Upregulated in L
223	Mild dysplasia	Q9H9B4	SFXN1	0.931786	0.562563	1.65632	0.727983	0.0428395	Upregulated in L
224	Mild dysplasia	Q9NR30	DDX21	2.56056	1.16644	2.19519	1.13434	0.0498953	Upregulated in L
225	Mild dysplasia	Q9NS69	TOMM22	0.887358	0.228515	3.88315	1.95723	0.00798345	Upregulated in L
226	Mild dysplasia	Q9NSB2	KRT84	7.5169	0.5397	13.9279	3.79991	0.0252481	Upregulated in L
227	Mild dysplasia	Q9NTJ5	SACM1L	0.96763	0.409431	2.36335	1.24083	0.00128071	Upregulated in L
228	Mild dysplasia	Q9NTK5	OLA1	1.59356	0.77438	2.05785	1.04114	0.025884	Upregulated in L
229	Mild dysplasia	Q9NX05	FAM120C	1.60829	3.48757	0.46115	-1.11669	0.00795289	Downregulated in L
230	Mild dysplasia	Q9NX63	CHCHD3	3.60087	1.05112	3.42576	1.77642	0.00534564	Upregulated in L
231	Mild dysplasia	Q9NZB2	FAM120A	1.40777	0.743127	1.89439	0.921733	0.0164141	Upregulated in L
232	Mild dysplasia	Q9P035	HACD3	0.295187	0.0920253	3.20767	1.68153	0.013455	Upregulated in L
233	Mild dysplasia	Q9P258	RCC2	1.43147	0.540089	2.65044	1.40623	0.0222804	Upregulated in L
234	Mild dysplasia	Q9UBG3	CRNN	8.75944	56.031	0.156332	-2.67731	0.0275127	Downregulated in L
235	Mild dysplasia	Q9UGL9	CRCT1	1.33828	10.9693	0.122001	-3.03503	0.000590092	Downregulated in L
236	Mild dysplasia	Q9UI30	TRMT112	0.623459	0.239682	2.60119	1.37917	0.00195393	Upregulated in L
237	Mild dysplasia	Q9UN86	G3BP2	1.00516	0.486391	2.06656	1.04723	0.002664	Upregulated in L
238	Mild dysplasia	Q9UQ35	SRRM2	3.76285	1.48579	2.53256	1.3406	0.00822772	Upregulated in L
239	Mild dysplasia	Q9Y2W1	THRAP3	1.6311	0.938842	1.73735	0.796887	0.0147962	Upregulated in L
240	Mild dysplasia	Q9Y2W2	WBP11	1.04582	0.432617	2.41743	1.27347	0.000499063	Upregulated in L
241	Mild dysplasia	Q9Y2Z0	SUGT1	10.1306	4.76777	2.1248	1.08733	0.0283014	Upregulated in L
242	Mild dysplasia	Q9Y3L3	SH3BP1	0.97892	0.427608	2.28929	1.1949	0.0345784	Upregulated in L
243	Mild dysplasia	Q9Y5M8	SRPRB	0.607533	0.246553	2.46411	1.30107	0.0128518	Upregulated in L
244	Mild dysplasia	Q9Y6V0	PCLO	7.74454	2.67517	2.89497	1.53355	0.0428978	Upregulated in L
245	Moderate dysplasia	A0PJW8	DAPL1	4.74664	1.14005	4.16352	2.0578	0.0226256	Upregulated in L
246	Moderate dysplasia	A5YKK6	CNOT1	0.965607	0.548618	1.76007	0.815635	0.031746	Upregulated in L
247	Moderate dysplasia	A8K2U0	A2ML1	2.0582	10.0681	0.204428	-2.29034	0.0113671	Downregulated in L
248	Moderate dysplasia	O00115	DNASE2	1.8688	0.741854	2.51909	1.3329	0.020973	Upregulated in L
249	Moderate dysplasia	O00170	AIP	1.95832	0.429566	4.55885	2.18867	0.0238095	Upregulated in L
250	Moderate dysplasia	O00203	AP3B1	1.58185	0.634671	2.4924	1.31754	0.0209975	Upregulated in L
251	Moderate dysplasia	O00267	SUPT5H	1.19407	0.423286	2.82095	1.49618	0.0483703	Upregulated in L
252	Moderate dysplasia	O00479	HMGN4	0.443293	0.20946	2.11636	1.08159	0.00916001	Upregulated in L
253	Moderate dysplasia	O00541	PES1	2.48833	0.567805	4.38237	2.13171	0.00247875	Upregulated in L
254	Moderate dysplasia	O14545	TRAFD1	3.26644	0.674396	4.8435	2.27605	0.032542	Upregulated in L
255	Moderate dysplasia	O14639	ABLIM1	1.26886	3.62706	0.349833	-1.51526	0.0147197	Downregulated in L
256	Moderate dysplasia	O14733	MAP2K7	23.1236	43.2002	0.535266	-0.901672	0.00225353	Downregulated in L
257	Moderate dysplasia	O15212	PFDN6	0.666447	0.43641	1.52711	0.610805	0.018044	Upregulated in L
258	Moderate dysplasia	O15213	WDR46	0.98837	0.318121	3.1069	1.63548	0.0311975	Upregulated in L
259	Moderate dysplasia	O15231	ZNF185	8.38667	26.6515	0.314679	-1.66805	0.0124758	Downregulated in L
260	Moderate dysplasia	O15269	SPTLC1	0.874158	2.27922	0.383535	-1.38257	0.0230005	Downregulated in L
261	Moderate dysplasia	O43240	KLK10	0.619117	1.90414	0.325143	-1.62085	0.00143649	Downregulated in L
262	Moderate dysplasia	O43684	BUB3	1.46266	0.677149	2.16003	1.11105	0.0473197	Upregulated in L
263	Moderate dysplasia	O43818	RRP9	1.43975	0.728217	1.9771	0.983383	0.0445249	Upregulated in L
264	Moderate dysplasia	O43865	AHCYL1	0.866499	0.437001	1.98283	0.987562	0.00656952	Upregulated in L
265	Moderate dysplasia	O43896	KIF1C	3.0688	0.274359	11.1854	3.48354	0.00262878	Upregulated in L
266	Moderate dysplasia	O60610	DIAPH1	2.40734	1.09159	2.20536	1.14101	0.0201545	Upregulated in L
267	Moderate dysplasia	O60678	PRMT3	1.18328	0.622631	1.90045	0.92634	0.0357143	Upregulated in L
268	Moderate dysplasia	O75376	NCOR1	0.514298	0.187359	2.74499	1.4568	0.0357143	Upregulated in L
269	Moderate dysplasia	O76094	SRP72	0.858824	0.381735	2.24979	1.16979	0.042979	Upregulated in L
270	Moderate dysplasia	O95171	SCEL	3.39992	22.0922	0.153897	-2.69996	0.000927176	Downregulated in L
271	Moderate dysplasia	O95232	LUC7L3	0.270255	0.0736876	3.66757	1.87483	0.00254802	Upregulated in L
272	Moderate dysplasia	O95359	TACC2	2.47663	0.977168	2.5345	1.3417	0.0152837	Upregulated in L
273	Moderate dysplasia	O95361	TRIM16	1.40287	4.07613	0.344167	-1.53882	0.0110633	Downregulated in L
274	Moderate dysplasia	O95758	PTBP3	1.49722	0.399812	3.74482	1.9049	0.0324954	Upregulated in L
275	Moderate dysplasia	O95833	CLIC3	0.934318	2.37819	0.392869	-1.34788	0.0114607	Downregulated in L
276	Moderate dysplasia	P00738	HP	2.6017	7.75127	0.335648	-1.57498	0.0199563	Downregulated in L
277	Moderate dysplasia	P01859	IGHG2	2.12553	3.89178	0.546159	-0.872607	0.025696	Downregulated in L
278	Moderate dysplasia	P05023	ATP1A1	4.1635	1.23577	3.36916	1.75239	0.0450957	Upregulated in L
279	Moderate dysplasia	P05166	PCCB	0.875365	0.329069	2.66013	1.4115	0.0498455	Upregulated in L
280	Moderate dysplasia	P05204	HMGN2	2.67076	0.995162	2.68374	1.42425	0.0179782	Upregulated in L
281	Moderate dysplasia	P06732	CKM	0.159708	0.077083	2.0719	1.05095	0.0320269	Upregulated in L
282	Moderate dysplasia	P06737	PYGL	0.609655	0.356036	1.71234	0.775971	0.0264391	Upregulated in L
283	Moderate dysplasia	P07477	PRSS1	3.93775	0.732438	5.37622	2.42659	0.00290759	Upregulated in L
284	Moderate dysplasia	P08559	PDHA1	1.90366	0.68186	2.79186	1.48123	0.00457793	Upregulated in L
285	Moderate dysplasia	P08579	SNRPB2	0.677322	0.311096	2.17721	1.12248	0.0133552	Upregulated in L
286	Moderate dysplasia	P08670	VIM	12.2981	6.30675	1.95	0.963471	0.0355049	Upregulated in L
287	Moderate dysplasia	P08729	KRT7	7.44902	11.0119	0.676452	-0.56394	0.0495769	Downregulated in L
288	Moderate dysplasia	P09488	GSTM1	1.67304	1.10917	1.50837	0.592992	0.0266303	Upregulated in L
289	Moderate dysplasia	P10321	HLA-C	2.66162	0.515279	5.16539	2.36888	0.0268884	Upregulated in L
290	Moderate dysplasia	P10599	TXN	2.08918	4.3677	0.478325	-1.06394	0.0343133	Downregulated in L
291	Moderate dysplasia	P12956	XRCC6	1.98392	1.13488	1.74814	0.805817	0.0402619	Upregulated in L
292	Moderate dysplasia	P13807	GYS1	0.881967	0.490381	1.79853	0.84682	0.0108366	Upregulated in L
293	Moderate dysplasia	P14927	UQCRB	1.11516	0.513799	2.17042	1.11797	0.0471666	Upregulated in L
294	Moderate dysplasia	P15311	EZR	5.36149	13.1173	0.408733	-1.29077	0.0202004	Downregulated in L
295	Moderate dysplasia	P17980	PSMC3	0.645562	0.28546	2.26148	1.17727	0.0100545	Upregulated in L
296	Moderate dysplasia	P18887	XRCC1	1.10049	0.805483	1.36625	0.450218	0.0110213	Upregulated in L
297	Moderate dysplasia	P20290	BTF3	2.99859	0.840394	3.56808	1.83515	0.00578051	Upregulated in L
298	Moderate dysplasia	P20933	AGA	1.80956	3.28422	0.550985	-0.859916	0.0135747	Downregulated in L
299	Moderate dysplasia	P22695	UQCRC2	0.604146	0.304382	1.98483	0.989016	0.039357	Upregulated in L
300	Moderate dysplasia	P22735	TGM1	4.0416	11.654	0.346798	-1.52783	0.0137874	Downregulated in L
301	Moderate dysplasia	P23468	PTPRD	1.03837	0.393833	2.63658	1.39867	0.0245572	Upregulated in L
302	Moderate dysplasia	P23588	EIF4B	9.29311	4.77806	1.94495	0.959737	0.028971	Upregulated in L
303	Moderate dysplasia	P25205	MCM3	1.84843	0.742752	2.48863	1.31535	0.0323425	Upregulated in L
304	Moderate dysplasia	P25789	PSMA4	3.74352	7.29444	0.513202	-0.9624	0.0347681	Downregulated in L
305	Moderate dysplasia	P26447	S100A4	3.67672	1.41967	2.58983	1.37286	0.00929817	Upregulated in L
306	Moderate dysplasia	P27694	RPA1	0.574495	0.289422	1.98497	0.989119	0.0143074	Upregulated in L
307	Moderate dysplasia	P29144	TPP2	0.542865	0.271563	1.99904	0.999307	0.0222079	Upregulated in L
308	Moderate dysplasia	P29508	SERPINB3	9.48633	31.0433	0.305584	-1.71036	0.0424318	Downregulated in L
309	Moderate dysplasia	P29992	GNA11	0.439369	0.217246	2.02245	1.0161	0.0127508	Upregulated in L
310	Moderate dysplasia	P30405	PPIF	0.870156	0.48216	1.8047	0.851761	0.0345677	Upregulated in L
311	Moderate dysplasia	P30520	ADSS2	1.49894	0.619454	2.41978	1.27488	0.0264447	Upregulated in L
312	Moderate dysplasia	P30838	ALDH3A1	7.21533	22.3933	0.322209	-1.63393	0.000988735	Downregulated in L
313	Moderate dysplasia	P31939	ATIC	1.53459	0.722242	2.12476	1.0873	0.0182443	Upregulated in L
314	Moderate dysplasia	P32320	CDA	1.18602	2.72448	0.435319	-1.19986	0.0211816	Downregulated in L
315	Moderate dysplasia	P33991	MCM4	0.630597	0.209025	3.01686	1.59305	0.0471608	Upregulated in L
316	Moderate dysplasia	P39019	RPS19	3.99356	6.43971	0.620146	-0.689319	0.0384014	Downregulated in L
317	Moderate dysplasia	P48556	PSMD8	2.18659	0.354105	6.17497	2.62643	0.0313518	Upregulated in L
318	Moderate dysplasia	P49753	ACOT2	1.31363	0.432557	3.0369	1.6026	0.0146659	Upregulated in L
319	Moderate dysplasia	P50440	GATM	0.497472	1.01757	0.488885	-1.03243	0.00210314	Downregulated in L
320	Moderate dysplasia	P51610	HCFC1	1.35174	0.841796	1.60578	0.683277	0.00407066	Upregulated in L
321	Moderate dysplasia	P52434	POLR2H	0.580405	0.247234	2.34759	1.23118	0.0325235	Upregulated in L
322	Moderate dysplasia	P53597	SUCLG1	1.18882	0.409945	2.89995	1.53603	0.00203979	Upregulated in L
323	Moderate dysplasia	P53990	IST1	0.580239	0.999888	0.580304	-0.785119	0.0457052	Downregulated in L
324	Moderate dysplasia	P55010	EIF5	1.67635	3.00626	0.55762	-0.842645	0.0384581	Downregulated in L
325	Moderate dysplasia	P55263	ADK	0.681843	0.416452	1.63727	0.711291	0.0434714	Upregulated in L
326	Moderate dysplasia	P55327	TPD52	0.597886	1.00653	0.594007	-0.751448	0.00122035	Downregulated in L
327	Moderate dysplasia	P55769	SNU13	0.940518	0.409859	2.29473	1.19833	0.00652061	Upregulated in L
328	Moderate dysplasia	P56211	ARPP19	0.594817	0.331043	1.79679	0.845425	0.0098727	Upregulated in L
329	Moderate dysplasia	P57735	RAB25	3.62034	6.46269	0.560191	-0.83601	0.0469864	Downregulated in L
330	Moderate dysplasia	P61289	PSME3	0.64899	0.225835	2.87374	1.52293	0.0287414	Upregulated in L
331	Moderate dysplasia	P62312	LSM6	0.42456	0.30964	1.37114	0.45538	0.0357143	Upregulated in L
332	Moderate dysplasia	P62314	SNRPD1	1.86579	0.789142	2.36433	1.24143	0.0456074	Upregulated in L
333	Moderate dysplasia	P62328	TMSB4X	0.824542	1.77147	0.465457	-1.10328	0.0484848	Downregulated in L
334	Moderate dysplasia	P62857	RPS28	14.7071	9.23742	1.59213	0.670955	0.0408827	Upregulated in L
335	Moderate dysplasia	P63151	PPP2R2A	2.63801	0.936381	2.81724	1.49428	0.0296417	Upregulated in L
336	Moderate dysplasia	P68871	HBB	218.859	27.0331	8.09594	3.0172	0.00693918	Upregulated in L
337	Moderate dysplasia	P69905	HBA2	98.9262	11.3974	8.67974	3.11765	0.00150143	Upregulated in L
338	Moderate dysplasia	P78347	GTF2I	1.73183	0.56656	3.05675	1.612	0.000452274	Upregulated in L
339	Moderate dysplasia	Q02388	COL7A1	1.57725	0.651154	2.42224	1.27634	0.0130901	Upregulated in L
340	Moderate dysplasia	Q08188	TGM3	6.82897	35.3255	0.193316	-2.37097	0.0112105	Downregulated in L
341	Moderate dysplasia	Q08380	LGALS3BP	3.5122	1.48458	2.36578	1.24232	0.042081	Upregulated in L
342	Moderate dysplasia	Q08945	SSRP1	0.734344	0.343423	2.13831	1.09647	0.00749251	Upregulated in L
343	Moderate dysplasia	Q08J23	NSUN2	2.03868	0.833596	2.44565	1.29022	0.0306729	Upregulated in L
344	Moderate dysplasia	Q12846	STX4	1.93352	0.854073	2.26389	1.1788	0.0174808	Upregulated in L
345	Moderate dysplasia	Q13045	FLII	1.1157	2.39332	0.466173	-1.10106	0.0424242	Downregulated in L
346	Moderate dysplasia	Q13242	SRSF9	2.07377	1.08315	1.91457	0.93702	0.0448351	Upregulated in L
347	Moderate dysplasia	Q13685	AAMP	0.718919	0.310877	2.31256	1.20949	0.0123552	Upregulated in L
348	Moderate dysplasia	Q13753	LAMC2	3.60632	1.14374	3.15308	1.65676	0.00433009	Upregulated in L
349	Moderate dysplasia	Q13895	BYSL	0.552612	0.375484	1.47173	0.557517	0.0141997	Upregulated in L
350	Moderate dysplasia	Q14137	BOP1	0.947128	0.581188	1.62964	0.704554	0.0431575	Upregulated in L
351	Moderate dysplasia	Q14165	MLEC	0.869485	0.309148	2.81252	1.49186	0.0155589	Upregulated in L
352	Moderate dysplasia	Q14254	FLOT2	1.32076	0.723763	1.82485	0.867776	0.0154077	Upregulated in L
353	Moderate dysplasia	Q14258	TRIM25	1.65682	0.725716	2.28301	1.19094	0.0332815	Upregulated in L
354	Moderate dysplasia	Q14566	MCM6	1.46983	0.622599	2.36079	1.23927	0.0197676	Upregulated in L
355	Moderate dysplasia	Q14624	ITIH4	0.618464	0.334946	1.84646	0.88476	0.0365213	Upregulated in L
356	Moderate dysplasia	Q14739	LBR	0.886001	0.383333	2.31131	1.20871	0.0207609	Upregulated in L
357	Moderate dysplasia	Q14CN2	CLCA4	5.51154	15.1329	0.364208	-1.45716	0.00929254	Downregulated in L
358	Moderate dysplasia	Q15006	EMC2	0.45889	0.301501	1.52202	0.605986	0.0450243	Upregulated in L
359	Moderate dysplasia	Q15050	RRS1	0.994706	0.369076	2.69512	1.43035	0.020159	Upregulated in L
360	Moderate dysplasia	Q15437	SEC23B	0.511498	0.87737	0.58299	-0.778457	0.00522069	Downregulated in L
361	Moderate dysplasia	Q15691	MAPRE1	0.917377	0.429087	2.13798	1.09625	0.0115385	Upregulated in L
362	Moderate dysplasia	Q30154	HLA-DRB5	1.17683	0.286021	4.11447	2.04071	0.0171588	Upregulated in L
363	Moderate dysplasia	Q52LJ0	FAM98B	1.38698	4.62061	0.300172	-1.73614	0.0447348	Downregulated in L
364	Moderate dysplasia	Q53EL6	PDCD4	4.05597	1.1244	3.60724	1.85089	0.0373658	Upregulated in L
365	Moderate dysplasia	Q5T8P6	RBM26	1.11853	0.41655	2.68523	1.42504	0.0190837	Upregulated in L
366	Moderate dysplasia	Q5TDH0	DDI2	1.13401	2.56749	0.44168	-1.17893	0.0402257	Downregulated in L
367	Moderate dysplasia	Q658K8	EEF1DP3	13.4303	5.69752	2.35722	1.23709	0.0188618	Upregulated in L
368	Moderate dysplasia	Q6NXG1	ESRP1	1.06759	3.61691	0.295167	-1.7604	0.0239674	Downregulated in L
369	Moderate dysplasia	Q6P2E9	EDC4	1.22774	0.573185	2.14196	1.09893	0.0148075	Upregulated in L
370	Moderate dysplasia	Q6Y7W6	GIGYF2	1.04983	2.11376	0.496664	-1.00966	0.0152868	Downregulated in L
371	Moderate dysplasia	Q6ZMR5	TMPRSS11A	0.824415	3.1443	0.262194	-1.9313	0.0283509	Downregulated in L
372	Moderate dysplasia	Q6ZN66	GBP6	6.19708	14.3059	0.433185	-1.20694	0.0311043	Downregulated in L
373	Moderate dysplasia	Q6ZVX7	NCCRP1	7.86112	13.955	0.563321	-0.827972	0.0132495	Downregulated in L
374	Moderate dysplasia	Q7L9L4	MOB1B	0.491881	0.216349	2.27355	1.18495	0.0271777	Upregulated in L
375	Moderate dysplasia	Q7Z2Y5	NRK	5.2469	14.7702	0.355236	-1.49315	0.0268287	Downregulated in L
376	Moderate dysplasia	Q7Z406	MYH14	1.9712	5.80773	0.33941	-1.5589	0.010101	Downregulated in L
377	Moderate dysplasia	Q7Z4Q2	HEATR3	0.500002	0.975276	0.512677	-0.963877	0.00811645	Downregulated in L
378	Moderate dysplasia	Q7Z4V5	HDGFL2	0.908971	0.336972	2.69747	1.43161	0.0183552	Upregulated in L
379	Moderate dysplasia	Q7Z7H8	MRPL10	1.27872	0.390899	3.27122	1.70983	0.0212964	Upregulated in L
380	Moderate dysplasia	Q86TN4	TRPT1	0.84963	0.326506	2.60219	1.37973	0.0112554	Upregulated in L
381	Moderate dysplasia	Q86VR7	VSIG10L	0.434771	1.36236	0.319132	-1.64778	0.000284373	Downregulated in L
382	Moderate dysplasia	Q86YP4	GATAD2A	1.19553	0.638929	1.87115	0.903923	0.0428073	Upregulated in L
383	Moderate dysplasia	Q8IZW8	TNS4	0.654728	0.402401	1.62705	0.702259	0.0305824	Upregulated in L
384	Moderate dysplasia	Q8N1P7	CRYBG2	0.884892	2.00235	0.441926	-1.17812	0.0280778	Downregulated in L
385	Moderate dysplasia	Q8N684	CPSF7	2.28912	0.953298	2.40126	1.26379	0.00310481	Upregulated in L
386	Moderate dysplasia	Q8WVY7	UBLCP1	0.873595	0.357767	2.4418	1.28794	0.00577151	Upregulated in L
387	Moderate dysplasia	Q8WWI1	LMO7	0.620018	1.61907	0.382947	-1.38478	0.0151508	Downregulated in L
388	Moderate dysplasia	Q92888	ARHGEF1	0.902054	0.376672	2.3948	1.2599	0.0407247	Upregulated in L
389	Moderate dysplasia	Q92922	SMARCC1	0.912638	0.430554	2.11968	1.08385	0.00373912	Upregulated in L
390	Moderate dysplasia	Q92973	TNPO1	1.31405	0.591204	2.22266	1.15229	0.0229489	Upregulated in L
391	Moderate dysplasia	Q92974	ARHGEF2	0.785448	0.361441	2.1731	1.11976	0.046377	Upregulated in L
392	Moderate dysplasia	Q92979	EMG1	1.33744	0.591177	2.26234	1.17781	0.0189359	Upregulated in L
393	Moderate dysplasia	Q93034	CUL5	0.578326	0.275328	2.1005	1.07073	0.0150859	Upregulated in L
394	Moderate dysplasia	Q96A33	CCDC47	0.924252	0.404507	2.28488	1.19212	0.0310111	Upregulated in L
395	Moderate dysplasia	Q96AG4	LRRC59	1.5101	0.610437	2.4738	1.30673	0.0492631	Upregulated in L
396	Moderate dysplasia	Q96CV9	OPTN	0.655435	0.279659	2.34369	1.22878	0.0371061	Upregulated in L
397	Moderate dysplasia	Q96DI7	SNRNP40	3.33659	1.40358	2.3772	1.24926	0.0034842	Upregulated in L
398	Moderate dysplasia	Q96L92	SNX27	1.38835	0.552083	2.51475	1.33042	0.027167	Upregulated in L
399	Moderate dysplasia	Q99729	HNRNPAB	2.13451	0.854092	2.49915	1.32144	0.00379416	Upregulated in L
400	Moderate dysplasia	Q99961	SH3GL1	2.31029	6.0637	0.381004	-1.39212	0.0022364	Downregulated in L
401	Moderate dysplasia	Q9BSJ8	ESYT1	1.88174	0.592465	3.17612	1.66727	0.00793651	Upregulated in L
402	Moderate dysplasia	Q9BW04	SARG	0.866275	2.97399	0.291283	-1.77951	0.00349102	Downregulated in L
403	Moderate dysplasia	Q9BW91	NUDT9	0.313855	0.164438	1.90865	0.932553	0.013525	Upregulated in L
404	Moderate dysplasia	Q9C0B5	ZDHHC5	0.50689	0.267672	1.8937	0.921205	0.00578735	Upregulated in L
405	Moderate dysplasia	Q9GZP4	PITHD1	0.906032	2.73979	0.330693	-1.59643	0.0234292	Downregulated in L
406	Moderate dysplasia	Q9H0U3	MAGT1	2.02097	0.967772	2.08827	1.06231	0.0347921	Upregulated in L
407	Moderate dysplasia	Q9H1I8	ASCC2	1.28955	0.346669	3.71983	1.89524	0.0250168	Upregulated in L
408	Moderate dysplasia	Q9H4I3	TRABD	0.497274	0.283575	1.75359	0.810313	0.0152424	Upregulated in L
409	Moderate dysplasia	Q9H4M9	EHD1	0.516561	0.309641	1.66826	0.738345	0.0488708	Upregulated in L
410	Moderate dysplasia	Q9HDC9	APMAP	1.05251	2.12111	0.496207	-1.01099	0.0267794	Downregulated in L
411	Moderate dysplasia	Q9NQR4	NIT2	3.18353	1.22512	2.59854	1.3777	0.0422681	Upregulated in L
412	Moderate dysplasia	Q9NQX3	GPHN	0.563627	0.240246	2.34604	1.23023	0.00263265	Upregulated in L
413	Moderate dysplasia	Q9NR46	SH3GLB2	1.02486	2.06924	0.495284	-1.01367	0.0141683	Downregulated in L
414	Moderate dysplasia	Q9NSB2	KRT84	1.59567	0.180557	8.83744	3.14363	0.0179361	Upregulated in L
415	Moderate dysplasia	Q9NW13	RBM28	0.7607	0.244701	3.10869	1.63631	0.00111742	Upregulated in L
416	Moderate dysplasia	Q9NW82	WDR70	0.320689	0.190551	1.68296	0.750998	0.0476018	Upregulated in L
417	Moderate dysplasia	Q9NZM1	MYOF	1.04003	0.438068	2.37412	1.24739	0.0337241	Upregulated in L
418	Moderate dysplasia	Q9P1Y5	CAMSAP3	1.04275	0.444712	2.34477	1.22945	0.0122404	Upregulated in L
419	Moderate dysplasia	Q9P2T1	GMPR2	0.763916	0.401004	1.90501	0.929797	0.0249816	Upregulated in L
420	Moderate dysplasia	Q9UBC9	SPRR3	7.72586	108.118	0.0714579	-3.80676	0.0143313	Downregulated in L
421	Moderate dysplasia	Q9UGL9	CRCT1	2.19496	13.2976	0.165065	-2.5989	0.010824	Downregulated in L
422	Moderate dysplasia	Q9UGV2	NDRG3	1.1254	0.343937	3.2721	1.71022	0.0291515	Upregulated in L
423	Moderate dysplasia	Q9UHD8	SEPTIN9	2.59754	0.854582	3.03955	1.60386	0.0244712	Upregulated in L
424	Moderate dysplasia	Q9UI12	ATP6V1H	0.783268	0.336207	2.32972	1.22016	0.0108832	Upregulated in L
425	Moderate dysplasia	Q9UJZ1	STOML2	1.34779	0.717775	1.87773	0.90899	0.0472881	Upregulated in L
426	Moderate dysplasia	Q9UKR3	KLK13	1.07876	3.84001	0.280926	-1.83174	0.0105058	Downregulated in L
427	Moderate dysplasia	Q9UN37	VPS4A	1.26272	0.495205	2.54989	1.35044	0.0249014	Upregulated in L
428	Moderate dysplasia	Q9UNF0	PACSIN2	0.718423	0.351629	2.04312	1.03078	0.0129224	Upregulated in L
429	Moderate dysplasia	Q9UQC9	CLCA2	1.44035	0.407625	3.53352	1.8211	0.00513008	Upregulated in L
430	Moderate dysplasia	Q9Y266	NUDC	2.43965	1.33164	1.83207	0.873473	0.0411536	Upregulated in L
431	Moderate dysplasia	Q9Y291	MRPS33	0.688658	0.317752	2.16728	1.11589	0.0447475	Upregulated in L
432	Moderate dysplasia	Q9Y2A7	NCKAP1	3.02502	1.76888	1.71013	0.774105	0.031746	Upregulated in L
433	Moderate dysplasia	Q9Y2X3	NOP58	1.75007	0.802541	2.18067	1.12477	0.0164536	Upregulated in L
434	Moderate dysplasia	Q9Y2Z0	SUGT1	3.43978	15.5945	0.220576	-2.18065	0.00910151	Downregulated in L
435	Moderate dysplasia	Q9Y315	DERA	0.637733	0.209045	3.0507	1.60914	0.027153	Upregulated in L
436	Moderate dysplasia	Q9Y490	TLN1	3.17853	1.21329	2.61976	1.38944	0.0168101	Upregulated in L
437	Moderate dysplasia	Q9Y6N5	SQOR	1.66972	2.63216	0.634351	-0.656647	0.0179968	Downregulated in L
438	Moderate dysplasia	Q9Y6W3	CAPN7	4.51009	1.93191	2.33453	1.22313	0.0118998	Upregulated in L
439	Severe dysplasia	A6ND36	FAM83G	1.50693	0.88077	1.71092	0.774774	0.0324092	Upregulated in L
440	Severe dysplasia	O00115	DNASE2	1.15097	0.428197	2.68794	1.4265	0.0050978	Upregulated in L
441	Severe dysplasia	O00151	PDLIM1	4.44118	2.12871	2.08632	1.06096	0.0403633	Upregulated in L
442	Severe dysplasia	O00231	PSMD11	10.4332	1.5083	6.91715	2.79018	0.048962	Upregulated in L
443	Severe dysplasia	O14979	HNRNPDL	0.842273	0.27265	3.08921	1.62724	0.0121159	Upregulated in L
444	Severe dysplasia	O15020	SPTBN2	1.60048	0.638862	2.50521	1.32493	0.0236919	Upregulated in L
445	Severe dysplasia	O43390	HNRNPR	2.83768	0.988301	2.87127	1.52169	0.00927231	Upregulated in L
446	Severe dysplasia	O43488	AKR7A2	1.84701	0.783762	2.3566	1.23671	0.0474959	Upregulated in L
447	Severe dysplasia	O43617	TRAPPC3	2.89764	1.24408	2.32914	1.2198	0.0297117	Upregulated in L
448	Severe dysplasia	O43684	BUB3	1.05762	0.234984	4.5008	2.17018	0.0395575	Upregulated in L
449	Severe dysplasia	O43823	AKAP8	4.71096	21.206	0.222152	-2.17038	0.0282828	Downregulated in L
450	Severe dysplasia	O60506	SYNCRIP	6.11385	1.2984	4.70876	2.23535	0.000825168	Upregulated in L
451	Severe dysplasia	O60869	EDF1	3.40095	1.44294	2.35697	1.23693	0.0496224	Upregulated in L
452	Severe dysplasia	O75607	NPM3	4.9732	0.642294	7.74287	2.95287	0.00663608	Upregulated in L
453	Severe dysplasia	O95171	SCEL	2.89925	7.06412	0.410419	-1.28483	0.0092213	Downregulated in L
454	Severe dysplasia	O95359	TACC2	2.91927	5.95337	0.490357	-1.0281	0.018914	Downregulated in L
455	Severe dysplasia	P00338	LDHA	10.8361	3.91629	2.76692	1.46828	0.0358066	Upregulated in L
456	Severe dysplasia	P00441	SOD1	1.54297	0.642086	2.40306	1.26487	0.026707	Upregulated in L
457	Severe dysplasia	P00492	HPRT1	0.831296	0.248084	3.35086	1.74453	0.0318004	Upregulated in L
458	Severe dysplasia	P00738	HP	5.63721	1.81357	3.10835	1.63615	0.01554	Upregulated in L
459	Severe dysplasia	P02545	LMNA	30.9442	8.37853	3.69327	1.8849	0.00840526	Upregulated in L
460	Severe dysplasia	P02794	FTH1	5.83519	2.38905	2.44247	1.28834	0.0380739	Upregulated in L
461	Severe dysplasia	P04004	VTN	2.93686	1.10117	2.66704	1.41524	0.0137561	Upregulated in L
462	Severe dysplasia	P04406	GAPDH	34.1314	13.6078	2.50823	1.32667	0.0316175	Upregulated in L
463	Severe dysplasia	P04439	HLA-A	1.37764	0.196654	7.00538	2.80846	0.0255741	Upregulated in L
464	Severe dysplasia	P04843	RPN1	3.28565	1.23369	2.66327	1.4132	0.0477708	Upregulated in L
465	Severe dysplasia	P05091	ALDH2	2.38704	0.625392	3.81687	1.93239	0.0151275	Upregulated in L
466	Severe dysplasia	P05388	RPLP0	1.90416	0.538402	3.53668	1.8224	0.0298213	Upregulated in L
467	Severe dysplasia	P06396	GSN	3.67868	1.77816	2.06881	1.0488	0.0173466	Upregulated in L
468	Severe dysplasia	P06744	GPI	5.59568	1.94511	2.87679	1.52446	0.0206587	Upregulated in L
469	Severe dysplasia	P06748	NPM1	4.92951	1.46637	3.36172	1.7492	0.00660168	Upregulated in L
470	Severe dysplasia	P07195	LDHB	4.05806	1.45254	2.79376	1.48221	0.00213847	Upregulated in L
471	Severe dysplasia	P07305	H1-0	4.62988	1.70716	2.71204	1.43938	0.0186227	Upregulated in L
472	Severe dysplasia	P07737	PFN1	2.82453	1.04054	2.71448	1.44068	0.0261358	Upregulated in L
473	Severe dysplasia	P07900	HSP90AA1	3.10053	1.32579	2.33862	1.22566	0.00250082	Upregulated in L
474	Severe dysplasia	P07910	HNRNPC	17.9201	2.80485	6.38898	2.67559	0.0250363	Upregulated in L
475	Severe dysplasia	P08246	ELANE	1.2683	0.646784	1.96093	0.971536	0.0355858	Upregulated in L
476	Severe dysplasia	P08670	VIM	13.7261	3.17809	4.31899	2.11069	0.000950729	Upregulated in L
477	Severe dysplasia	P08727	KRT19	47.3928	8.97414	5.28104	2.40082	0.0207841	Upregulated in L
478	Severe dysplasia	P09382	LGALS1	4.30041	0.336572	12.7771	3.67549	1.25835e-05	Upregulated in L
479	Severe dysplasia	P09429	HMGB1	2.79124	0.745137	3.74594	1.90533	0.0443077	Upregulated in L
480	Severe dysplasia	P09651	HNRNPA1	2.6225	1.03577	2.53192	1.34023	0.00466711	Upregulated in L
481	Severe dysplasia	P0C0S8	H2AC17	282.932	56.5787	5.00067	2.32212	0.0185453	Upregulated in L
482	Severe dysplasia	P0CG12	DERPC	2.20464	0.790173	2.79008	1.48031	0.0194406	Upregulated in L
483	Severe dysplasia	P10412	H1-4	16.387	3.23586	5.06419	2.34033	0.0234533	Upregulated in L
484	Severe dysplasia	P10606	COX5B	2.21612	0.833906	2.65752	1.41008	0.0499529	Upregulated in L
485	Severe dysplasia	P10768	ESD	1.49385	0.375934	3.97369	1.99048	0.00077723	Upregulated in L
486	Severe dysplasia	P11166	SLC2A1	7.49803	1.02088	7.34467	2.8767	0.0280011	Upregulated in L
487	Severe dysplasia	P12035	KRT3	390.165	144.925	2.69219	1.42878	0.0144583	Upregulated in L
488	Severe dysplasia	P12109	COL6A1	3.68047	0.450529	8.16923	3.0302	0.0103966	Upregulated in L
489	Severe dysplasia	P12532	CKMT1B	1.46681	0.629449	2.33031	1.22052	0.011629	Upregulated in L
490	Severe dysplasia	P12956	XRCC6	2.02589	1.17241	1.72797	0.789079	0.042149	Upregulated in L
491	Severe dysplasia	P13639	EEF2	12.0889	5.35187	2.25882	1.17557	0.0484037	Upregulated in L
492	Severe dysplasia	P13647	KRT5	746.238	324.677	2.2984	1.20063	0.0185991	Upregulated in L
493	Severe dysplasia	P14314	PRKCSH	2.38333	1.00747	2.36565	1.24224	0.013161	Upregulated in L
494	Severe dysplasia	P14618	PKM	6.03308	1.92699	3.13082	1.64654	0.0489082	Upregulated in L
495	Severe dysplasia	P14625	HSP90B1	8.9419	3.27674	2.7289	1.44832	0.00631056	Upregulated in L
496	Severe dysplasia	P14866	HNRNPL	3.82614	1.11384	3.4351	1.78035	0.0306321	Upregulated in L
497	Severe dysplasia	P14868	DARS1	1.97848	0.901569	2.19449	1.13388	0.00364743	Upregulated in L
498	Severe dysplasia	P15880	RPS2	6.05898	1.47777	4.10008	2.03565	0.0384078	Upregulated in L
499	Severe dysplasia	P16070	CD44	3.46614	0.436895	7.93357	2.98797	0.000238587	Upregulated in L
500	Severe dysplasia	P16152	CBR1	9.92014	2.00132	4.9568	2.30941	0.00981872	Upregulated in L
501	Severe dysplasia	P16401	H1-5	14.1884	3.8668	3.6693	1.8755	0.0367602	Upregulated in L
502	Severe dysplasia	P16402	H1-3	53.8184	6.9812	7.70905	2.94655	0.0163384	Upregulated in L
503	Severe dysplasia	P17980	PSMC3	0.914761	0.261229	3.50175	1.80808	0.0104755	Upregulated in L
504	Severe dysplasia	P18077	RPL35A	15.7126	5.07718	3.09476	1.62983	0.0385145	Upregulated in L
505	Severe dysplasia	P19012	KRT15	45.7399	5.80891	7.8741	2.97711	0.0173942	Upregulated in L
506	Severe dysplasia	P19338	NCL	6.82725	3.72979	1.83047	0.87221	0.0237044	Upregulated in L
507	Severe dysplasia	P20674	COX5A	4.65127	1.93003	2.40995	1.269	0.0143594	Upregulated in L
508	Severe dysplasia	P20700	LMNB1	4.2374	1.68541	2.51416	1.33008	0.0232962	Upregulated in L
509	Severe dysplasia	P20962	PTMS	0.663382	0.206726	3.209	1.68212	0.0171917	Upregulated in L
510	Severe dysplasia	P21291	CSRP1	1.18787	0.263191	4.51335	2.1742	0.0464133	Upregulated in L
511	Severe dysplasia	P21333	FLNA	5.17013	1.86854	2.76693	1.46829	0.0213434	Upregulated in L
512	Severe dysplasia	P21964	COMT	1.47078	0.567898	2.58987	1.37288	0.0342647	Upregulated in L
513	Severe dysplasia	P22087	FBL	1.73867	0.641686	2.70954	1.43805	0.0453855	Upregulated in L
514	Severe dysplasia	P22234	PAICS	1.671	0.422082	3.95895	1.98512	0.00139544	Upregulated in L
515	Severe dysplasia	P22626	HNRNPA2B1	14.7613	8.85501	1.667	0.737257	0.0394095	Upregulated in L
516	Severe dysplasia	P23246	SFPQ	4.24787	1.61266	2.63408	1.3973	0.0312428	Upregulated in L
517	Severe dysplasia	P23396	RPS3	4.384	1.96479	2.23128	1.15787	0.0490168	Upregulated in L
518	Severe dysplasia	P24534	EEF1B2	3.03704	1.15202	2.63628	1.3985	0.0279126	Upregulated in L
519	Severe dysplasia	P25787	PSMA2	0.733743	0.35581	2.06218	1.04417	0.0446762	Upregulated in L
520	Severe dysplasia	P25789	PSMA4	5.72896	2.88877	1.98318	0.987817	0.0436789	Upregulated in L
521	Severe dysplasia	P26038	MSN	11.0356	2.17201	5.08081	2.34506	0.000377597	Upregulated in L
522	Severe dysplasia	P26373	RPL13	15.9387	5.75293	2.77054	1.47017	0.0292089	Upregulated in L
523	Severe dysplasia	P27816	MAP4	3.553	1.37833	2.57776	1.36612	0.00981655	Upregulated in L
524	Severe dysplasia	P28838	LAP3	2.75999	1.30776	2.11046	1.07756	0.0439946	Upregulated in L
525	Severe dysplasia	P29692	EEF1D	7.23132	2.80733	2.57587	1.36506	0.0349798	Upregulated in L
526	Severe dysplasia	P30038	ALDH4A1	2.20908	0.822508	2.68578	1.42534	0.03996	Upregulated in L
527	Severe dysplasia	P30040	ERP29	2.701	0.762387	3.54283	1.8249	0.019841	Upregulated in L
528	Severe dysplasia	P30044	PRDX5	2.0657	0.833906	2.47714	1.30868	0.0201203	Upregulated in L
529	Severe dysplasia	P30101	PDIA3	7.76413	3.31026	2.34548	1.22988	0.014191	Upregulated in L
530	Severe dysplasia	P31040	SDHA	0.971995	0.2869	3.38793	1.7604	0.00619139	Upregulated in L
531	Severe dysplasia	P31153	MAT2A	2.75948	0.649568	4.24818	2.08685	0.02495	Upregulated in L
532	Severe dysplasia	P33240	CSTF2	2.23752	0.934488	2.39438	1.25965	0.00417869	Upregulated in L
533	Severe dysplasia	P33993	MCM7	1.61162	0.417774	3.85764	1.94772	0.0318337	Upregulated in L
534	Severe dysplasia	P35232	PHB1	3.76578	0.928394	4.05623	2.02014	0.0013712	Upregulated in L
535	Severe dysplasia	P35268	RPL22	11.3227	4.12313	2.74614	1.45741	0.00995613	Upregulated in L
536	Severe dysplasia	P35579	MYH9	3.22745	1.17005	2.7584	1.46383	0.0132858	Upregulated in L
537	Severe dysplasia	P36578	RPL4	12.8295	4.63044	2.77069	1.47025	0.0134024	Upregulated in L
538	Severe dysplasia	P37802	TAGLN2	3.99393	1.35099	2.9563	1.56379	0.0403945	Upregulated in L
539	Severe dysplasia	P39019	RPS19	4.82107	1.60433	3.00504	1.58738	0.0294146	Upregulated in L
540	Severe dysplasia	P40227	CCT6A	3.51974	1.0638	3.30865	1.72624	0.00915908	Upregulated in L
541	Severe dysplasia	P40429	RPL13A	3.48769	1.07772	3.23616	1.69428	0.0399307	Upregulated in L
542	Severe dysplasia	P40925	MDH1	1.74444	0.795231	2.19363	1.13332	0.0408941	Upregulated in L
543	Severe dysplasia	P41091	EIF2S3	2.2516	0.631861	3.56345	1.83327	0.018924	Upregulated in L
544	Severe dysplasia	P42224	STAT1	1.58114	0.366934	4.30907	2.10738	0.00357073	Upregulated in L
545	Severe dysplasia	P43243	MATR3	4.19448	1.74357	2.40569	1.26645	0.0169045	Upregulated in L
546	Severe dysplasia	P46777	RPL5	3.6433	1.36175	2.67547	1.41979	0.00556997	Upregulated in L
547	Severe dysplasia	P46779	RPL28	4.3793	1.61315	2.71476	1.44083	0.00757024	Upregulated in L
548	Severe dysplasia	P46781	RPS9	11.2916	3.75392	3.00795	1.58878	0.00750275	Upregulated in L
549	Severe dysplasia	P46782	RPS5	6.49279	2.0309	3.197	1.67672	0.00292826	Upregulated in L
550	Severe dysplasia	P46783	RPS10	6.03861	2.82276	2.13926	1.09711	0.0499217	Upregulated in L
551	Severe dysplasia	P47755	CAPZA2	1.86934	0.813331	2.29837	1.20061	0.030303	Upregulated in L
552	Severe dysplasia	P47985	UQCRFS1	6.13729	1.70146	3.60708	1.85083	0.00306038	Upregulated in L
553	Severe dysplasia	P50395	GDI2	3.71867	1.37672	2.70112	1.43356	0.0132007	Upregulated in L
554	Severe dysplasia	P50416	CPT1A	1.6417	0.744392	2.20542	1.14105	0.039284	Upregulated in L
555	Severe dysplasia	P50991	CCT4	1.38597	0.6502	2.1316	1.09194	0.0233704	Upregulated in L
556	Severe dysplasia	P51659	HSD17B4	1.87228	0.743338	2.51875	1.33271	0.0349455	Upregulated in L
557	Severe dysplasia	P51991	HNRNPA3	1.46827	0.697048	2.10641	1.07479	0.0185641	Upregulated in L
558	Severe dysplasia	P52272	HNRNPM	7.47779	3.00661	2.48712	1.31448	0.00585003	Upregulated in L
559	Severe dysplasia	P53396	ACLY	1.83733	0.544627	3.37355	1.75427	0.014519	Upregulated in L
560	Severe dysplasia	P54819	AK2	3.18605	1.12348	2.83586	1.50379	0.0140038	Upregulated in L
561	Severe dysplasia	P55060	CSE1L	2.06054	0.899016	2.29199	1.1966	0.0352225	Upregulated in L
562	Severe dysplasia	P57053	H2BC12L	4.83354	0.935719	5.16559	2.36893	0.000434294	Upregulated in L
563	Severe dysplasia	P59998	ARPC4	2.89948	1.07997	2.68478	1.4248	0.00360658	Upregulated in L
564	Severe dysplasia	P60660	MYL6	5.13173	1.86829	2.74675	1.45773	0.0259923	Upregulated in L
565	Severe dysplasia	P61019	RAB2A	0.949989	0.348688	2.72447	1.44597	0.0166007	Upregulated in L
566	Severe dysplasia	P61247	RPS3A	3.04531	0.939145	3.24264	1.69717	0.00381403	Upregulated in L
567	Severe dysplasia	P61604	HSPE1	16.1061	4.981	3.2335	1.6931	0.0233284	Upregulated in L
568	Severe dysplasia	P61978	HNRNPK	9.75212	3.95443	2.46612	1.30224	0.0061497	Upregulated in L
569	Severe dysplasia	P62244	RPS15A	2.65697	1.3782	1.92785	0.946992	0.0436166	Upregulated in L
570	Severe dysplasia	P62249	RPS16	4.36579	1.37316	3.17938	1.66875	0.0190409	Upregulated in L
571	Severe dysplasia	P62263	RPS14	13.1402	4.82518	2.72326	1.44533	0.0287313	Upregulated in L
572	Severe dysplasia	P62266	RPS23	7.91057	2.67391	2.95843	1.56483	0.0180397	Upregulated in L
573	Severe dysplasia	P62269	RPS18	8.98304	3.70591	2.42398	1.27738	0.0426785	Upregulated in L
574	Severe dysplasia	P62273	RPS29	6.87223	2.05588	3.34272	1.74102	0.0415554	Upregulated in L
575	Severe dysplasia	P62277	RPS13	3.23329	1.03861	3.11309	1.63835	0.0364126	Upregulated in L
576	Severe dysplasia	P62753	RPS6	11.7356	4.17737	2.80932	1.49022	0.00902395	Upregulated in L
577	Severe dysplasia	P62805	H4C16	49.9426	11.4263	4.37087	2.12792	0.00198429	Upregulated in L
578	Severe dysplasia	P62857	RPS28	14.0274	5.70779	2.45759	1.29725	0.000124351	Upregulated in L
579	Severe dysplasia	P62861	FAU	10.3407	3.45465	2.99326	1.58172	0.0242078	Upregulated in L
580	Severe dysplasia	P62937	PPIA	4.05434	1.04379	3.88426	1.95764	0.0484037	Upregulated in L
581	Severe dysplasia	P63220	RPS21	6.06253	2.40561	2.52016	1.33351	0.0230155	Upregulated in L
582	Severe dysplasia	P63244	RACK1	10.1725	3.7259	2.73021	1.44901	0.0411822	Upregulated in L
583	Severe dysplasia	P68363	TUBA1B	14.5177	4.0239	3.60787	1.85115	0.0143003	Upregulated in L
584	Severe dysplasia	P68431	H3C12	89.7749	18.8034	4.7744	2.25532	0.0114332	Upregulated in L
585	Severe dysplasia	P68871	HBB	114.004	15.3449	7.4294	2.89325	0.0393957	Upregulated in L
586	Severe dysplasia	P69905	HBA2	59.914	10.7604	5.56799	2.47716	0.0233562	Upregulated in L
587	Severe dysplasia	P82979	SARNP	5.51283	2.14717	2.56749	1.36036	0.018263	Upregulated in L
588	Severe dysplasia	P84103	SRSF3	10.3024	3.06235	3.36419	1.75026	0.0299408	Upregulated in L
589	Severe dysplasia	Q00325	SLC25A3	1.73926	0.4574	3.8025	1.92695	0.041958	Upregulated in L
590	Severe dysplasia	Q00610	CLTC	2.96088	1.11489	2.65576	1.40912	0.0424285	Upregulated in L
591	Severe dysplasia	Q00839	HNRNPU	9.27744	2.02418	4.58332	2.19639	0.00384065	Upregulated in L
592	Severe dysplasia	Q01082	SPTBN1	3.61091	1.8047	2.00084	1.00061	0.0140596	Upregulated in L
593	Severe dysplasia	Q01130	SRSF2	12.7847	2.93974	4.34892	2.12066	0.0062699	Upregulated in L
594	Severe dysplasia	Q02539	H1-1	2.46303	0.4478	5.50028	2.45951	0.0247014	Upregulated in L
595	Severe dysplasia	Q02543	RPL18A	2.57516	0.642948	4.00523	2.00189	0.00762074	Upregulated in L
596	Severe dysplasia	Q02878	RPL6	17.4789	7.11364	2.45709	1.29695	0.0486561	Upregulated in L
597	Severe dysplasia	Q03252	LMNB2	8.41351	2.42028	3.47625	1.79753	0.00245559	Upregulated in L
598	Severe dysplasia	Q07020	RPL18	5.4948	1.80399	3.04591	1.60688	0.0301842	Upregulated in L
599	Severe dysplasia	Q07666	KHDRBS1	5.89427	3.09714	1.90313	0.928376	0.0398678	Upregulated in L
600	Severe dysplasia	Q07955	SRSF1	7.26327	2.31734	3.13431	1.64815	0.0120247	Upregulated in L
601	Severe dysplasia	Q08188	TGM3	6.13392	23.8407	0.257288	-1.95854	0.0338905	Downregulated in L
602	Severe dysplasia	Q08211	DHX9	3.95571	2.56582	1.5417	0.62452	0.0383586	Upregulated in L
603	Severe dysplasia	Q12931	TRAP1	1.29839	0.455638	2.84961	1.51077	0.0235331	Upregulated in L
604	Severe dysplasia	Q13011	ECH1	0.573636	0.140424	4.08504	2.03035	0.0471202	Upregulated in L
605	Severe dysplasia	Q13247	SRSF6	9.09349	2.8882	3.1485	1.65466	0.0222525	Upregulated in L
606	Severe dysplasia	Q13263	TRIM28	3.09205	1.10803	2.79058	1.48057	0.0141878	Upregulated in L
607	Severe dysplasia	Q13409	DYNC1I2	1.72449	0.362761	4.7538	2.24908	0.00312318	Upregulated in L
608	Severe dysplasia	Q13547	HDAC1	0.604893	0.126257	4.79096	2.26032	0.0484749	Upregulated in L
609	Severe dysplasia	Q13813	SPTAN1	2.6619	1.35298	1.96744	0.976322	0.043942	Upregulated in L
610	Severe dysplasia	Q14103	HNRNPD	2.04212	0.764742	2.67033	1.41702	0.0132475	Upregulated in L
611	Severe dysplasia	Q14151	SAFB2	0.63168	0.253097	2.49581	1.31951	0.00236805	Upregulated in L
612	Severe dysplasia	Q14318	FKBP8	0.637893	0.225873	2.82412	1.4978	0.0357357	Upregulated in L
613	Severe dysplasia	Q14574	DSC3	5.75304	2.66882	2.15565	1.10812	0.0147819	Upregulated in L
614	Severe dysplasia	Q14683	SMC1A	2.10383	0.711405	2.95728	1.56427	0.0413558	Upregulated in L
615	Severe dysplasia	Q14764	MVP	9.97472	3.73203	2.67273	1.41832	0.0464515	Upregulated in L
616	Severe dysplasia	Q15019	SEPTIN2	1.83919	0.490315	3.75104	1.90729	0.0226817	Upregulated in L
617	Severe dysplasia	Q15029	EFTUD2	14.2022	5.55449	2.55689	1.35439	0.035169	Upregulated in L
618	Severe dysplasia	Q15084	PDIA6	2.66039	0.797401	3.33633	1.73826	0.0110416	Upregulated in L
619	Severe dysplasia	Q15149	PLEC	9.73568	3.14173	3.09883	1.63172	0.00530429	Upregulated in L
620	Severe dysplasia	Q15233	NONO	6.00119	1.87013	3.20898	1.68211	0.00597135	Upregulated in L
621	Severe dysplasia	Q15366	PCBP2	2.30768	0.786425	2.93439	1.55306	0.0422405	Upregulated in L
622	Severe dysplasia	Q15388	TOMM20	1.34248	0.449213	2.98852	1.57943	0.0080305	Upregulated in L
623	Severe dysplasia	Q15642	TRIP10	0.822146	0.461008	1.78336	0.834602	0.0311359	Upregulated in L
624	Severe dysplasia	Q16629	SRSF7	5.93596	1.72539	3.44036	1.78256	0.00829326	Upregulated in L
625	Severe dysplasia	Q16643	DBN1	0.603976	0.22823	2.64635	1.40401	0.0101865	Upregulated in L
626	Severe dysplasia	Q16778	H2BC21	80.2035	14.5843	5.4993	2.45925	0.0261877	Upregulated in L
627	Severe dysplasia	Q32MZ4	LRRFIP1	0.730907	0.396959	1.84126	0.880697	0.042624	Upregulated in L
628	Severe dysplasia	Q53GS9	USP39	1.93404	0.387224	4.99462	2.32037	0.0495561	Upregulated in L
629	Severe dysplasia	Q5HYI8	RABL3	0.649054	0.282156	2.30034	1.20185	0.00339372	Upregulated in L
630	Severe dysplasia	Q5QNW6	H2BC18	7.41575	2.06083	3.59844	1.84737	0.00929812	Upregulated in L
631	Severe dysplasia	Q5SSJ5	HP1BP3	1.28504	0.401601	3.1998	1.67798	0.0157993	Upregulated in L
632	Severe dysplasia	Q5VV41	ARHGEF16	2.15089	0.537661	4.00046	2.00016	0.00226611	Upregulated in L
633	Severe dysplasia	Q6P2Q9	PRPF8	0.64075	0.134638	4.75905	2.25067	0.000317791	Upregulated in L
634	Severe dysplasia	Q6PKG0	LARP1	1.25288	0.563953	2.2216	1.1516	0.0299517	Upregulated in L
635	Severe dysplasia	Q7Z6Z7	HUWE1	1.72331	0.636355	2.70809	1.43727	0.012581	Upregulated in L
636	Severe dysplasia	Q7Z739	YTHDF3	0.74509	0.274091	2.71841	1.44276	0.0167555	Upregulated in L
637	Severe dysplasia	Q86V81	ALYREF	2.2318	0.494752	4.51095	2.17343	0.0193202	Upregulated in L
638	Severe dysplasia	Q8IVF2	AHNAK2	1.43203	0.613694	2.33347	1.22248	0.0305257	Upregulated in L
639	Severe dysplasia	Q8N1G4	LRRC47	1.12326	0.480334	2.3385	1.22558	0.0364276	Upregulated in L
640	Severe dysplasia	Q8N2U0	TMEM256	1.45684	0.444621	3.27659	1.7122	0.0127367	Upregulated in L
641	Severe dysplasia	Q8TDD1	DDX54	0.510379	0.188023	2.71445	1.44066	0.0325596	Upregulated in L
642	Severe dysplasia	Q8WUM0	NUP133	1.95122	0.600919	3.24706	1.69913	0.0231249	Upregulated in L
643	Severe dysplasia	Q8WZA9	IRGQ	0.858306	1.55109	0.553358	-0.853716	0.0418074	Downregulated in L
644	Severe dysplasia	Q92506	HSD17B8	2.45738	0.714485	3.43937	1.78214	0.00622965	Upregulated in L
645	Severe dysplasia	Q92598	HSPH1	2.0919	0.728039	2.87333	1.52273	0.00415985	Upregulated in L
646	Severe dysplasia	Q92841	DDX17	2.01254	1.08781	1.85008	0.88759	0.0418679	Upregulated in L
647	Severe dysplasia	Q92945	KHSRP	8.73422	2.98302	2.92798	1.54991	0.00500835	Upregulated in L
648	Severe dysplasia	Q96AB3	ISOC2	4.11403	1.13346	3.6296	1.85981	0.00474114	Upregulated in L
649	Severe dysplasia	Q96AE4	FUBP1	5.87662	1.40867	4.17175	2.06065	0.00825338	Upregulated in L
650	Severe dysplasia	Q99729	HNRNPAB	1.3098	0.443353	2.95432	1.56282	0.0109316	Upregulated in L
651	Severe dysplasia	Q99877	H2BC15	1.46324	0.230579	6.34596	2.66584	0.000429533	Upregulated in L
652	Severe dysplasia	Q9BW04	SARG	1.2011	2.5309	0.474574	-1.0753	0.0426961	Downregulated in L
653	Severe dysplasia	Q9BWF3	RBM4	0.903118	0.339867	2.65727	1.40995	0.0300497	Upregulated in L
654	Severe dysplasia	Q9H0A0	NAT10	0.944969	0.208117	4.54056	2.18287	0.0211493	Upregulated in L
655	Severe dysplasia	Q9H1E3	NUCKS1	1.55715	0.543125	2.86703	1.51956	0.0446875	Upregulated in L
656	Severe dysplasia	Q9H910	JPT2	1.69948	1.0767	1.57843	0.658486	0.0495504	Upregulated in L
657	Severe dysplasia	Q9NS69	TOMM22	0.513049	0.260581	1.96887	0.977365	0.0263394	Upregulated in L
658	Severe dysplasia	Q9P258	RCC2	1.40317	0.590018	2.37818	1.24986	0.0195168	Upregulated in L
659	Severe dysplasia	Q9UGL9	CRCT1	2.60883	20.7659	0.125631	-2.99274	0.0312902	Downregulated in L
660	Severe dysplasia	Q9UJY1	HSPB8	3.10258	6.68109	0.464383	-1.10661	0.0109808	Downregulated in L
661	Severe dysplasia	Q9UKM9	RALY	8.53347	3.39288	2.51511	1.33062	0.030282	Upregulated in L
662	Severe dysplasia	Q9UKY7	CDV3	0.467788	0.198523	2.35634	1.23655	0.0270521	Upregulated in L
663	Severe dysplasia	Q9UMS4	PRPF19	1.97602	0.433392	4.55944	2.18886	0.0122253	Upregulated in L
664	Severe dysplasia	Q9Y230	RUVBL2	2.406	1.12811	2.13277	1.09273	0.0332141	Upregulated in L
665	Severe dysplasia	Q9Y2V2	CARHSP1	0.650153	0.285135	2.28016	1.18913	0.0344474	Upregulated in L
666	Severe dysplasia	Q9Y2W1	THRAP3	2.24309	0.947812	2.36659	1.24281	0.00562514	Upregulated in L
667	Severe dysplasia	Q9Y3U8	RPL36	4.85408	1.69099	2.87056	1.52133	0.0219259	Upregulated in L
668	Severe dysplasia	Q9Y4L1	HYOU1	2.21157	0.65874	3.35728	1.74729	0.0486657	Upregulated in L
669	Severe dysplasia	Q9Y6K5	OAS3	1.73209	0.546564	3.16906	1.66405	0.018855	Upregulated in L
670	ESCC	A0A0A0MRZ8	IGKV3D-11	5.27107	12.3447	0.426989	-1.22773	0.0243528	Downregulated in L
671	ESCC	A1X283	SH3PXD2B	1.93695	0.439945	4.40272	2.1384	0.0417794	Upregulated in L
672	ESCC	O00487	PSMD14	1.1646	2.38682	0.487929	-1.03526	0.0154277	Downregulated in L
673	ESCC	O15260	SURF4	2.64287	0.251453	10.5104	3.39374	0.00435438	Upregulated in L
674	ESCC	O43837	IDH3B	0.891737	2.60843	0.341868	-1.54849	0.00593366	Downregulated in L
675	ESCC	O75340	PDCD6	0.838901	0.435744	1.92522	0.945021	0.0425017	Upregulated in L
676	ESCC	O75400	PRPF40A	0.594878	0.365348	1.62825	0.703323	0.042707	Upregulated in L
677	ESCC	O75489	NDUFS3	0.826318	0.254133	3.25152	1.70111	0.000757615	Upregulated in L
678	ESCC	O75874	IDH1	1.67477	0.635246	2.63641	1.39857	0.0365451	Upregulated in L
679	ESCC	O76013	KRT36	0.810633	0.273506	2.96386	1.56748	0.0218819	Upregulated in L
680	ESCC	O76015	KRT38	3.38949	0.643708	5.26558	2.39659	0.0347171	Upregulated in L
681	ESCC	O94906	PRPF6	0.947717	0.340035	2.78712	1.47878	6.95791e-05	Upregulated in L
682	ESCC	O95678	KRT75	6.47325	52.6894	0.122857	-3.02495	0.0439317	Downregulated in L
683	ESCC	P00751	CFB	0.67183	0.235389	2.85412	1.51305	0.0345574	Upregulated in L
684	ESCC	P07858	CTSB	5.41979	7.62696	0.710609	-0.492872	0.0179997	Downregulated in L
685	ESCC	P07919	UQCRH	0.28019	0.142597	1.96492	0.974468	0.0459377	Upregulated in L
686	ESCC	P08123	COL1A2	7.21055	0.314289	22.9424	4.51994	0.0399146	Upregulated in L
687	ESCC	P08519	LPA	1.34893	0.283216	4.76289	2.25184	0.000801096	Upregulated in L
688	ESCC	P08603	CFH	1.79294	0.493373	3.63404	1.86158	0.0282436	Upregulated in L
689	ESCC	P09972	ALDOC	0.990832	1.53341	0.646163	-0.630029	0.0331105	Downregulated in L
690	ESCC	P10599	TXN	1.31076	4.25128	0.308321	-1.69749	0.0309756	Downregulated in L
691	ESCC	P11274	BCR	0.533278	0.295158	1.80676	0.853402	0.044288	Upregulated in L
692	ESCC	P11387	TOP1	0.666535	0.349138	1.90909	0.932883	0.0493475	Upregulated in L
693	ESCC	P13693	TPT1	0.632342	1.44773	0.436782	-1.19502	0.00167079	Downregulated in L
694	ESCC	P13716	ALAD	0.700529	2.07934	0.3369	-1.56961	0.00208133	Downregulated in L
695	ESCC	P14868	DARS1	2.16591	0.666534	3.24951	1.70022	0.0313061	Upregulated in L
696	ESCC	P17612	PRKACA	2.28888	0.55254	4.14246	2.05049	0.0389111	Upregulated in L
697	ESCC	P18583	SON	1.98807	0.884174	2.24851	1.16897	0.00827587	Upregulated in L
698	ESCC	P20339	RAB5A	0.818769	0.396341	2.06582	1.04671	0.01514	Upregulated in L
699	ESCC	P20591	MX1	0.748445	1.91688	0.39045	-1.35679	0.0215297	Downregulated in L
700	ESCC	P20930	FLG	6.76979	15.5047	0.436629	-1.19552	0.006156	Downregulated in L
701	ESCC	P21964	COMT	1.41077	0.459311	3.07149	1.61894	0.0483641	Upregulated in L
702	ESCC	P23588	EIF4B	13.8963	4.19581	3.31194	1.72767	0.0197192	Upregulated in L
703	ESCC	P27361	MAPK3	1.75843	4.57833	0.384077	-1.38053	0.0100148	Downregulated in L
704	ESCC	P30419	NMT1	0.642845	0.265804	2.4185	1.27411	0.00491573	Upregulated in L
705	ESCC	P30837	ALDH1B1	0.325701	0.19672	1.65566	0.727405	0.0224272	Upregulated in L
706	ESCC	P40394	ADH7	1.81792	11.577	0.157029	-2.6709	0.000408251	Downregulated in L
707	ESCC	P41240	CSK	2.01992	6.07366	0.332571	-1.58826	0.047777	Downregulated in L
708	ESCC	P43034	PAFAH1B1	1.04051	0.342969	3.03382	1.60114	0.0232482	Upregulated in L
709	ESCC	P43243	MATR3	5.25894	2.54463	2.06668	1.04731	0.0269923	Upregulated in L
710	ESCC	P50213	IDH3A	2.12566	0.682541	3.11433	1.63892	0.0117688	Upregulated in L
711	ESCC	P50454	SERPINH1	3.69193	0.561384	6.57647	2.71731	0.0137248	Upregulated in L
712	ESCC	P51532	SMARCA4	0.797119	1.7207	0.463254	-1.11012	0.000932138	Downregulated in L
713	ESCC	P52292	KPNA2	1.05274	0.49492	2.12709	1.08888	0.0451823	Upregulated in L
714	ESCC	P60228	EIF3E	2.90018	0.992909	2.92089	1.54641	0.0290206	Upregulated in L
715	ESCC	P61160	ACTR2	1.89955	0.849723	2.23549	1.16059	0.0353036	Upregulated in L
716	ESCC	P61165	TMEM258	1.81725	3.05737	0.594384	-0.750534	0.0461904	Downregulated in L
717	ESCC	P61204	ARF3	0.396863	0.876833	0.45261	-1.14366	0.0266216	Downregulated in L
718	ESCC	P68400	CSNK2A1	1.24841	0.268153	4.6556	2.21897	0.0163983	Upregulated in L
719	ESCC	P85037	FOXK1	2.35369	0.883429	2.66427	1.41374	0.0215372	Upregulated in L
720	ESCC	Q00341	HDLBP	3.56632	1.40554	2.53733	1.34331	0.013676	Upregulated in L
721	ESCC	Q00796	SORD	1.20336	2.86225	0.420423	-1.25009	0.0142267	Downregulated in L
722	ESCC	Q01082	SPTBN1	5.05905	1.71907	2.9429	1.55724	0.0327955	Upregulated in L
723	ESCC	Q04864	REL	0.422422	0.157247	2.68636	1.42565	0.0296236	Upregulated in L
724	ESCC	Q08477	CYP4F3	0.479837	0.14644	3.27669	1.71224	0.0344729	Upregulated in L
725	ESCC	Q08J23	NSUN2	1.40661	0.972852	1.44586	0.531926	0.021368	Upregulated in L
726	ESCC	Q12797	ASPH	2.2385	0.676779	3.30758	1.72578	0.0396271	Upregulated in L
727	ESCC	Q12874	SF3A3	1.20887	0.732589	1.65013	0.722582	0.0399548	Upregulated in L
728	ESCC	Q13126	MTAP	0.521827	0.206194	2.53075	1.33957	0.015873	Upregulated in L
729	ESCC	Q13595	TRA2A	1.1489	0.535891	2.1439	1.10024	0.00903192	Upregulated in L
730	ESCC	Q13616	CUL1	0.514002	1.28938	0.398642	-1.32684	0.00108993	Downregulated in L
731	ESCC	Q14145	KEAP1	0.960242	5.5839	0.171966	-2.5398	0.00273045	Downregulated in L
732	ESCC	Q14157	UBAP2L	0.784716	0.304894	2.57373	1.36386	0.0479787	Upregulated in L
733	ESCC	Q14692	BMS1	2.53049	0.832815	3.03848	1.60335	0.0233317	Upregulated in L
734	ESCC	Q14739	LBR	1.13257	0.215652	5.25184	2.39282	0.038726	Upregulated in L
735	ESCC	Q15126	PMVK	1.39078	3.63919	0.382166	-1.38773	0.00136313	Downregulated in L
736	ESCC	Q15436	SEC23A	1.02638	0.231563	4.43239	2.14808	0.0195161	Upregulated in L
737	ESCC	Q15637	SF1	1.65198	0.875705	1.88645	0.915675	0.0494565	Upregulated in L
738	ESCC	Q15642	TRIP10	0.755417	1.39536	0.541378	-0.885291	0.0203869	Downregulated in L
739	ESCC	Q15758	SLC1A5	1.71317	0.309077	5.54286	2.47063	0.0434659	Upregulated in L
740	ESCC	Q16643	DBN1	0.609874	0.213619	2.85496	1.51347	0.0121571	Upregulated in L
741	ESCC	Q16666	IFI16	1.5606	0.677994	2.30178	1.20275	0.0170012	Upregulated in L
742	ESCC	Q30154	HLA-DRB5	1.33005	0.215884	6.16095	2.62315	0.029481	Upregulated in L
743	ESCC	Q53T59	HS1BP3	0.889889	0.401543	2.21617	1.14807	0.040864	Upregulated in L
744	ESCC	Q5CZC0	FSIP2	41.3926	0.0212547	1947.45	10.9274	0.00171854	Upregulated in L
745	ESCC	Q6P2Q9	PRPF8	0.595844	0.18703	3.18582	1.67166	0.0165549	Upregulated in L
746	ESCC	Q6QNY1	BLOC1S2	3.34169	2.30592	1.44918	0.535237	0.0422367	Upregulated in L
747	ESCC	Q6ZVX7	NCCRP1	3.95028	14.1171	0.279822	-1.83742	0.0169874	Downregulated in L
748	ESCC	Q86YZ3	HRNR	25.1506	51.1381	0.491816	-1.02381	0.0308332	Downregulated in L
749	ESCC	Q8IWX8	CHERP	0.803742	0.262941	3.05674	1.61199	0.00374272	Upregulated in L
750	ESCC	Q8N1F7	NUP93	0.985936	0.428076	2.30318	1.20363	0.000129175	Upregulated in L
751	ESCC	Q8N3F8	MICALL1	0.574012	0.363688	1.57831	0.658379	0.0495635	Upregulated in L
752	ESCC	Q8TCS8	PNPT1	0.999804	0.739721	1.3516	0.434664	0.0335965	Upregulated in L
753	ESCC	Q8TDN6	BRIX1	2.50381	0.689014	3.63391	1.86152	0.0119222	Upregulated in L
754	ESCC	Q92499	DDX1	2.22149	0.808507	2.74765	1.4582	0.00869045	Upregulated in L
755	ESCC	Q92526	CCT6B	1.76851	0.48086	3.6778	1.87884	0.047534	Upregulated in L
756	ESCC	Q92616	GCN1	1.53405	0.516312	2.97116	1.57103	0.0379772	Upregulated in L
757	ESCC	Q92879	CELF1	1.34267	0.176991	7.58608	2.92335	0.00806846	Upregulated in L
758	ESCC	Q92979	EMG1	1.39383	0.784295	1.77718	0.829587	0.040584	Upregulated in L
759	ESCC	Q969H8	MYDGF	0.0955065	0.182976	0.521961	-0.937985	0.0310279	Downregulated in L
760	ESCC	Q96AQ6	PBXIP1	0.970039	0.287477	3.37432	1.7546	0.0160883	Upregulated in L
761	ESCC	Q96MM3	ZFP42	0.5169	0.157501	3.28188	1.71452	0.00854201	Upregulated in L
762	ESCC	Q9BRJ6	C7orf50	3.05797	1.06296	2.87684	1.52448	0.0344648	Upregulated in L
763	ESCC	Q9BRQ6	CHCHD6	1.406	0.381577	3.68472	1.88155	0.00298802	Upregulated in L
764	ESCC	Q9BUL8	PDCD10	2.52728	6.87888	0.367397	-1.44459	0.0447153	Downregulated in L
765	ESCC	Q9H0A0	NAT10	1.33331	0.40486	3.29327	1.71952	0.0429828	Upregulated in L
766	ESCC	Q9H0D6	XRN2	1.98111	0.844899	2.34479	1.22946	0.0380952	Upregulated in L
767	ESCC	Q9H223	EHD4	1.98175	1.13243	1.74999	0.807346	0.0414677	Upregulated in L
768	ESCC	Q9H270	VPS11	0.778867	0.236544	3.2927	1.71927	0.0183795	Upregulated in L
769	ESCC	Q9H6F5	CCDC86	1.43061	0.454309	3.14897	1.65488	0.0019488	Upregulated in L
770	ESCC	Q9HC38	GLOD4	0.996102	0.230929	4.31346	2.10885	0.0471047	Upregulated in L
771	ESCC	Q9NUU7	DDX19A	0.677147	0.317932	2.12985	1.09075	0.0379294	Upregulated in L
772	ESCC	Q9NYF8	BCLAF1	1.68451	0.820843	2.05217	1.03715	0.0275328	Upregulated in L
773	ESCC	Q9P258	RCC2	1.83348	0.502131	3.65139	1.86845	0.0399272	Upregulated in L
774	ESCC	Q9UBQ0	VPS29	4.98204	0.397555	12.5317	3.64751	0.0319415	Upregulated in L
775	ESCC	Q9UHD8	SEPTIN9	2.77035	1.51649	1.82682	0.869332	0.0424242	Upregulated in L
776	ESCC	Q9UKF6	CPSF3	1.23662	0.467338	2.6461	1.40387	0.00348407	Upregulated in L
777	ESCC	Q9UL18	AGO1	0.875118	0.18286	4.78571	2.25873	0.0449472	Upregulated in L
778	ESCC	Q9Y2Z0	SUGT1	3.03281	14.2228	0.213236	-2.22948	0.0242189	Downregulated in L
779	ESCC	Q9Y3Y2	CHTOP	2.33963	0.728806	3.21022	1.68267	0.0424242	Upregulated in L

## Sheet: Table S5
Table S5. The core proteins of each cluster identified by the Mfuzz soft clustering algorithm in L and N tissues.
No.	Tissue	Cluster	UniProt ID	Gene symbol	Membership	ESO	MID	MOD	SED	ESCC
1	L	Cluster 1	A5YKK6	CNOT1	0.562623	-0.816824	0.117686	-0.0846144	-0.292564	-0.438133
2	L	Cluster 1	A6NCW0	USP17L3	0.773635	6.53772	7.54425	7.82496	7.5495	7.40879
3	L	Cluster 1	A6QL63	ABTB3	0.518766	-1.8655	-0.933944	-0.952864	-1.45697	-1.74622
4	L	Cluster 1	O00267	SUPT5H	0.711214	-0.923654	-0.35359	0.159121	-0.0430465	-0.22368
5	L	Cluster 1	O00330	PDHX	0.624573	-0.93873	-0.261077	-0.110282	-0.33157	-0.729915
6	L	Cluster 1	O00541	PES1	0.546347	0.42984	0.803088	1.16485	0.724289	0.965749
7	L	Cluster 1	O00567	NOP56	0.700009	-0.165123	0.428628	0.43622	0.372797	0.261141
8	L	Cluster 1	O00625	PIR	0.585759	-0.0203174	0.342373	0.632009	0.491151	0.569658
9	L	Cluster 1	O14602	EIF1AY	0.531947	-0.429759	-0.0428999	0.379412	0.0728274	0.270626
10	L	Cluster 1	O14618	CCS	0.611275	-0.955016	-0.443217	-0.307825	-0.593533	-0.383499
11	L	Cluster 1	O14662	STX16	0.545316	-0.667523	-0.248063	-0.0975635	-0.35256	-0.122178
12	L	Cluster 1	O14896	IRF6	0.544067	-1.50561	0.388216	-0.127827	-0.293862	-0.822204
13	L	Cluster 1	O14907	TAX1BP3	0.561248	-0.776287	-0.453248	0.204762	-0.278432	-0.605284
14	L	Cluster 1	O15371	EIF3D	0.502781	-1.35489	-0.347416	-0.233328	0.321404	-0.660256
15	L	Cluster 1	O15372	EIF3H	0.613176	-1.15915	0.143168	0.207504	-0.474732	-0.574803
16	L	Cluster 1	O15511	ARPC5	0.697524	-0.725383	1.49519	2.5471	1.58038	2.02292
17	L	Cluster 1	O15523	DDX3Y	0.502414	0.285015	1.02494	1.36426	0.506792	0.992006
18	L	Cluster 1	O43143	DHX15	0.513022	-0.772445	-0.34658	0.449566	0.504327	0.0103682
19	L	Cluster 1	O43390	HNRNPR	0.752237	0.320877	0.776645	1.12208	0.925258	0.80201
20	L	Cluster 1	O43615	TIMM44	0.573123	-2.16262	-1.26137	-0.850539	-0.957255	-0.860752
21	L	Cluster 1	O43747	AP1G1	0.56295	-2.13507	-1.58103	-1.53673	-1.88689	-1.66265
22	L	Cluster 1	O43837	IDH3B	0.559143	-0.497543	0.33026	0.368597	0.502598	-0.23259
23	L	Cluster 1	O60502	OGA	0.598351	-1.31434	-1.12698	-0.704783	-0.915067	-1.01884
24	L	Cluster 1	O60656	UGT1A9	0.69511	-2.15264	-0.536172	-0.544831	-0.829447	-0.977569
25	L	Cluster 1	O60678	PRMT3	0.736502	-1.81469	-0.451788	0.221145	-0.448167	-0.25828
26	L	Cluster 1	O60763	USO1	0.618475	-0.992193	-0.440984	-0.332266	-0.65005	-0.445249
27	L	Cluster 1	O60885	BRD4	0.681094	-1.44776	-0.95001	-0.920364	-1.12243	-1.12062
28	L	Cluster 1	O60925	PFDN1	0.615848	-0.877719	-0.466928	0.196175	-0.0596863	-0.188142
29	L	Cluster 1	O75083	WDR1	0.504578	0.929354	1.71254	1.64147	1.58309	1.76131
30	L	Cluster 1	O75122	CLASP2	0.529637	-1.51594	-1.3529	-0.959757	-1.20215	-1.1606
31	L	Cluster 1	O75131	CPNE3	0.585492	-1.55803	-0.897962	-0.0370295	-0.59825	-0.395129
32	L	Cluster 1	O75323	NIPSNAP2	0.669755	0.107425	1.35512	2.21394	1.02505	1.2565
33	L	Cluster 1	O75368	SH3BGRL	0.584075	-1.92675	-1.24175	-1.05406	-1.51997	-1.19436
34	L	Cluster 1	O75832	PSMD10	0.703421	-0.00655035	0.894888	1.22616	1.17682	0.9745
35	L	Cluster 1	O75880	SCO1	0.539804	-1.53078	0.524538	0.170197	0.724342	-0.0423356
36	L	Cluster 1	O75934	BCAS2	0.566688	-2.63767	-0.434084	-0.759138	-1.35499	-1.94378
37	L	Cluster 1	O75955	FLOT1	0.661949	-0.187099	0.392637	0.653752	0.38146	0.0581372
38	L	Cluster 1	O76003	GLRX3	0.562536	-2.7368	-2.03762	-1.55197	-1.90492	-1.62368
39	L	Cluster 1	O94874	UFL1	0.570787	0.34104	1.04518	1.1405	1.27615	1.10642
40	L	Cluster 1	O94919	ENDOD1	0.689153	-1.50948	-0.150163	0.895333	-0.313128	-0.0280012
41	L	Cluster 1	O94985	CLSTN1	0.514	-0.94923	0.118355	0.0172158	0.461417	-0.167555
42	L	Cluster 1	O95182	NDUFA7	0.610966	-1.38612	-0.0380116	-0.228652	-0.544377	-0.691731
43	L	Cluster 1	O95757	HSPA4L	0.506244	-0.354292	0.556576	0.47947	0.441846	0.618101
44	L	Cluster 1	P00403	MT-CO2	0.742408	0.375588	1.75225	2.64927	2.1061	2.03879
45	L	Cluster 1	P00492	HPRT1	0.523324	-2.00626	-1.2841	-1.01743	-0.653422	-1.38234
46	L	Cluster 1	P00505	GOT2	0.644129	0.249065	1.12631	1.50925	1.33724	1.4139
47	L	Cluster 1	P00915	CA1	0.510712	-1.40711	-0.309509	-0.658583	-0.519594	-0.666965
48	L	Cluster 1	P00918	CA2	0.721841	-0.818457	-0.074247	0.536634	-0.0727365	-0.111225
49	L	Cluster 1	P01009	SERPINA1	0.694924	-1.16602	0.415993	0.6421	0.267362	-0.32973
50	L	Cluster 1	P02749	APOH	0.54815	0.212386	0.74647	1.12221	0.691662	1.00909
51	L	Cluster 1	P02786	TFRC	0.751573	-0.868281	0.545518	1.01659	0.632582	0.142489
52	L	Cluster 1	P04083	ANXA1	0.612936	3.05309	3.33445	3.71589	3.41201	3.2136
53	L	Cluster 1	P04439	HLA-A	0.621356	-1.38766	-0.481069	-0.0105383	-0.267488	-0.101746
54	L	Cluster 1	P04792	HSPB1	0.723811	5.601	6.48275	6.59869	6.46075	6.18712
55	L	Cluster 1	P05388	RPLP0	0.597112	-0.328007	0.000401865	0.639183	0.174316	0.187373
56	L	Cluster 1	P06454	PTMA	0.592711	2.3593	3.66023	4.13734	3.12416	3.74616
57	L	Cluster 1	P06702	S100A9	0.561302	2.31145	2.84734	3.57427	3.36114	3.32239
58	L	Cluster 1	P07195	LDHB	0.541326	1.02581	1.28342	1.77562	1.77089	1.42347
59	L	Cluster 1	P07741	APRT	0.705304	-0.190794	0.966302	1.56403	0.865539	1.14914
60	L	Cluster 1	P08238	HSP90AB1	0.510752	1.92145	2.25946	3.10115	2.35286	2.52888
61	L	Cluster 1	P08559	PDHA1	0.555481	-0.495067	-0.0162288	0.83235	-0.0672767	-0.000766038
62	L	Cluster 1	P08574	CYC1	0.575396	-0.727908	0.546481	0.587619	0.929861	0.383523
63	L	Cluster 1	P08579	SNRPB2	0.693247	-1.38258	-0.810354	-0.607307	-0.654342	-1.00097
64	L	Cluster 1	P08727	KRT19	0.697559	3.24047	4.48044	4.64862	4.52165	4.46672
65	L	Cluster 1	P08754	GNAI3	0.562168	-1.36155	-0.3129	0.112743	-0.378418	0.0935068
66	L	Cluster 1	P09661	SNRPA1	0.519421	-0.694306	-0.228172	-0.265621	-0.305585	-0.204377
67	L	Cluster 1	P09669	COX6C	0.594521	-0.269408	0.545543	0.966197	0.572944	0.889528
68	L	Cluster 1	P10155	RO60	0.61046	-2.43325	-1.57587	-1.39533	-1.35475	-1.43633
69	L	Cluster 1	P10909	CLU	0.583208	-1.52756	-0.140699	-0.249244	-0.78037	-0.444542
70	L	Cluster 1	P11171	EPB41	0.635472	-2.57882	-1.81795	-1.48993	-1.42453	-1.68741
71	L	Cluster 1	P11172	UMPS	0.556687	-0.767442	0.595071	0.458336	0.525733	0.531232
72	L	Cluster 1	P11498	PC	0.510461	0.426194	1.04261	1.02186	1.28982	0.929524
73	L	Cluster 1	P12270	TPR	0.509325	-3.01896	-2.28449	-0.974048	-1.68293	-1.40665
74	L	Cluster 1	P12931	SRC	0.665559	-1.08837	-0.0396521	0.847727	-0.211829	0.0256823
75	L	Cluster 1	P12956	XRCC6	0.528432	-0.354551	-0.00509244	0.885078	0.794107	0.29078
76	L	Cluster 1	P13647	KRT5	0.552613	8.34451	8.73179	9.11737	9.09802	8.49558
77	L	Cluster 1	P13693	TPT1	0.654857	-1.08149	-0.651332	-0.358704	-0.766795	-0.808773
78	L	Cluster 1	P13807	GYS1	0.610364	-0.891435	-0.398641	-0.231296	-0.643044	-0.648639
79	L	Cluster 1	P16144	ITGB4	0.638817	0.397288	0.832893	1.4394	1.08382	0.733459
80	L	Cluster 1	P16615	ATP2A2	0.582703	-0.641115	-0.189099	0.835662	0.0648152	-0.061046
81	L	Cluster 1	P16989	YBX3	0.736347	0.0332983	0.814765	1.20974	1.05896	0.910379
82	L	Cluster 1	P17480	UBTF	0.512596	-0.705735	-0.057177	0.41787	-0.416386	0.0438715
83	L	Cluster 1	P17568	NDUFB7	0.582029	-2.24023	-1.0143	0.204746	0.384211	-1.0013
84	L	Cluster 1	P18124	RPL7	0.593811	2.30995	2.82039	2.97897	2.52808	2.66062
85	L	Cluster 1	P18887	XRCC1	0.578273	-0.643746	-0.0309893	0.131683	-0.321716	-0.0313575
86	L	Cluster 1	P19012	KRT15	0.521979	3.18	4.19588	4.47649	4.09916	3.13232
87	L	Cluster 1	P20042	EIF2S2	0.602067	-0.884388	-0.0617309	0.388642	0.32375	0.290879
88	L	Cluster 1	P20591	MX1	0.64741	-1.12136	0.0886035	1.02443	0.444206	-0.532619
89	L	Cluster 1	P21291	CSRP1	0.592105	-1.27865	0.445697	0.486473	-0.219629	0.335705
90	L	Cluster 1	P21397	MAOA	0.671895	0.0619091	0.482799	1.00281	0.798378	0.632977
91	L	Cluster 1	P21796	VDAC1	0.641076	0.0251048	1.0277	1.19549	0.57325	0.579571
92	L	Cluster 1	P22532	SPRR2D	0.539975	-2.1353	-0.429371	-0.0400811	0.192205	0.0173075
93	L	Cluster 1	P22695	UQCRC2	0.609817	-1.72929	-1.15258	-0.8324	-1.29011	-1.01475
94	L	Cluster 1	P23246	SFPQ	0.523917	0.686268	1.51841	1.51074	1.53129	1.61613
95	L	Cluster 1	P23284	PPIB	0.634423	-0.146559	0.839961	1.14185	1.27431	0.899532
96	L	Cluster 1	P23396	RPS3	0.745078	0.727231	1.56566	2.05258	1.50865	1.58349
97	L	Cluster 1	P23743	DGKA	0.561321	-1.63358	-0.649108	-0.091939	-0.621987	-1.54587
98	L	Cluster 1	P23919	DTYMK	0.540011	-0.65658	-0.206593	0.541611	-0.282079	-0.0696832
99	L	Cluster 1	P24666	ACP1	0.552748	-2.08892	-0.961265	-0.0984284	-0.0365901	-0.323688
100	L	Cluster 1	P24752	ACAT1	0.562741	0.705195	1.20757	1.41547	0.979024	1.25774
101	L	Cluster 1	P25205	MCM3	0.695869	0.0493817	0.510893	0.538757	0.52851	0.388301
102	L	Cluster 1	P25705	ATP5F1A	0.552104	1.845	2.45394	2.58324	2.49155	2.63706
103	L	Cluster 1	P26232	CTNNA2	0.546771	-0.904762	-0.299906	0.37242	-0.599002	-0.448465
104	L	Cluster 1	P26368	U2AF2	0.515729	-2.12898	-1.88869	-1.58033	-1.90385	-2.13397
105	L	Cluster 1	P26640	VARS1	0.588598	0.0128039	1.13325	1.23786	1.11052	1.29048
106	L	Cluster 1	P27482	CALML3	0.659894	1.02215	2.14492	2.12722	2.08189	1.64972
107	L	Cluster 1	P27635	RPL10	0.625051	1.0968	1.81579	1.98067	2.09127	1.56022
108	L	Cluster 1	P27694	RPA1	0.751623	-2.70147	-1.58767	-0.901716	-1.2136	-1.59924
109	L	Cluster 1	P27695	APEX1	0.578528	0.998054	1.25079	1.45904	1.39292	1.41387
110	L	Cluster 1	P27824	CANX	0.558201	-0.589361	-0.322521	0.117952	-0.0666646	-0.056634
111	L	Cluster 1	P28065	PSMB9	0.57557	-1.14663	-0.556562	0.200742	-0.203465	-0.069533
112	L	Cluster 1	P29218	IMPA1	0.733926	-1.41584	-0.91305	-0.793503	-1.03494	-1.02633
113	L	Cluster 1	P29373	CRABP2	0.534324	0.458746	1.48701	1.53363	1.58184	0.601574
114	L	Cluster 1	P30038	ALDH4A1	0.509592	-0.163014	0.90433	0.590455	0.880503	0.471116
115	L	Cluster 1	P30041	PRDX6	0.517049	0.889224	1.23305	1.87938	1.88486	1.55517
116	L	Cluster 1	P30043	BLVRB	0.533826	-1.23796	-0.094762	0.318528	-0.420888	0.245869
117	L	Cluster 1	P30046	DDT	0.708134	-1.52214	-0.476368	0.244316	0.0596821	-0.298182
118	L	Cluster 1	P30405	PPIF	0.551446	-1.79384	-1.20695	-0.246252	-0.230841	-0.910924
119	L	Cluster 1	P30533	LRPAP1	0.519802	-0.871716	-0.31526	0.709566	0.507514	0.333804
120	L	Cluster 1	P30566	ADSL	0.59499	-1.6532	-1.28754	-1.19707	-1.41425	-1.25275
121	L	Cluster 1	P30626	SRI	0.558487	-0.566214	0.097899	0.760044	0.572532	0.605703
122	L	Cluster 1	P30679	GNA15	0.539544	-2.53562	-1.84726	-1.76746	-1.70355	-2.41242
123	L	Cluster 1	P30876	POLR2B	0.61367	-1.5773	-0.654176	-0.592429	-0.932604	-0.660478
124	L	Cluster 1	P31153	MAT2A	0.578706	0.181623	0.660736	1.09806	1.05247	0.956158
125	L	Cluster 1	P31939	ATIC	0.648044	-0.687553	-0.0578569	0.396679	0.0687135	0.225618
126	L	Cluster 1	P31942	HNRNPH3	0.601624	-0.741572	-0.0850847	0.202178	-0.0195586	0.171656
127	L	Cluster 1	P31943	HNRNPH1	0.518866	0.247327	0.451064	1.02965	0.538455	0.592244
128	L	Cluster 1	P31946	YWHAB	0.722132	0.835865	1.54811	1.69706	1.6249	1.53853
129	L	Cluster 1	P31947	SFN	0.524746	2.63012	3.04716	3.90581	3.13186	2.74624
130	L	Cluster 1	P35268	RPL22	0.603289	2.08356	2.65496	3.09554	3.10717	2.89409
131	L	Cluster 1	P35580	MYH10	0.542681	0.691402	1.56825	2.00969	2.194	1.89571
132	L	Cluster 1	P36543	ATP6V1E1	0.591343	0.199492	0.8314	1.66262	1.2414	1.33069
133	L	Cluster 1	P36873	PPP1CC	0.566466	-2.90918	-1.97692	-0.373289	-1.92454	-1.59246
134	L	Cluster 1	P37235	HPCAL1	0.596269	-1.08484	-0.386553	0.625875	0.466468	0.015865
135	L	Cluster 1	P40429	RPL13A	0.687746	0.632797	1.04042	1.4953	1.09357	1.07596
136	L	Cluster 1	P42224	STAT1	0.587772	-0.857489	-0.179023	0.75352	0.52992	0.330759
137	L	Cluster 1	P42574	CASP3	0.656493	-0.767574	0.539181	0.507097	0.565049	0.127632
138	L	Cluster 1	P42766	RPL35	0.629311	-0.823844	0.237136	0.380313	0.214808	-0.439811
139	L	Cluster 1	P42785	PRCP	0.578947	-1.4403	-1.10001	-0.329101	-0.927121	-1.01753
140	L	Cluster 1	P43246	MSH2	0.520042	-1.87137	-0.355936	-0.440711	-1.42455	-0.947591
141	L	Cluster 1	P43304	GPD2	0.761395	-0.900746	0.267654	1.00736	0.605263	0.308584
142	L	Cluster 1	P43686	PSMC4	0.597582	-0.825862	-0.352306	-0.446653	-0.448435	-0.535881
143	L	Cluster 1	P46108	CRK	0.626162	-1.67993	-0.318613	-0.265222	-0.956416	-0.963078
144	L	Cluster 1	P46781	RPS9	0.603034	2.31072	2.63613	3.16234	2.98764	2.59345
145	L	Cluster 1	P46937	YAP1	0.513972	-2.51329	-1.3303	-0.797633	-1.01929	-0.688508
146	L	Cluster 1	P48047	ATP5PO	0.721523	1.18273	1.7736	1.85839	1.7725	1.74059
147	L	Cluster 1	P48556	PSMD8	0.671474	-0.337	0.239235	0.602412	0.198751	-0.0398372
148	L	Cluster 1	P49321	NASP	0.679294	-1.16147	-0.116722	0.32402	0.345291	-0.0386203
149	L	Cluster 1	P49588	AARS1	0.519686	-1.24191	-0.976601	-0.375462	-0.417717	-0.701351
150	L	Cluster 1	P49720	PSMB3	0.586367	-2.26448	-1.40567	-0.518593	-0.449213	-1.08626
151	L	Cluster 1	P49841	GSK3B	0.7041	0.515732	1.34473	1.57411	1.17534	1.35353
152	L	Cluster 1	P50453	SERPINB9	0.621444	-1.63451	-0.427099	0.0486903	0.00810674	-0.0694868
153	L	Cluster 1	P50579	METAP2	0.559225	-0.845908	-0.236982	0.495104	-0.459697	-0.211993
154	L	Cluster 1	P50991	CCT4	0.578148	-0.599122	-0.19074	0.09254	0.202137	-0.181647
155	L	Cluster 1	P51570	GALK1	0.626736	-0.00337432	0.580422	0.836366	0.364418	0.601086
156	L	Cluster 1	P51648	ALDH3A2	0.516108	-0.904253	-0.0898754	-0.271074	0.00170467	-0.512223
157	L	Cluster 1	P51665	PSMD7	0.682753	-2.18897	-1.27564	-0.779063	-0.954642	-1.60545
158	L	Cluster 1	P51858	HDGF	0.554564	-1.27809	-0.789556	-0.35466	-0.238996	-0.603457
159	L	Cluster 1	P51991	HNRNPA3	0.649798	-0.204538	0.418439	0.963921	0.275572	0.334503
160	L	Cluster 1	P52272	HNRNPM	0.703744	1.89232	2.45665	2.54938	2.54701	2.39214
161	L	Cluster 1	P52895	AKR1C2	0.507971	-1.82102	-1.08475	-1.10642	-1.4873	-1.76708
162	L	Cluster 1	P53602	MVD	0.546938	-0.0400236	1.03655	0.902036	0.578257	0.197033
163	L	Cluster 1	P53618	COPB1	0.505456	-0.587939	0.32755	1.03802	1.56341	0.24429
164	L	Cluster 1	P55060	CSE1L	0.535673	-0.249681	0.225632	1.19359	0.754279	0.789216
165	L	Cluster 1	P55290	CDH13	0.604809	-0.973849	-0.25985	0.786909	0.303837	-0.516889
166	L	Cluster 1	P56182	RRP1	0.574835	-1.2312	-0.651352	-0.0836873	-0.295202	-0.229381
167	L	Cluster 1	P56545	CTBP2	0.624923	0.166804	0.552378	1.11059	0.961167	0.745177
168	L	Cluster 1	P56556	NDUFA6	0.54015	-2.2039	-1.71586	-1.33652	-1.31623	-1.41557
169	L	Cluster 1	P57735	RAB25	0.505559	0.706841	1.62785	1.70566	0.989165	1.47374
170	L	Cluster 1	P60033	CD81	0.671342	-4.18191	-2.10516	-1.56271	-2.67165	-2.07741
171	L	Cluster 1	P60842	EIF4A1	0.51177	2.68024	3.35741	3.35922	3.22161	3.45421
172	L	Cluster 1	P60866	RPS20	0.630357	0.0189197	0.787038	0.855668	0.917019	0.78436
173	L	Cluster 1	P60981	DSTN	0.731691	-0.526542	-0.225565	-0.0929963	-0.284776	-0.248251
174	L	Cluster 1	P61077	UBE2D3	0.615439	-1.15952	-0.513747	-0.198379	-0.0745892	-0.589281
175	L	Cluster 1	P61165	TMEM258	0.752384	-1.50795	0.51278	1.18419	0.776983	0.571236
176	L	Cluster 1	P61204	ARF3	0.730802	-2.44892	-1.01944	-0.61583	-1.33966	-1.46453
177	L	Cluster 1	P61513	RPL37A	0.513568	-0.527844	0.31061	0.132053	-0.239743	-0.184826
178	L	Cluster 1	P61604	HSPE1	0.578803	2.61885	2.90554	3.15894	3.16663	3.05542
179	L	Cluster 1	P61619	SEC61A1	0.668354	-1.80175	-1.31025	-1.17344	-1.19536	-1.24097
180	L	Cluster 1	P61978	HNRNPK	0.635106	2.37193	2.75679	3.37477	2.97173	2.95701
181	L	Cluster 1	P62253	UBE2G1	0.600057	-2.73054	-1.41893	-0.827745	-1.5623	-0.990932
182	L	Cluster 1	P62269	RPS18	0.769407	1.53123	2.51534	3.09206	2.54441	2.46739
183	L	Cluster 1	P62306	SNRPF	0.626087	-1.71323	-0.278568	-0.019462	0.257966	-0.612376
184	L	Cluster 1	P62314	SNRPD1	0.545908	-0.408314	0.363074	0.823764	0.721642	0.808701
185	L	Cluster 1	P62318	SNRPD3	0.692431	-0.0807713	0.97738	1.43612	1.00692	0.465588
186	L	Cluster 1	P62753	RPS6	0.505536	2.55121	2.85361	4.02853	3.19742	3.20259
187	L	Cluster 1	P62829	RPL23	0.615329	0.381506	0.947592	1.42423	1.44339	1.13034
188	L	Cluster 1	P62851	RPS25	0.696021	1.69052	2.26477	2.7601	2.62687	2.35019
189	L	Cluster 1	P62857	RPS28	0.696521	3.06166	3.45833	3.81141	3.6436	3.60688
190	L	Cluster 1	P62873	GNB1	0.536622	-3.30999	-2.77896	-1.74216	-1.76941	-2.39128
191	L	Cluster 1	P62888	RPL30	0.667502	1.10738	1.57912	1.70443	1.69886	1.63239
192	L	Cluster 1	P62899	RPL31	0.54039	2.60894	2.84811	3.27475	2.98178	3.08176
193	L	Cluster 1	P62910	RPL32	0.599053	-0.119966	0.674941	0.758664	0.947623	0.584647
194	L	Cluster 1	P62942	FKBP1A	0.641908	-0.704995	0.0828805	0.700928	0.41065	0.48014
195	L	Cluster 1	P63010	AP2B1	0.69855	-1.21572	-0.541706	0.224275	-0.145748	-0.381347
196	L	Cluster 1	P63167	DYNLL1	0.510079	-2.30362	-1.05444	-1.38825	-1.77992	-1.55113
197	L	Cluster 1	P63218	GNG5	0.627724	-0.743082	-0.482138	-0.13834	-0.388196	-0.579028
198	L	Cluster 1	P63220	RPS21	0.631182	1.48798	1.97029	2.09384	2.16122	1.9912
199	L	Cluster 1	P63244	RACK1	0.591159	1.49609	2.60883	2.47725	2.61635	2.38088
200	L	Cluster 1	P68036	UBE2L3	0.676656	0.423385	1.1074	1.21736	0.85519	0.83279
201	L	Cluster 1	P78406	RAE1	0.640041	-0.803077	0.318691	0.385355	-0.166152	0.0485406
202	L	Cluster 1	P78527	PRKDC	0.576738	5.37314	5.87079	5.90931	5.818	5.47409
203	L	Cluster 1	P80188	LCN2	0.567593	-1.45507	-1.16553	-0.737453	-0.846518	-0.91274
204	L	Cluster 1	P82663	MRPS25	0.61336	-2.81427	-0.180244	-0.364538	-0.714002	-0.454529
205	L	Cluster 1	P82675	MRPS5	0.62968	-0.562506	-0.253457	0.313431	-0.0205914	-0.192548
206	L	Cluster 1	Q00059	TFAM	0.600389	0.047167	0.529595	0.520157	0.335288	0.463512
207	L	Cluster 1	Q01780	EXOSC10	0.62458	-2.04907	-1.60187	-1.27317	-1.2648	-1.45697
208	L	Cluster 1	Q01813	PFKP	0.618134	-1.14904	-0.20524	0.0331491	0.23837	-0.314813
209	L	Cluster 1	Q02487	DSC2	0.735031	0.84125	1.65917	2.16144	1.62235	1.46448
210	L	Cluster 1	Q02790	FKBP4	0.702295	-0.380804	0.543728	1.29447	0.867883	0.30809
211	L	Cluster 1	Q03252	LMNB2	0.607758	1.28143	2.60007	2.80912	2.74067	2.81768
212	L	Cluster 1	Q03518	TAP1	0.620077	-2.292	-1.44646	-1.13833	-1.7374	-1.37878
213	L	Cluster 1	Q03519	TAP2	0.746549	0.428763	1.34948	1.8627	1.25227	1.24815
214	L	Cluster 1	Q05519	SRSF11	0.512797	-1.48316	-1.0518	-0.493029	-0.357593	-1.20848
215	L	Cluster 1	Q06323	PSME1	0.664955	-0.534494	0.159496	0.535586	0.55404	0.240556
216	L	Cluster 1	Q07020	RPL18	0.560856	0.853675	1.8588	1.60263	1.6421	1.50364
217	L	Cluster 1	Q07021	C1QBP	0.509907	-0.990938	-0.260896	0.215234	-0.819833	-0.519871
218	L	Cluster 1	Q07157	TJP1	0.519011	-0.868772	-0.47251	0.135404	-0.330087	-0.0986407
219	L	Cluster 1	Q07866	KLC1	0.515888	-1.48863	-0.657909	-0.767612	-0.550355	-0.748552
220	L	Cluster 1	Q08380	LGALS3BP	0.569689	-0.146198	0.474052	1.67626	0.668977	0.259854
221	L	Cluster 1	Q08752	PPID	0.656949	-1.73799	-0.862722	-0.822768	-0.745892	-1.10928
222	L	Cluster 1	Q09028	RBBP4	0.544909	-1.53109	0.0360247	0.254882	0.0293639	0.420943
223	L	Cluster 1	Q10567	AP1B1	0.631502	-0.175594	1.28856	1.60342	1.03575	0.305486
224	L	Cluster 1	Q12769	NUP160	0.516549	-0.63628	0.20796	-0.0234844	-0.0855234	0.00556766
225	L	Cluster 1	Q12955	ANK3	0.558774	-1.9568	-1.03559	-1.1708	-0.943706	-1.46129
226	L	Cluster 1	Q12959	DLG1	0.74834	-0.408238	0.429974	0.560399	0.351472	0.216604
227	L	Cluster 1	Q13011	ECH1	0.542484	-1.30741	-0.481871	-0.588475	-0.994394	-0.950023
228	L	Cluster 1	Q13243	SRSF5	0.50523	-0.138293	0.149903	0.594543	0.357805	0.474461
229	L	Cluster 1	Q13308	PTK7	0.760051	-0.90739	-0.488971	-0.336678	-0.484799	-0.471974
230	L	Cluster 1	Q13596	SNX1	0.694618	-2.36291	-1.22348	-1.10544	-1.40321	-1.2831
231	L	Cluster 1	Q13616	CUL1	0.557251	-1.39534	-0.914014	-0.317004	-1.10283	-1.00527
232	L	Cluster 1	Q13753	LAMC2	0.581901	0.67593	1.09637	1.7553	1.43867	0.889519
233	L	Cluster 1	Q14137	BOP1	0.581382	-1.48854	-0.0233517	-0.121983	-0.255591	-0.0725047
234	L	Cluster 1	Q14145	KEAP1	0.700708	-0.955412	0.383798	0.576646	0.158649	-0.228172
235	L	Cluster 1	Q14203	DCTN1	0.548868	-0.853298	0.501589	0.712811	1.16816	0.500534
236	L	Cluster 1	Q14254	FLOT2	0.717767	-1.00929	-0.0151878	0.296323	0.0467448	0.106383
237	L	Cluster 1	Q14258	TRIM25	0.510037	-0.40998	0.454199	0.616422	0.0322139	0.553119
238	L	Cluster 1	Q14444	CAPRIN1	0.546982	-0.478993	-0.229797	0.205728	-0.134994	-0.412414
239	L	Cluster 1	Q14525	KRT33B	0.52682	-3.13839	0.661973	-0.334313	-1.34678	-1.81113
240	L	Cluster 1	Q14624	ITIH4	0.660476	-1.89608	-0.743286	-0.704477	-0.738302	-0.821769
241	L	Cluster 1	Q14683	SMC1A	0.639912	0.571509	1.20653	1.29427	1.01405	1.20096
242	L	Cluster 1	Q14764	MVP	0.617747	1.99382	2.59936	2.958	2.61733	2.84733
243	L	Cluster 1	Q14997	PSME4	0.655207	-2.33352	-1.48431	-0.151329	-0.867897	-1.206
244	L	Cluster 1	Q15005	SPCS2	0.605288	1.32773	2.9702	2.75021	2.55086	2.01613
245	L	Cluster 1	Q15031	LARS2	0.572541	-1.86485	-0.797578	0.00899131	-0.750395	-0.222565
246	L	Cluster 1	Q15084	PDIA6	0.501443	-0.276465	0.609033	0.869691	0.847034	0.989604
247	L	Cluster 1	Q15102	PAFAH1B3	0.576752	0.569313	1.42388	1.74204	1.1616	1.60165
248	L	Cluster 1	Q15126	PMVK	0.658444	-0.573947	0.754959	1.25872	1.29693	0.328746
249	L	Cluster 1	Q15334	LLGL1	0.635761	-0.0758015	0.12903	0.372827	0.156552	0.0555623
250	L	Cluster 1	Q15404	RSU1	0.575759	-3.03924	-2.02935	-1.33213	-1.11399	-1.75045
251	L	Cluster 1	Q15459	SF3A1	0.669158	0.0799298	0.570913	1.04008	0.55194	0.446889
252	L	Cluster 1	Q15477	SKIC2	0.736027	-2.64107	-1.81533	-1.59404	-1.82364	-1.78049
253	L	Cluster 1	Q15642	TRIP10	0.691866	-0.946457	-0.47401	0.0521285	-0.369953	-0.508421
254	L	Cluster 1	Q16204	CCDC6	0.728065	-1.12171	-0.24451	-0.0774057	-0.192318	-0.271947
255	L	Cluster 1	Q16658	FSCN1	0.676771	0.554351	1.0099	1.41702	1.23282	0.888266
256	L	Cluster 1	Q2M2I8	AAK1	0.536325	-1.83564	-1.10596	-1.13187	-1.56304	-1.29828
257	L	Cluster 1	Q53F19	NCBP3	0.550335	-0.0383153	1.00867	0.731782	0.663836	0.355954
258	L	Cluster 1	Q53H96	PYCR3	0.52559	-1.55688	-0.650169	-0.263994	-1.05037	-0.459715
259	L	Cluster 1	Q5J8M3	EMC4	0.521134	-1.28815	0.592477	0.253793	0.670023	-0.765268
260	L	Cluster 1	Q5JSH3	WDR44	0.62713	-3.97285	-2.93845	-2.04289	-3.14129	-2.7356
261	L	Cluster 1	Q5JWF2	GNAS	0.632558	-2.36202	-1.16427	-0.673605	-1.62193	-1.80334
262	L	Cluster 1	Q5T5P2	KIAA1217	0.634747	0.422781	0.685854	1.01012	0.886039	0.844872
263	L	Cluster 1	Q5TZA2	CROCC	0.618545	-1.13304	-0.384154	-0.36271	-0.707378	-0.813246
264	L	Cluster 1	Q6FI81	CIAPIN1	0.555853	-1.31734	-0.685624	0.279136	-0.802004	-0.93722
265	L	Cluster 1	Q6NYC8	PPP1R18	0.613451	-0.394384	1.19972	1.01898	0.609513	0.768333
266	L	Cluster 1	Q6P1L8	MRPL14	0.602124	-2.26821	-1.63789	-1.38862	-1.96759	-1.93191
267	L	Cluster 1	Q6P1N0	CC2D1A	0.610259	-0.0457281	1.03648	1.4317	0.48302	0.82444
268	L	Cluster 1	Q6P1X6	C8orf82	0.690962	-0.317629	0.631064	1.29167	1.16169	0.833532
269	L	Cluster 1	Q6P9B6	MEAK7	0.501493	-2.39944	-1.19432	-1.48954	-1.14411	-1.50162
270	L	Cluster 1	Q6YHK3	CD109	0.58336	-2.40002	-1.07383	-0.491611	-0.161516	-0.890992
271	L	Cluster 1	Q6ZNJ1	NBEAL2	0.541854	-1.90988	-1.16612	-0.784175	-1.66701	-1.36187
272	L	Cluster 1	Q75LS8	FKBP9P1	0.698514	-2.929	-1.23054	-1.20393	-1.57777	-1.62112
273	L	Cluster 1	Q7L2J0	MEPCE	0.542248	-1.1609	0.163245	-0.0903759	-0.54731	-0.707816
274	L	Cluster 1	Q7L9L4	MOB1B	0.613635	-2.66323	-1.448	-1.13035	-0.896193	-1.41563
275	L	Cluster 1	Q7Z2W9	MRPL21	0.634314	0.592759	1.24611	1.32405	1.37388	0.947557
276	L	Cluster 1	Q7Z406	MYH14	0.67347	0.0356145	0.619919	0.728603	0.651446	0.675324
277	L	Cluster 1	Q7Z4Q2	HEATR3	0.541521	-1.48726	-0.953774	-1.03019	-1.28227	-1.25548
278	L	Cluster 1	Q7Z4W1	DCXR	0.576047	-0.906212	-0.110341	0.150692	-0.121048	-0.784562
279	L	Cluster 1	Q7Z5L9	IRF2BP2	0.730269	-2.04625	-1.10381	-0.963773	-1.1587	-1.16929
280	L	Cluster 1	Q7Z739	YTHDF3	0.558972	-0.652855	-0.291212	-0.0276436	-0.477549	-0.505751
281	L	Cluster 1	Q7Z7C8	TAF8	0.514466	-2.38135	-1.35622	-1.086	-1.28878	-0.950805
282	L	Cluster 1	Q7Z7H8	MRPL10	0.511495	-0.67593	-0.258591	0.329087	0.491143	-0.0742607
283	L	Cluster 1	Q86V21	AACS	0.674322	-1.90806	-1.33955	-0.921361	-1.08549	-1.52717
284	L	Cluster 1	Q8IUF8	RIOX2	0.734957	-0.471924	0.3411	0.48184	0.403862	0.219292
285	L	Cluster 1	Q8IVF2	AHNAK2	0.513429	-0.769506	-0.301731	-0.0561198	0.199206	-0.39558
286	L	Cluster 1	Q8IWZ3	ANKHD1	0.526182	-2.75791	-0.534502	-1.13109	-1.18912	-1.07922
287	L	Cluster 1	Q8IXI2	RHOT1	0.503204	-0.982398	-0.505915	0.416452	0.0292168	-1.0065
288	L	Cluster 1	Q8IZ81	ELMOD2	0.527236	-2.27143	-1.01604	-0.633943	-1.05423	-0.524218
289	L	Cluster 1	Q8IZ83	ALDH16A1	0.600259	0.141155	0.522669	0.676308	0.693345	0.311848
290	L	Cluster 1	Q8N766	EMC1	0.586427	-1.52381	0.216972	0.267911	-0.592342	-0.962168
291	L	Cluster 1	Q8NBF2	NHLRC2	0.553831	-2.93791	-0.797332	-1.20905	-1.88747	-2.11522
292	L	Cluster 1	Q8NCF5	NFATC2IP	0.543794	-1.95808	-1.64008	-1.19922	-1.41399	-1.3343
293	L	Cluster 1	Q8NE71	ABCF1	0.529677	-0.251644	-0.135836	0.346068	0.110572	-0.0473277
294	L	Cluster 1	Q8NFH5	NUP35	0.575815	-2.12478	-0.922312	-0.879052	-1.34103	-0.914475
295	L	Cluster 1	Q8NFV4	ABHD11	0.671334	-1.32293	-0.162917	-0.144771	-0.537706	-0.65492
296	L	Cluster 1	Q8TCS8	PNPT1	0.540361	-0.432602	-0.189212	0.683042	0.335894	-0.0325533
297	L	Cluster 1	Q8TEX9	IPO4	0.578072	-4.14807	-2.05481	-1.83618	-1.42888	-1.97055
298	L	Cluster 1	Q8WUW1	BRK1	0.623086	0.189338	0.702386	0.773056	0.441607	0.534179
299	L	Cluster 1	Q8WWM7	ATXN2L	0.716735	0.844206	1.10558	1.38237	1.18897	1.14145
300	L	Cluster 1	Q8WYP5	AHCTF1	0.627635	-2.96784	-1.82108	-1.88309	-2.04833	-1.9488
301	L	Cluster 1	Q92466	DDB2	0.560393	-2.31696	-1.84259	-1.3308	-1.599	-1.46412
302	L	Cluster 1	Q92541	RTF1	0.505929	-2.12649	-1.06759	-1.05394	-1.44448	-0.956324
303	L	Cluster 1	Q92692	NECTIN2	0.739283	-2.00588	-0.765225	-0.126629	-0.416537	-0.582321
304	L	Cluster 1	Q92900	UPF1	0.594949	-0.607839	0.123848	0.145904	-0.260343	-0.285278
305	L	Cluster 1	Q92973	TNPO1	0.581013	-0.721667	-0.2639	0.322369	-0.118258	-0.572487
306	L	Cluster 1	Q969H8	MYDGF	0.555273	-3.72323	-2.82089	-2.88365	-3.18364	-3.53364
307	L	Cluster 1	Q96A26	FAM162A	0.510925	-2.0684	-0.41853	-0.868624	-0.435406	-1.46675
308	L	Cluster 1	Q96A35	MRPL24	0.612045	-2.66287	-1.36822	-1.08168	-0.781634	-1.52757
309	L	Cluster 1	Q96AB3	ISOC2	0.576437	0.729855	1.8119	1.64079	1.75836	1.20123
310	L	Cluster 1	Q96AG4	LRRC59	0.52464	-0.262708	0.247435	0.376159	-0.0967414	-0.142123
311	L	Cluster 1	Q96B49	TOMM6	0.505929	-0.910601	-0.58508	-0.384158	-0.78069	-0.548385
312	L	Cluster 1	Q96CF2	CHMP4C	0.594648	-0.880669	-0.198946	0.359974	0.05541	0.220668
313	L	Cluster 1	Q96CN7	ISOC1	0.578208	-0.847369	-0.639782	-0.53611	-0.566389	-0.542873
314	L	Cluster 1	Q96DI7	SNRNP40	0.693131	0.575101	1.19829	1.70009	1.1867	1.01529
315	L	Cluster 1	Q96G03	PGM2	0.524922	0.355832	0.752307	1.39012	1.35228	1.13575
316	L	Cluster 1	Q96GF1	RNF185	0.682293	-1.78568	-0.544415	-0.245982	-0.434022	-0.386722
317	L	Cluster 1	Q96GQ7	DDX27	0.520637	-0.559017	0.234708	0.489744	-0.304451	0.143625
318	L	Cluster 1	Q96L92	SNX27	0.558826	-1.30443	-0.0694111	0.362716	-0.855649	-0.35838
319	L	Cluster 1	Q96MU7	YTHDC1	0.524603	-2.0266	-1.49295	-0.574701	-0.852387	-0.879971
320	L	Cluster 1	Q96MW1	CCDC43	0.666286	-2.50126	-1.82184	-1.37396	-1.86723	-1.63989
321	L	Cluster 1	Q96QD9	FYTTD1	0.684065	-1.49545	-0.523946	-0.272074	-0.68317	-0.448725
322	L	Cluster 1	Q96S44	TP53RK	0.524737	-0.979901	-0.480498	0.241557	-0.420164	-0.094731
323	L	Cluster 1	Q96SB4	SRPK1	0.501927	-1.82053	-0.564471	-0.838086	-1.11817	-0.762517
324	L	Cluster 1	Q96T51	RUFY1	0.661468	-1.58416	-0.704305	-0.510609	-1.01662	-0.774597
325	L	Cluster 1	Q96TA1	NIBAN2	0.572593	0.474296	1.75422	1.4372	1.36742	1.12331
326	L	Cluster 1	Q99614	TTC1	0.718768	0.839656	1.52663	1.94654	1.42656	1.3772
327	L	Cluster 1	Q99623	PHB2	0.704031	-0.140705	0.873766	0.940182	0.716279	0.466928
328	L	Cluster 1	Q99816	TSG101	0.553701	-1.38326	-0.684214	0.239551	-0.308262	-0.0674274
329	L	Cluster 1	Q99829	CPNE1	0.534893	0.296847	0.436547	0.946966	0.68177	0.591741
330	L	Cluster 1	Q9BQ39	DDX50	0.582646	-2.03825	-0.897757	-0.707385	-0.666569	-0.68633
331	L	Cluster 1	Q9BQA1	WDR77	0.609934	-1.51645	-1.13919	-0.90998	-0.88406	-1.27419
332	L	Cluster 1	Q9BQG0	MYBBP1A	0.655893	-0.700062	0.336478	0.246976	0.151262	-0.0598143
333	L	Cluster 1	Q9BRA2	TXNDC17	0.610851	0.416706	1.3589	1.87934	0.922069	0.966497
334	L	Cluster 1	Q9BRP8	PYM1	0.644158	-0.862624	-0.364221	0.015616	-0.400797	-0.209578
335	L	Cluster 1	Q9BRX8	PRXL2A	0.618907	-1.53007	-1.07441	-0.805828	-1.04934	-1.39
336	L	Cluster 1	Q9BT78	COPS4	0.552877	-2.20727	-2.01532	-1.69663	-1.90696	-2.15647
337	L	Cluster 1	Q9BUJ2	HNRNPUL1	0.548658	-0.163691	0.222675	0.831437	0.677172	0.601916
338	L	Cluster 1	Q9BV40	VAMP8	0.686976	-0.788222	0.481459	0.555346	0.44527	-0.0378788
339	L	Cluster 1	Q9BW91	NUDT9	0.67009	-2.72795	-1.96931	-1.68616	-2.01465	-2.39622
340	L	Cluster 1	Q9BX97	PLVAP	0.565294	-2.70471	-0.955131	-0.873174	-0.956417	-0.738648
341	L	Cluster 1	Q9C0C2	TNKS1BP1	0.691765	0.381392	1.2945	1.39268	1.10139	0.86886
342	L	Cluster 1	Q9GZL7	WDR12	0.515282	-1.81003	-0.905116	0.251451	-0.395369	-0.0158713
343	L	Cluster 1	Q9H008	LHPP	0.726698	-0.121026	0.861025	1.42301	0.75068	0.91153
344	L	Cluster 1	Q9H0U4	RAB1B	0.600117	-0.129978	0.276127	0.428232	0.202526	0.380732
345	L	Cluster 1	Q9H4A3	WNK1	0.601816	-0.570108	0.33281	0.393248	0.465969	0.369938
346	L	Cluster 1	Q9H4G0	EPB41L1	0.568015	-0.462865	0.300209	0.444996	0.0698806	-0.345791
347	L	Cluster 1	Q9H4M9	EHD1	0.611523	-2.19263	-0.716626	-0.964087	-1.03625	-1.17955
348	L	Cluster 1	Q9H6T0	ESRP2	0.572009	-1.3485	0.115352	0.127808	-0.757492	-0.402145
349	L	Cluster 1	Q9H9B4	SFXN1	0.672829	-0.600086	-0.160178	0.124574	-0.162253	-0.374617
350	L	Cluster 1	Q9HB07	MYG1	0.537617	-0.294019	0.289206	0.370978	0.571786	-0.0463748
351	L	Cluster 1	Q9HBL7	PLGRKT	0.701941	-1.03507	-0.380734	-0.0758193	-0.20553	-0.230747
352	L	Cluster 1	Q9HC35	EML4	0.581307	-2.07724	-1.61867	-1.38279	-1.24767	-1.65297
353	L	Cluster 1	Q9HCC0	MCCC2	0.657996	-0.647663	0.25814	0.327048	0.417578	0.0405772
354	L	Cluster 1	Q9HCS7	XAB2	0.692026	-1.1144	-0.503168	0.100827	-0.310381	-0.639985
355	L	Cluster 1	Q9HD33	MRPL47	0.598788	0.44317	1.52798	1.9628	1.85176	0.798503
356	L	Cluster 1	Q9NPR2	SEMA4B	0.59043	-1.00339	-0.309898	-0.256994	-0.709492	-0.619891
357	L	Cluster 1	Q9NQG5	RPRD1B	0.576912	-0.796591	-0.299106	0.110839	-0.534465	-0.501775
358	L	Cluster 1	Q9NRV9	HEBP1	0.768227	-1.13334	-0.117923	0.196613	-0.212325	-0.32888
359	L	Cluster 1	Q9NT62	ATG3	0.587768	-2.26903	-1.90007	-1.43243	-1.9083	-1.74194
360	L	Cluster 1	Q9NVI7	ATAD3A	0.63308	-2.7867	-1.2048	-0.458476	-0.332194	-0.892217
361	L	Cluster 1	Q9NVP2	ASF1B	0.608909	-0.0536465	1.34771	1.95084	1.56012	1.8834
362	L	Cluster 1	Q9NX63	CHCHD3	0.57328	0.0276921	1.62048	1.52135	0.702544	0.943273
363	L	Cluster 1	Q9NY33	DPP3	0.684835	-1.38863	-0.345977	-0.371809	-0.559928	-0.625424
364	L	Cluster 1	Q9NY93	DDX56	0.542715	-2.09998	-1.76062	-0.808887	-1.28786	-1.35579
365	L	Cluster 1	Q9NZM3	ITSN2	0.710122	-1.01233	-0.115837	0.332251	-0.333749	-0.217117
366	L	Cluster 1	Q9NZN3	EHD3	0.621604	-0.696234	-0.0953314	-0.188641	-0.266558	-0.333784
367	L	Cluster 1	Q9P031	CCDC59	0.647423	-1.22413	-0.632344	-0.294391	-0.26376	-0.73028
368	L	Cluster 1	Q9P0J0	NDUFA13	0.639216	-0.558657	0.853481	0.845469	1.00757	0.490609
369	L	Cluster 1	Q9P260	RELCH	0.609685	-1.38914	-0.487068	-0.632072	-0.789385	-0.791745
370	L	Cluster 1	Q9P2B2	PTGFRN	0.688451	-0.378989	0.595422	0.883629	0.290936	0.197807
371	L	Cluster 1	Q9UBB9	TFIP11	0.721386	-2.62872	-1.28212	-1.19658	-1.40774	-1.58147
372	L	Cluster 1	Q9UEY8	ADD3	0.673438	-1.07069	-0.258022	-0.106671	-0.395327	-0.703563
373	L	Cluster 1	Q9UGI8	TES	0.567953	-1.38554	-0.966014	-0.177773	-0.799735	-1.1604
374	L	Cluster 1	Q9UH65	SWAP70	0.588953	-1.01827	-0.53439	-0.161391	-0.0630154	-0.475582
375	L	Cluster 1	Q9UHA3	RSL24D1	0.556844	-1.20655	-0.820938	-0.555904	-0.768291	-1.1757
376	L	Cluster 1	Q9UHV9	PFDN2	0.566839	-0.81492	-0.200787	0.0241599	-0.0035032	0.0335529
377	L	Cluster 1	Q9UII5	ZNF107	0.701901	-4.97173	-2.88241	-1.63053	-3.2295	-2.75706
378	L	Cluster 1	Q9UJZ1	STOML2	0.66205	-0.951829	-0.421912	0.188915	-0.155586	-0.147832
379	L	Cluster 1	Q9ULW3	ABT1	0.674308	-1.50965	-0.862621	-0.709164	-1.10668	-0.975469
380	L	Cluster 1	Q9ULZ3	PYCARD	0.606351	-2.21963	-1.8851	-1.55639	-1.88311	-2.08991
381	L	Cluster 1	Q9UM47	NOTCH3	0.562309	-0.535468	-0.157983	0.0217316	-0.366228	-0.17457
382	L	Cluster 1	Q9UN37	VPS4A	0.684493	-0.527642	0.237817	0.217141	0.135947	0.029452
383	L	Cluster 1	Q9UNF0	PACSIN2	0.680246	-1.49559	-0.630473	-0.556642	-0.64384	-1.02171
384	L	Cluster 1	Q9UNN5	FAF1	0.657228	-2.39478	-1.15359	0.049503	-0.228707	-1.28282
385	L	Cluster 1	Q9UQB8	BAIAP2	0.511046	0.168236	0.596509	0.734336	0.577124	0.125019
386	L	Cluster 1	Q9Y217	MTMR6	0.738359	-0.68792	0.568342	1.22933	0.401812	0.538451
387	L	Cluster 1	Q9Y266	NUDC	0.521219	-0.201143	0.307315	1.0396	0.0946569	0.367867
388	L	Cluster 1	Q9Y2A7	NCKAP1	0.680885	0.0712157	1.20063	1.49421	1.52276	1.23035
389	L	Cluster 1	Q9Y2D4	EXOC6B	0.552129	-2.13157	-1.35081	-1.23516	-1.39323	-1.16439
390	L	Cluster 1	Q9Y315	DERA	0.527481	-2.47817	-1.04732	-0.748418	-1.48996	-0.728854
391	L	Cluster 1	Q9Y3B7	MRPL11	0.525146	-1.39542	-0.687021	-0.546405	-0.20277	-0.875442
392	L	Cluster 1	Q9Y3Q3	TMED3	0.654822	-2.62152	-1.51764	-1.1325	-1.56353	-1.26447
393	L	Cluster 1	Q9Y4W6	AFG3L2	0.681457	-0.541439	0.590814	0.729515	0.734045	0.197761
394	L	Cluster 1	Q9Y5A9	YTHDF2	0.557016	-1.61411	-0.586074	-0.394881	-0.00500911	-0.863082
395	L	Cluster 1	Q9Y5J1	UTP18	0.541105	-1.82352	-0.920843	-0.992497	-1.36432	-1.04275
396	L	Cluster 1	Q9Y617	PSAT1	0.729636	-1.06062	-0.546504	-0.350108	-0.641	-0.557151
397	L	Cluster 1	Q9Y624	F11R	0.655991	-0.946138	-0.0227611	0.188871	-0.407921	-0.192211
398	L	Cluster 1	Q9Y6E2	BZW2	0.575972	-1.00054	-0.133873	1.18456	0.719979	0.632296
399	L	Cluster 1	Q9Y6G9	DYNC1LI1	0.576315	-2.22698	-1.80195	-0.91546	-1.62423	-1.57575
400	L	Cluster 2	A1IGU5	ARHGEF37	0.600127	0.181328	-0.840712	-0.214573	-1.05557	-0.435911
401	L	Cluster 2	A1KXE4	FAM168B	0.657701	-1.23017	-1.61203	-1.30507	-1.45237	-1.85068
402	L	Cluster 2	A6NI56	CCDC154	0.806113	2.54827	1.80272	1.55577	1.56116	1.26556
403	L	Cluster 2	A8K2U0	A2ML1	0.59748	1.48068	0.850973	0.744883	1.40773	0.143284
404	L	Cluster 2	A8MXV4	NUDT19	0.723908	1.97311	0.0741973	-0.585129	-0.742136	-0.04102
405	L	Cluster 2	B9A064	IGLL5	0.526829	1.07305	-0.558023	0.13118	0.635382	0.303021
406	L	Cluster 2	C4AMC7	WASH3P	0.688304	-0.743224	-2.39705	-1.37822	-3.10365	-2.47793
407	L	Cluster 2	O00116	AGPS	0.529766	-1.57982	-1.99702	-1.86141	-1.89015	-1.716
408	L	Cluster 2	O00273	DFFA	0.51069	-0.864131	-1.82608	-1.08715	-1.29076	-1.26786
409	L	Cluster 2	O00401	WASL	0.688709	0.0423591	-1.58437	-1.31623	-1.00328	-1.01819
410	L	Cluster 2	O00418	EEF2K	0.682958	0.704337	-0.156837	-1.12763	-0.300916	-1.07655
411	L	Cluster 2	O00487	PSMD14	0.745399	1.20799	-0.454774	0.125618	0.0112924	0.0386838
412	L	Cluster 2	O14639	ABLIM1	0.727829	0.441901	0.170974	0.0149882	-0.167678	-0.0649705
413	L	Cluster 2	O14745	NHERF1	0.545555	2.4822	2.28609	1.93709	2.46941	1.55144
414	L	Cluster 2	O14773	TPP1	0.590187	0.609192	0.284824	0.237746	0.17309	0.423024
415	L	Cluster 2	O14818	PSMA7	0.541587	0.835015	0.31996	0.402138	0.638724	0.585632
416	L	Cluster 2	O14976	GAK	0.828455	0.769452	-0.391523	-0.0199771	-0.279736	-0.362819
417	L	Cluster 2	O15231	ZNF185	0.608061	2.52984	2.48231	2.34258	2.05069	1.7561
418	L	Cluster 2	O15347	HMGB3	0.685358	0.856944	0.491356	0.688032	0.149065	-0.0971449
419	L	Cluster 2	O43175	PHGDH	0.667906	1.24603	1.11377	0.925145	1.02943	0.709946
420	L	Cluster 2	O43240	KLK10	0.706059	0.137716	-0.579304	-0.802505	-0.29546	-1.1398
421	L	Cluster 2	O43278	SPINT1	0.514779	0.328606	-0.0464618	0.0731846	-0.238817	0.170175
422	L	Cluster 2	O43395	PRPF3	0.78142	1.54263	0.578189	0.0429318	0.111058	-0.265575
423	L	Cluster 2	O43396	TXNL1	0.819718	1.03827	0.37589	0.428218	0.525975	0.225772
424	L	Cluster 2	O43583	DENR	0.640975	-0.0998085	-1.34265	-0.483381	-0.824975	-0.869795
425	L	Cluster 2	O43678	NDUFA2	0.623748	1.51195	1.35743	0.989036	1.09463	0.327229
426	L	Cluster 2	O43813	LANCL1	0.759236	0.554835	-0.352837	-0.00218921	0.0806252	-0.30633
427	L	Cluster 2	O43819	SCO2	0.709379	-0.555771	-0.696092	-0.759813	-0.938035	-0.896827
428	L	Cluster 2	O60234	GMFG	0.515106	0.358988	0.161563	0.068297	0.396065	0.0344366
429	L	Cluster 2	O60341	KDM1A	0.772815	-0.647469	-1.69239	-1.5318	-1.62237	-1.48128
430	L	Cluster 2	O60504	SORBS3	0.734885	-0.362299	-1.00716	-0.736322	-0.895381	-0.803339
431	L	Cluster 2	O60684	KPNA6	0.74141	-0.359543	-1.38423	-1.23691	-1.47852	-1.14636
432	L	Cluster 2	O60784	TOM1	0.666692	0.46438	-0.336793	0.0871816	0.196092	-0.221462
433	L	Cluster 2	O60841	EIF5B	0.737427	-0.122644	-0.461684	-0.563505	-0.918611	-0.961971
434	L	Cluster 2	O75038	PLCH2	0.548851	-0.974251	-1.40058	-0.731287	-2.2861	-2.3902
435	L	Cluster 2	O75152	ZC3H11A	0.582594	-0.189328	-0.297467	-0.422386	-0.997022	-0.775496
436	L	Cluster 2	O75190	DNAJB6	0.514135	2.37881	1.1627	2.41228	0.467142	1.43057
437	L	Cluster 2	O75342	ALOX12B	0.771991	1.18224	0.634974	0.729604	0.256756	0.133808
438	L	Cluster 2	O75380	NDUFS6	0.782882	-0.0115701	-1.56628	-1.42447	-1.0391	-1.56273
439	L	Cluster 2	O75439	PMPCB	0.556327	0.322321	-0.111656	0.270696	-0.240965	0.0190294
440	L	Cluster 2	O75746	SLC25A12	0.509278	-0.512954	-0.524686	-0.607824	-1.96071	-1.50509
441	L	Cluster 2	O75821	EIF3G	0.590543	0.712858	-0.159753	-0.530563	0.536856	-0.572156
442	L	Cluster 2	O76013	KRT36	0.62483	3.13469	2.32132	-0.706088	-0.521822	-0.415261
443	L	Cluster 2	O94811	TPPP	0.534099	0.67499	-0.0678184	0.605515	-0.672478	0.0112564
444	L	Cluster 2	O95071	UBR5	0.811082	0.259267	-0.416474	-0.289991	-0.688444	-0.675526
445	L	Cluster 2	O95274	LYPD3	0.840971	1.0109	-0.62755	-0.329124	-0.463393	-0.744464
446	L	Cluster 2	O95292	VAPB	0.587067	0.101014	-1.76639	-1.14279	-1.63384	-0.69828
447	L	Cluster 2	O95295	SNAPIN	0.701349	-0.0575576	-0.400151	-0.496394	-0.838007	-0.608932
448	L	Cluster 2	O95777	LSM8	0.514861	0.198159	-0.616633	0.270389	-0.208069	-0.346989
449	L	Cluster 2	O95834	EML2	0.534509	-0.334496	-0.794736	-0.304223	-0.386494	-1.12268
450	L	Cluster 2	P00491	PNP	0.596792	0.255017	-0.200003	0.294446	-0.542628	-0.462408
451	L	Cluster 2	P00734	F2	0.515797	-0.107292	-0.720115	-0.269903	-0.466591	-0.34255
452	L	Cluster 2	P00747	PLG	0.574016	0.881966	0.00850457	0.532536	-0.328503	0.347317
453	L	Cluster 2	P01042	KNG1	0.554789	0.0760376	-0.625206	-0.677283	-0.292725	-0.29795
454	L	Cluster 2	P01112	HRAS	0.586833	-0.317301	-0.326792	-0.739138	-0.743344	-0.777589
455	L	Cluster 2	P01602	IGKV1-5	0.527072	2.16245	2.15568	1.53842	1.48915	1.71638
456	L	Cluster 2	P01876	IGHA1	0.505663	2.01345	1.58538	1.26767	1.94277	1.53163
457	L	Cluster 2	P02452	COL1A1	0.540723	-0.15271	-1.82954	-0.543092	-1.93666	-0.977831
458	L	Cluster 2	P02750	LRG1	0.501186	-0.0187093	-0.136207	-0.202947	-0.503009	-0.17703
459	L	Cluster 2	P02790	HPX	0.627644	0.0704981	-0.884156	-1.42624	-0.356792	-1.32585
460	L	Cluster 2	P02792	FTL	0.525048	0.87025	0.531075	-0.698695	0.155799	-0.00409523
461	L	Cluster 2	P04062	GBA1	0.656868	2.17285	1.95065	1.92467	1.88978	1.35143
462	L	Cluster 2	P04114	APOB	0.603709	0.25052	-0.0722839	-0.565299	-0.107683	-0.336946
463	L	Cluster 2	P04632	CAPNS1	0.620509	1.11934	0.462516	1.02602	0.601835	0.655187
464	L	Cluster 2	P05026	ATP1B1	0.816156	1.25815	-0.232982	0.11494	-0.307051	-0.170292
465	L	Cluster 2	P05089	ARG1	0.712052	3.97673	3.30354	3.74237	3.54434	2.97252
466	L	Cluster 2	P05090	APOD	0.540016	0.80669	0.791161	0.604166	0.636844	-0.197216
467	L	Cluster 2	P05120	SERPINB2	0.743355	-0.0857232	-0.916823	-0.333752	-0.818218	-1.13411
468	L	Cluster 2	P06746	POLB	0.766199	0.473602	-0.0306242	0.243295	-0.15709	-0.283043
469	L	Cluster 2	P06756	ITGAV	0.539757	-0.747359	-1.43716	-1.08136	-0.893685	-1.12778
470	L	Cluster 2	P07203	GPX1	0.618503	1.28789	0.526444	-1.26412	-0.501793	-0.597818
471	L	Cluster 2	P07384	CAPN1	0.554629	2.53585	1.80057	2.02988	2.39693	2.06889
472	L	Cluster 2	P07476	IVL	0.683903	0.896516	-0.0123638	0.0298187	0.206782	0.296085
473	L	Cluster 2	P08123	COL1A2	0.780037	1.87597	1.27915	1.34551	0.958716	0.648534
474	L	Cluster 2	P08240	SRPRA	0.613285	0.740012	0.282458	-0.276683	0.430805	-0.244208
475	L	Cluster 2	P09012	SNRPA	0.53119	-0.458995	-0.868531	-0.693149	-0.374637	-1.48971
476	L	Cluster 2	P0C869	PLA2G4B	0.700534	-0.341674	-0.630523	-0.999898	-1.05272	-1.51605
477	L	Cluster 2	P0DP57	SLURP2	0.768446	-0.471608	-1.59317	-0.913506	-1.67618	-1.83585
478	L	Cluster 2	P10301	RRAS	0.546874	-0.692991	-0.811334	-1.31773	-1.42349	-1.09959
479	L	Cluster 2	P10321	HLA-C	0.529472	1.42055	0.969248	1.24594	-0.198476	0.603785
480	L	Cluster 2	P11182	DBT	0.7046	-0.542826	-1.45587	-0.722848	-1.33132	-1.50696
481	L	Cluster 2	P11310	ACADM	0.689895	0.0972951	-1.19263	-1.2047	-1.22596	-0.789048
482	L	Cluster 2	P11388	TOP2A	0.665968	0.241985	-1.65292	-0.854918	-0.937525	-0.829622
483	L	Cluster 2	P12955	PEPD	0.736334	-0.0125029	-0.199771	-0.249437	-0.448877	-0.495702
484	L	Cluster 2	P13716	ALAD	0.746935	0.276858	-0.183689	-0.241979	-0.705988	-0.662807
485	L	Cluster 2	P14923	JUP	0.54906	3.16569	2.84671	2.93391	3.21149	2.53723
486	L	Cluster 2	P15374	UCHL3	0.829527	0.61475	-0.45705	-0.333429	-0.277418	-0.535043
487	L	Cluster 2	P17096	HMGA1	0.600629	1.42878	0.111772	-0.150131	0.571558	0.562929
488	L	Cluster 2	P17661	DES	0.633122	2.55762	2.06544	0.696295	1.19946	0.943874
489	L	Cluster 2	P20585	MSH3	0.550056	-0.149983	-0.266274	-0.698198	-0.263507	-0.72342
490	L	Cluster 2	P20810	CAST	0.755735	2.19705	1.77497	1.68237	1.39508	1.11599
491	L	Cluster 2	P20839	IMPDH1	0.727612	-1.61268	-2.03686	-1.91356	-2.35621	-2.18408
492	L	Cluster 2	P20930	FLG	0.708156	3.50913	2.95416	3.17595	3.05125	2.33596
493	L	Cluster 2	P20933	AGA	0.530667	0.971904	0.513058	0.606118	0.207941	0.741244
494	L	Cluster 2	P21283	ATP6V1C1	0.748323	0.18981	-0.454817	-0.238852	-0.125788	-0.598259
495	L	Cluster 2	P22059	OSBP	0.513251	-0.92494	-1.40857	-1.6673	-1.62271	-1.16107
496	L	Cluster 2	P22307	SCP2	0.608634	-0.513499	-1.85608	-1.35739	-1.86306	-1.15906
497	L	Cluster 2	P23368	ME2	0.787908	1.13175	0.0441813	0.07762	0.155292	0.147795
498	L	Cluster 2	P23490	LORICRIN	0.520902	3.13301	2.7796	3.4193	2.71758	1.65442
499	L	Cluster 2	P23786	CPT2	0.538509	-0.250614	-1.83634	-1.40312	-1.10457	-0.854546
500	L	Cluster 2	P24539	ATP5PB	0.698317	1.46578	1.0298	1.12594	0.703794	0.977542
501	L	Cluster 2	P25311	AZGP1	0.758531	1.85734	1.45308	1.56273	1.43642	1.04607
502	L	Cluster 2	P25398	RPS12	0.76174	2.54192	1.92565	1.95866	2.0615	2.02535
503	L	Cluster 2	P25686	DNAJB2	0.580316	0.0318419	-1.08501	-0.420736	-0.505095	-0.504686
504	L	Cluster 2	P28062	PSMB8	0.747678	2.31817	1.74918	2.13467	1.71617	1.57732
505	L	Cluster 2	P29372	MPG	0.606243	0.249327	-0.910247	-0.0953626	-0.791872	-0.396656
506	L	Cluster 2	P29508	SERPINB3	0.667997	3.44251	2.70263	2.85417	3.11495	1.9496
507	L	Cluster 2	P30536	TSPO	0.500826	2.20707	1.88829	2.46683	1.77302	1.59389
508	L	Cluster 2	P31025	LCN1	0.640542	3.59506	2.94609	1.96578	2.91699	1.66019
509	L	Cluster 2	P31944	CASP14	0.599532	2.58348	2.11912	2.54839	2.10362	1.11992
510	L	Cluster 2	P35221	CTNNA1	0.526286	0.807169	0.589366	0.513726	0.879169	0.17136
511	L	Cluster 2	P35527	KRT9	0.518949	9.31482	9.065	9.21714	9.33151	8.18203
512	L	Cluster 2	P35637	FUS	0.587756	0.453445	-1.07006	-1.08668	-0.639308	-0.316573
513	L	Cluster 2	P35749	MYH11	0.622813	0.933172	-0.663153	0.366801	-0.848905	-0.079784
514	L	Cluster 2	P35813	PPM1A	0.514768	0.332764	-0.280828	0.519592	-0.0614914	-0.255948
515	L	Cluster 2	P35914	HMGCL	0.844318	0.593865	-0.457308	-0.328327	-0.373337	-0.656284
516	L	Cluster 2	P36507	MAP2K2	0.747271	0.114083	-0.601992	-0.735289	-1.44536	-1.467
517	L	Cluster 2	P39687	ANP32A	0.548211	0.0862649	-0.608858	0.277239	-0.548349	-0.676456
518	L	Cluster 2	P40222	TXLNA	0.730715	2.86275	-0.413918	-0.0170291	0.125066	0.531734
519	L	Cluster 2	P40306	PSMB10	0.592481	0.429936	-1.15579	0.103242	-0.846937	-0.47586
520	L	Cluster 2	P40818	USP8	0.809707	0.226737	-1.48	-1.67648	-1.27982	-2.02128
521	L	Cluster 2	P41252	IARS1	0.714456	0.0152785	-1.07404	-0.845003	-0.419058	-1.17866
522	L	Cluster 2	P42126	ECI1	0.636863	-0.308189	-0.82829	-1.26372	-0.748587	-0.998426
523	L	Cluster 2	P42345	MTOR	0.648875	0.0397751	-0.407906	-1.27916	-0.913304	-1.04046
524	L	Cluster 2	P42357	HAL	0.601377	-0.107089	-0.365909	-0.499667	-0.163905	-0.606057
525	L	Cluster 2	P43353	ALDH3B1	0.701826	0.73736	-1.66495	-1.82957	-1.6168	-1.03308
526	L	Cluster 2	P46063	RECQL	0.736738	-0.995175	-2.99108	-2.60414	-2.65524	-2.38982
527	L	Cluster 2	P46939	UTRN	0.56218	-0.101602	-0.0410691	-0.837264	-0.614421	-1.03306
528	L	Cluster 2	P47224	RABIF	0.78943	0.278379	-0.683863	-0.329177	-0.550141	-0.506625
529	L	Cluster 2	P48506	GCLC	0.621999	-0.135594	-0.19806	-0.632876	-0.596874	-1.0497
530	L	Cluster 2	P48594	SERPINB4	0.514021	1.58911	1.24902	1.52267	1.64875	0.551596
531	L	Cluster 2	P48634	PRRC2A	0.64149	-0.0383796	-0.79486	-0.943657	-0.912672	-0.550531
532	L	Cluster 2	P49005	POLD2	0.535143	-0.924391	-1.66696	-0.875874	-1.6045	-1.42984
533	L	Cluster 2	P49419	ALDH7A1	0.527726	0.910917	0.52566	0.198967	0.548676	0.621974
534	L	Cluster 2	P49792	RANBP2	0.52658	-0.853869	-1.8615	-1.57393	-1.62448	-1.17806
535	L	Cluster 2	P49821	NDUFV1	0.819083	1.34141	-0.123887	-0.137853	-0.136715	-0.216816
536	L	Cluster 2	P49903	SEPHS1	0.53826	1.38655	0.924448	0.185892	0.180166	0.843219
537	L	Cluster 2	P50452	SERPINB8	0.647339	-0.155753	-0.273112	-0.193736	-0.317244	-0.259916
538	L	Cluster 2	P50502	ST13	0.769665	-0.558132	-2.18403	-1.42523	-1.6413	-1.89333
539	L	Cluster 2	P51452	DUSP3	0.621892	-0.412171	-1.56449	-1.13667	-2.05421	-1.18653
540	L	Cluster 2	P51649	ALDH5A1	0.539237	-0.374277	-0.375886	-1.02392	-1.11398	-0.898651
541	L	Cluster 2	P51659	HSD17B4	0.501213	0.670555	0.60918	0.0439869	0.743302	-0.533846
542	L	Cluster 2	P52701	MSH6	0.66551	-0.0948293	-0.973086	-1.51279	-1.43822	-1.01754
543	L	Cluster 2	P55039	DRG2	0.5024	0.0654698	-0.428719	-0.988268	0.263551	-1.2959
544	L	Cluster 2	P55809	OXCT1	0.60289	-0.0214172	-0.0271437	-0.501071	-0.628634	-0.741227
545	L	Cluster 2	P56381	ATP5F1E	0.821808	2.58208	1.16391	1.77563	1.32497	0.92016
546	L	Cluster 2	P57088	TMEM33	0.634096	0.124791	-1.2113	-1.22367	-0.257424	-1.23274
547	L	Cluster 2	P57740	NUP107	0.701943	-0.272629	-0.440097	-0.706686	-0.73461	-0.797287
548	L	Cluster 2	P57772	EEFSEC	0.506454	-0.43655	-0.123077	-0.822103	-0.990676	-1.46806
549	L	Cluster 2	P60900	PSMA6	0.675882	0.343858	-0.572341	-0.141734	-0.325138	-0.182337
550	L	Cluster 2	P60983	GMFB	0.611681	-2.59974	-2.83303	-3.36878	-3.84352	-3.45701
551	L	Cluster 2	P61019	RAB2A	0.719189	1.45013	-1.19166	-1.02473	-0.265032	-0.607638
552	L	Cluster 2	P61163	ACTR1A	0.652642	2.08386	1.40527	1.99899	1.35555	1.42903
553	L	Cluster 2	P61353	RPL27	0.592612	0.760113	0.442554	0.786549	-0.106096	-0.143642
554	L	Cluster 2	P61803	DAD1	0.801007	-0.438453	-0.746608	-0.598362	-0.764162	-0.851653
555	L	Cluster 2	P62316	SNRPD2	0.614882	1.47788	1.30258	0.9638	1.27903	0.696457
556	L	Cluster 2	P62495	ETF1	0.609906	1.56989	0.920088	1.21767	0.194207	0.811694
557	L	Cluster 2	P62760	VSNL1	0.622132	0.191782	0.0952733	0.14591	0.115773	0.144064
558	L	Cluster 2	P63096	GNAI1	0.79503	-0.0278168	-1.51633	-1.13114	-1.25965	-1.25908
559	L	Cluster 2	P63261	ACTG1	0.599976	1.04527	1.04386	0.636066	0.495731	0.420111
560	L	Cluster 2	P63313	TMSB10	0.596144	2.17267	1.37049	1.25174	1.64868	1.68072
561	L	Cluster 2	P78318	IGBP1	0.754445	0.830406	-0.461069	0.18754	0.114034	-0.353871
562	L	Cluster 2	P78362	SRPK2	0.54095	-1.34217	-1.37901	-1.32306	-1.39705	-1.5308
563	L	Cluster 2	P82970	HMGN5	0.532119	-0.918428	-1.56589	-1.21682	-1.2094	-1.17241
564	L	Cluster 2	P99999	CYCS	0.625983	0.838514	0.194753	0.0883923	0.138224	0.438489
565	L	Cluster 2	Q02252	ALDH6A1	0.74069	0.293561	-0.783384	-0.290387	-0.219488	-0.79547
566	L	Cluster 2	Q02388	COL7A1	0.509486	1.03577	0.29108	0.593708	1.09245	0.411179
567	L	Cluster 2	Q02413	DSG1	0.674294	3.87739	3.25825	3.36149	3.49419	2.4328
568	L	Cluster 2	Q02880	TOP2B	0.553608	-0.805881	-1.07203	-0.929096	-1.89724	-1.47525
569	L	Cluster 2	Q04323	UBXN1	0.502318	-0.132379	-0.385929	-0.132515	-0.363688	-0.263169
570	L	Cluster 2	Q04726	TLE3	0.690686	-0.987857	-1.84094	-1.4643	-1.35224	-1.63503
571	L	Cluster 2	Q04941	PLP2	0.786543	3.17459	2.55934	2.78285	2.30631	2.23592
572	L	Cluster 2	Q05397	PTK2	0.690713	-0.256646	-0.412181	-0.643026	-0.695294	-0.668658
573	L	Cluster 2	Q06210	GFPT1	0.811555	0.329884	-0.738567	-0.437686	-0.391396	-0.820306
574	L	Cluster 2	Q07960	ARHGAP1	0.677294	0.759601	0.568768	0.731653	0.544338	0.408883
575	L	Cluster 2	Q08188	TGM3	0.644343	2.38704	1.88154	2.04939	2.05915	1.04781
576	L	Cluster 2	Q08379	GOLGA2	0.735798	1.40083	-0.316037	-0.53561	-0.737566	-0.15029
577	L	Cluster 2	Q08426	EHHADH	0.777333	1.16895	0.0437999	-0.368281	-0.805084	-0.692019
578	L	Cluster 2	Q08554	DSC1	0.520464	2.31017	2.03609	2.48482	2.06616	1.74138
579	L	Cluster 2	Q0JRZ9	FCHO2	0.605929	-0.413443	-0.538668	-1.01341	-0.96588	-0.900102
580	L	Cluster 2	Q0VDF9	HSPA14	0.793466	0.183776	-0.63643	-0.566717	-0.610469	-0.544967
581	L	Cluster 2	Q10570	CPSF1	0.793648	-0.576638	-1.51685	-1.30398	-1.24251	-1.40175
582	L	Cluster 2	Q12904	AIMP1	0.682298	-1.10667	-1.23526	-1.35813	-1.34538	-1.29863
583	L	Cluster 2	Q12907	LMAN2	0.812483	0.363167	-0.369909	-0.350389	-0.675234	-0.932785
584	L	Cluster 2	Q13098	GPS1	0.631545	0.811294	-0.4804	0.0568695	-0.66361	0.0717329
585	L	Cluster 2	Q13310	PABPC4	0.79892	-0.395523	-1.73054	-1.16186	-1.45355	-1.56276
586	L	Cluster 2	Q13393	PLD1	0.783385	-0.673822	-1.3649	-1.64186	-1.53813	-1.62982
587	L	Cluster 2	Q13442	PDAP1	0.524909	0.407184	0.14144	0.312399	0.450401	-0.334237
588	L	Cluster 2	Q13451	FKBP5	0.739925	-0.959016	-2.19901	-2.13054	-1.62774	-2.21971
589	L	Cluster 2	Q13510	ASAH1	0.657149	0.304647	-0.711113	0.204561	-0.745982	-0.744213
590	L	Cluster 2	Q13586	STIM1	0.820244	0.744562	0.113949	0.391558	0.201498	0.0353019
591	L	Cluster 2	Q13867	BLMH	0.511841	0.783351	0.581424	1.03928	0.396699	-0.2797
592	L	Cluster 2	Q14019	COTL1	0.608352	0.913958	-1.57113	-1.09462	-0.597377	-0.331009
593	L	Cluster 2	Q14126	DSG2	0.686044	-1.01001	-2.10053	-1.7309	-1.38355	-2.01934
594	L	Cluster 2	Q14197	MRPL58	0.697023	-0.7235	-1.0587	-0.807372	-0.916414	-1.12699
595	L	Cluster 2	Q14240	EIF4A2	0.670044	1.31981	0.589477	1.21427	0.70121	0.642961
596	L	Cluster 2	Q14318	FKBP8	0.63069	0.176312	-1.06756	-0.690622	-0.926382	-0.440377
597	L	Cluster 2	Q14344	GNA13	0.707157	0.992607	0.338743	0.319079	-0.176452	0.248157
598	L	Cluster 2	Q14376	GALE	0.77762	0.484479	-1.38497	-0.480129	-1.20492	-1.10176
599	L	Cluster 2	Q14451	GRB7	0.671442	-0.136937	-0.441605	-0.166549	-0.514507	-0.590704
600	L	Cluster 2	Q14669	TRIP12	0.829962	-0.509603	-1.08113	-1.12509	-1.08969	-1.24396
601	L	Cluster 2	Q14684	RRP1B	0.617198	0.363326	-0.84356	0.424902	-1.38704	-1.37112
602	L	Cluster 2	Q15007	WTAP	0.748095	-1.0218	-1.37601	-1.39114	-1.51224	-1.90853
603	L	Cluster 2	Q15061	WDR43	0.564724	0.449204	0.31353	0.437187	0.181627	-0.424106
604	L	Cluster 2	Q15208	STK38	0.772812	0.591002	-0.179516	0.117716	-0.125066	-0.017268
605	L	Cluster 2	Q15223	NECTIN1	0.585699	0.224515	0.221742	-0.249054	-0.354859	-1.18481
606	L	Cluster 2	Q15392	DHCR24	0.793174	0.657927	-0.235428	-0.117097	0.0842254	-0.418811
607	L	Cluster 2	Q15417	CNN3	0.598252	0.081107	-0.298744	-0.79741	-0.325249	-0.489007
608	L	Cluster 2	Q15517	CDSN	0.725506	2.57383	1.99492	2.13005	2.0008	1.25942
609	L	Cluster 2	Q15773	MLF2	0.567887	0.401952	-0.0583067	0.546197	-0.301551	-0.347705
610	L	Cluster 2	Q15828	CST6	0.577645	-0.657021	-1.03486	-1.51604	-0.800804	-2.24309
611	L	Cluster 2	Q16576	RBBP7	0.58169	-1.94373	-2.12872	-2.12812	-2.06643	-2.78324
612	L	Cluster 2	Q16637	SMN2	0.531998	-1.63668	-1.53317	-1.77532	-1.98866	-2.55022
613	L	Cluster 2	Q16651	PRSS8	0.685425	-0.626259	-1.0419	-0.754939	-1.30147	-1.56615
614	L	Cluster 2	Q16718	NDUFA5	0.844196	-1.33481	-1.83403	-1.80845	-1.8977	-2.01111
615	L	Cluster 2	Q27J81	INF2	0.685524	0.67905	0.0712191	0.0696864	-0.9767	-0.760656
616	L	Cluster 2	Q2M2I5	KRT24	0.616407	2.87757	2.14212	2.40614	0.0959307	0.374089
617	L	Cluster 2	Q3LXA3	TKFC	0.842392	0.0531162	-0.691512	-0.531046	-0.774012	-0.924766
618	L	Cluster 2	Q3ZCQ8	TIMM50	0.505	-1.7213	-2.1873	-1.98707	-1.67793	-2.11487
619	L	Cluster 2	Q460N5	PARP14	0.743221	0.384149	-0.567862	-0.819974	-0.379404	-0.684306
620	L	Cluster 2	Q4G0J3	LARP7	0.817498	0.443187	-1.26866	-0.728184	-0.833781	-1.1911
621	L	Cluster 2	Q53TN4	CYBRD1	0.77927	0.0848297	-0.558693	-0.440425	-0.736063	-0.544684
622	L	Cluster 2	Q562E7	WDR81	0.573828	1.459	0.942509	-0.322732	0.850191	0.0171278
623	L	Cluster 2	Q5D862	FLG2	0.55841	2.18268	1.70363	2.37851	1.71701	1.03113
624	L	Cluster 2	Q5JRX3	PITRM1	0.644201	-0.0547194	-1.39442	-1.73121	-1.70674	-1.01853
625	L	Cluster 2	Q5JSJ4	INTS6L	0.619031	-2.74153	-3.18617	-3.88448	-3.12569	-4.07722
626	L	Cluster 2	Q5RKV6	EXOSC6	0.770048	-0.56981	-1.07563	-1.38519	-1.2477	-1.52493
627	L	Cluster 2	Q5SVZ6	ZMYM1	0.694589	2.06703	0.913871	-0.426378	0.378967	-0.159511
628	L	Cluster 2	Q5T447	HECTD3	0.556286	-0.75402	-2.00359	-1.58448	-1.57888	-1.22579
629	L	Cluster 2	Q5T749	KPRP	0.580482	4.18032	3.72309	4.15678	4.02474	3.29063
630	L	Cluster 2	Q5T750	XP32	0.506968	3.26853	2.76535	3.06491	3.42558	2.32108
631	L	Cluster 2	Q5T8P6	RBM26	0.630039	0.185569	-0.211828	0.102262	-0.171225	-0.0856693
632	L	Cluster 2	Q5VTQ0	TTC39B	0.788342	1.75642	0.830232	0.951306	0.302523	0.447903
633	L	Cluster 2	Q5VVQ6	YOD1	0.734071	0.362797	-1.24121	-0.492966	-0.915347	-0.74775
634	L	Cluster 2	Q5VYK3	ECPAS	0.627663	-0.748765	-1.21858	-1.14121	-0.844216	-1.23493
635	L	Cluster 2	Q658P3	STEAP3	0.541336	0.981963	0.0388017	0.891471	-0.414519	0.275794
636	L	Cluster 2	Q6DKI1	RPL7L1	0.761059	-0.161805	-1.21597	-1.22486	-1.31645	-2.46067
637	L	Cluster 2	Q6IA69	NADSYN1	0.77789	0.962005	-0.706858	-0.887816	-0.536558	-0.704549
638	L	Cluster 2	Q6KB66	KRT80	0.697628	2.9043	2.38147	2.49813	2.70132	2.12571
639	L	Cluster 2	Q6NVY1	HIBCH	0.707354	-0.0324189	-0.530941	-0.792384	-0.583737	-1.41851
640	L	Cluster 2	Q6P4A8	PLBD1	0.627926	-0.1687	-1.36323	-0.652637	-0.880533	-0.809904
641	L	Cluster 2	Q6UN15	FIP1L1	0.583399	-1.39378	-2.09434	-1.6614	-1.53723	-1.90899
642	L	Cluster 2	Q6UWP8	SBSN	0.501378	1.35395	1.09954	1.59881	1.13711	0.170402
643	L	Cluster 2	Q6UXN9	WDR82	0.667585	0.667233	-0.436838	-0.645027	-0.0261732	-0.279072
644	L	Cluster 2	Q6YP21	KYAT3	0.538373	-0.461024	-1.45026	-1.49974	-0.556607	-1.32007
645	L	Cluster 2	Q6ZTA4	TRIM67	0.784332	2.40213	0.881759	0.812717	1.16603	0.880653
646	L	Cluster 2	Q6ZTR5	CFAP47	0.768567	-0.691049	-1.24655	-1.35685	-1.16157	-1.67499
647	L	Cluster 2	Q6ZVX7	NCCRP1	0.714307	2.40798	1.91429	2.26783	1.82	1.54799
648	L	Cluster 2	Q76LX8	ADAMTS13	0.517288	-2.09636	-2.94443	-2.43115	-3.05922	-2.42603
649	L	Cluster 2	Q7L4P6	BEND5	0.648606	1.49126	0.991284	1.12202	-0.0380413	-0.573095
650	L	Cluster 2	Q7RTS7	KRT74	0.525109	2.10422	2.08843	1.81832	0.560762	1.07426
651	L	Cluster 2	Q7Z3U7	MON2	0.508952	-1.34805	-1.32109	-1.32788	-1.63182	-1.65712
652	L	Cluster 2	Q7Z695	ADCK2	0.547684	-1.09692	-3.86645	-2.80829	-4.33885	-2.22891
653	L	Cluster 2	Q7Z794	KRT77	0.797853	3.58768	2.42591	2.8209	2.44295	1.71027
654	L	Cluster 2	Q86TN4	TRPT1	0.770914	0.318619	-0.366547	-0.302566	-0.262236	-0.935355
655	L	Cluster 2	Q86UT6	NLRX1	0.537162	-0.324594	-0.418243	-0.225899	-0.63001	-0.914955
656	L	Cluster 2	Q86YP4	GATAD2A	0.617825	0.518629	-0.27745	0.168221	-0.011322	0.123306
657	L	Cluster 2	Q86YZ3	HRNR	0.723844	5.19436	4.33681	4.62898	4.82525	4.09555
658	L	Cluster 2	Q8IW75	SERPINA12	0.638802	0.905861	0.550631	0.849378	0.180496	0.200742
659	L	Cluster 2	Q8IWV8	UBR2	0.532799	-0.178854	-0.0897145	-0.257339	-0.644292	-0.841464
660	L	Cluster 2	Q8IXM3	MRPL41	0.755865	0.377048	-0.338369	-0.889014	-0.711588	-1.20221
661	L	Cluster 2	Q8IY81	FTSJ3	0.800126	0.696421	-0.0230509	0.000322411	0.0108737	0.0185461
662	L	Cluster 2	Q8N1N4	KRT78	0.524091	3.3617	3.21497	3.21763	3.40967	2.8988
663	L	Cluster 2	Q8N3C0	ASCC3	0.699905	-1.21298	-1.90354	-1.72546	-1.53406	-1.74709
664	L	Cluster 2	Q8N6H7	ARFGAP2	0.554367	0.590751	0.125023	0.593105	0.297962	0.276824
665	L	Cluster 2	Q8N983	MRPL43	0.83027	0.270281	-0.661698	-0.332772	-0.48082	-0.763302
666	L	Cluster 2	Q8NBJ5	COLGALT1	0.627696	0.184468	0.0191678	0.113398	-0.327161	-0.319063
667	L	Cluster 2	Q8NCN5	PDPR	0.616178	0.0327057	0.017068	-0.104376	-0.184782	-0.187962
668	L	Cluster 2	Q8NCW5	NAXE	0.516083	0.86348	-0.742474	-0.252743	-0.327244	0.374983
669	L	Cluster 2	Q8NEX9	SDR9C7	0.584401	-2.09405	-2.29419	-2.42644	-2.89764	-2.52457
670	L	Cluster 2	Q8TAQ2	SMARCC2	0.678569	-0.524665	-1.14495	-0.640217	-0.944419	-1.082
671	L	Cluster 2	Q8TDP1	RNASEH2C	0.699878	0.429373	-0.796924	-0.719232	-0.517538	-0.407461
672	L	Cluster 2	Q8TE77	SSH3	0.641214	0.866431	-0.409975	-0.487479	-0.063953	0.0537321
673	L	Cluster 2	Q8WVM8	SCFD1	0.538251	-1.06823	-1.45836	-1.31633	-1.53589	-1.22197
674	L	Cluster 2	Q8WW12	PCNP	0.656053	0.568054	-0.104244	-0.0163455	-0.850629	-0.262445
675	L	Cluster 2	Q8WXH0	SYNE2	0.847491	-0.0241949	-1.03679	-0.865628	-1.10469	-1.2945
676	L	Cluster 2	Q8WXX5	DNAJC9	0.693137	-1.29217	-1.89348	-1.87363	-1.52321	-2.01634
677	L	Cluster 2	Q92542	NCSTN	0.502845	-0.332802	-0.102287	-0.528756	-0.771824	-1.09494
678	L	Cluster 2	Q92572	AP3S1	0.779322	1.55055	-0.108805	0.0683298	0.0305477	0.169658
679	L	Cluster 2	Q92575	UBXN4	0.611323	1.69539	0.638057	0.994209	0.143824	0.999171
680	L	Cluster 2	Q92615	LARP4B	0.631868	-0.180368	-0.316672	-0.476635	-0.328227	-0.754975
681	L	Cluster 2	Q92621	NUP205	0.732852	1.71237	-0.249525	-0.350282	-1.50194	-0.474448
682	L	Cluster 2	Q92817	EVPL	0.521287	1.66671	1.60108	1.33383	1.67658	0.911339
683	L	Cluster 2	Q93009	USP7	0.515215	2.14502	1.25611	2.41989	1.4382	1.31751
684	L	Cluster 2	Q93050	ATP6V0A1	0.680546	-0.117979	-0.558046	-0.646849	-0.516621	-0.459452
685	L	Cluster 2	Q96BI1	SLC22A18	0.530681	-0.349176	-0.620758	-1.02134	-1.53368	-0.816178
686	L	Cluster 2	Q96BP3	PPWD1	0.555695	-0.722127	-0.712208	-0.783515	-1.32892	-1.51623
687	L	Cluster 2	Q96CV9	OPTN	0.751749	0.409797	-0.278502	-0.72365	-1.06538	-1.1023
688	L	Cluster 2	Q96DA6	DNAJC19	0.551196	-0.236362	-0.223034	-0.510431	-0.645734	-0.543761
689	L	Cluster 2	Q96DR8	MUCL1	0.529133	3.06528	2.76624	3.38684	2.24078	1.72014
690	L	Cluster 2	Q96EI5	TCEAL4	0.727431	0.436859	-0.190728	-0.564453	-0.548306	-0.397536
691	L	Cluster 2	Q96EY8	MMAB	0.807774	0.411416	-1.42788	-0.931391	-0.82803	-1.42275
692	L	Cluster 2	Q96FS4	SIPA1	0.728775	3.30533	1.46809	0.51543	0.689338	1.06872
693	L	Cluster 2	Q96FW1	OTUB1	0.820039	1.77217	0.059853	0.0583844	0.0182517	-1.01492
694	L	Cluster 2	Q96G21	IMP4	0.742104	1.1514	-0.0814082	-0.770022	-0.756944	-0.538921
695	L	Cluster 2	Q96HN2	AHCYL2	0.635206	-1.57751	-1.76461	-1.59937	-1.97543	-2.06656
696	L	Cluster 2	Q96IZ5	RBM41	0.64608	2.79944	2.02457	2.14577	1.4539	2.11176
697	L	Cluster 2	Q96K21	ZFYVE19	0.730506	-0.925155	-1.50273	-1.07569	-1.43159	-1.66144
698	L	Cluster 2	Q96P63	SERPINB12	0.621483	0.125492	-0.0738423	-0.378767	-0.0597984	-0.628184
699	L	Cluster 2	Q96P70	IPO9	0.669449	-0.414403	-1.74916	-1.45458	-1.24215	-1.21689
700	L	Cluster 2	Q96QA5	GSDMA	0.772032	2.26062	1.57981	1.36154	1.48016	0.830023
701	L	Cluster 2	Q96QR8	PURB	0.588503	0.51045	0.12125	0.354184	-0.445567	-0.0522965
702	L	Cluster 2	Q96S55	WRNIP1	0.557292	1.73494	1.35246	0.848803	1.50436	1.11616
703	L	Cluster 2	Q96TA2	YME1L1	0.747665	3.92465	0.656664	1.40435	2.08568	-0.989759
704	L	Cluster 2	Q99447	PCYT2	0.581293	-0.613746	-1.64905	-1.81087	-1.68799	-1.14969
705	L	Cluster 2	Q99456	KRT12	0.597137	6.04734	5.19711	4.98458	5.93182	4.13493
706	L	Cluster 2	Q99569	PKP4	0.707577	-0.713199	-1.24293	-1.22129	-1.498	-1.18933
707	L	Cluster 2	Q99877	H2BC15	0.582228	1.01554	0.368327	-0.807266	0.178327	-0.171067
708	L	Cluster 2	Q9BPX5	ARPC5L	0.580524	1.00642	0.0494426	-0.272644	-0.299908	0.421688
709	L	Cluster 2	Q9BQE3	TUBA1C	0.720112	-1.04386	-1.33769	-1.45354	-1.26584	-1.62083
710	L	Cluster 2	Q9BQL6	FERMT1	0.649366	0.399869	-0.700183	-0.486824	-0.375929	-0.203824
711	L	Cluster 2	Q9BRX2	PELO	0.578187	-0.23263	-0.509866	-0.932758	-0.39328	-1.65081
712	L	Cluster 2	Q9BSH5	HDHD3	0.7362	0.236635	-0.974531	-0.823348	-1.29785	-0.781036
713	L	Cluster 2	Q9BTZ2	DHRS4	0.664877	2.15169	0.686243	0.131971	-0.188607	0.77621
714	L	Cluster 2	Q9BUL8	PDCD10	0.650045	1.59534	0.970979	1.29943	0.0538436	0.279413
715	L	Cluster 2	Q9BVJ7	DUSP23	0.827486	0.217951	-0.646376	-0.589825	-0.683438	-1.14609
716	L	Cluster 2	Q9BW92	TARS2	0.734012	0.489022	-0.470326	0.0272698	-0.562335	-0.313985
717	L	Cluster 2	Q9BXS5	AP1M1	0.811387	-0.49175	-1.51185	-1.52309	-1.35491	-1.602
718	L	Cluster 2	Q9BXW7	HDHD5	0.623137	2.14298	0.608623	-0.519089	0.703594	0.524861
719	L	Cluster 2	Q9BY43	CHMP4A	0.757883	2.58061	1.66259	1.58807	1.82591	0.83693
720	L	Cluster 2	Q9BYD1	MRPL13	0.522108	-0.77214	-1.76999	-2.05291	-1.15823	-1.41595
721	L	Cluster 2	Q9C075	KRT23	0.712157	2.35163	1.54048	1.60272	1.97054	1.56769
722	L	Cluster 2	Q9GZP4	PITHD1	0.502343	0.631009	0.30384	-0.462686	0.352499	0.0199383
723	L	Cluster 2	Q9GZZ8	LACRT	0.62968	1.09893	0.281296	-0.690996	-1.15431	-0.285903
724	L	Cluster 2	Q9GZZ9	UBA5	0.658289	0.529756	-1.01579	-0.280147	-0.364427	-0.349872
725	L	Cluster 2	Q9H089	LSG1	0.590508	-0.739249	-1.18508	-0.818864	-1.0319	-0.99991
726	L	Cluster 2	Q9H0E2	TOLLIP	0.554044	2.21524	1.2591	2.01291	1.53382	1.75901
727	L	Cluster 2	Q9H0S4	DDX47	0.531727	0.938223	-0.129357	-0.303984	-0.187333	0.500842
728	L	Cluster 2	Q9H2D6	TRIOBP	0.611563	-1.0841	-1.10277	-1.27998	-1.42145	-1.63242
729	L	Cluster 2	Q9H2K8	TAOK3	0.802744	-0.214198	-1.43582	-1.26659	-1.29715	-1.29982
730	L	Cluster 2	Q9H307	PNN	0.518747	1.11492	-0.516393	0.923591	0.332469	0.312427
731	L	Cluster 2	Q9H3U1	UNC45A	0.777175	0.709537	0.326943	0.306757	0.147465	0.265997
732	L	Cluster 2	Q9H583	HEATR1	0.766642	1.02016	-0.457084	-0.222758	-0.238536	-0.128288
733	L	Cluster 2	Q9H6Q4	CIAO3	0.696028	-0.0293916	-0.241083	-0.0741262	-0.201783	-0.356789
734	L	Cluster 2	Q9H9A6	LRRC40	0.795554	-0.0438403	-0.986122	-1.32246	-1.26193	-1.38972
735	L	Cluster 2	Q9H9T3	ELP3	0.66414	-0.362976	-0.521727	-0.564133	-0.933401	-0.993868
736	L	Cluster 2	Q9HA64	FN3KRP	0.694981	0.632459	-0.878105	-0.74532	-1.64108	-0.690234
737	L	Cluster 2	Q9HD20	ATP13A1	0.77693	0.836955	-0.236993	-0.197831	0.103594	-0.767771
738	L	Cluster 2	Q9HDC9	APMAP	0.606542	1.20586	-0.58134	-0.675847	0.190791	0.0940394
739	L	Cluster 2	Q9NNX1	TUFT1	0.7105	1.20447	-0.363715	-0.114272	-0.170556	0.174668
740	L	Cluster 2	Q9NP97	DYNLRB1	0.594422	1.34901	1.07027	0.511874	1.1195	0.285603
741	L	Cluster 2	Q9NQ38	SPINK5	0.814131	0.692996	-0.809836	-0.28879	-0.368569	-0.813021
742	L	Cluster 2	Q9NQE9	HINT3	0.665672	-0.276693	-0.958235	-0.67638	-1.10725	-0.739923
743	L	Cluster 2	Q9NQH7	XPNPEP3	0.661992	-0.815944	-1.2078	-0.848035	-1.15609	-1.23337
744	L	Cluster 2	Q9NR31	SAR1A	0.633775	0.229105	-0.597984	-0.0231161	-0.535084	-0.283779
745	L	Cluster 2	Q9NR45	NANS	0.719265	0.615074	-2.39966	-1.14234	-1.2377	-1.42951
746	L	Cluster 2	Q9NR56	MBNL1	0.841049	6.24632	4.8226	5.15125	4.77405	4.31161
747	L	Cluster 2	Q9NRG0	CHRAC1	0.685557	2.01183	1.22326	0.69844	0.253471	0.810326
748	L	Cluster 2	Q9NRN7	AASDHPPT	0.742835	0.936682	0.166236	0.242282	-0.052892	0.265628
749	L	Cluster 2	Q9NS69	TOMM22	0.503549	-0.697303	-0.84079	-0.469412	-1.02972	-1.50517
750	L	Cluster 2	Q9NTX5	ECHDC1	0.575541	0.205029	-0.985905	-0.172723	-0.103614	-0.583955
751	L	Cluster 2	Q9NVH1	DNAJC11	0.766028	-1.08779	-1.66473	-1.36237	-1.80564	-1.76247
752	L	Cluster 2	Q9NZJ7	MTCH1	0.670563	0.674196	-0.172353	-0.31855	-0.294456	0.0538537
753	L	Cluster 2	Q9NZT1	CALML5	0.745895	5.79883	4.9913	5.25367	4.98018	4.15044
754	L	Cluster 2	Q9P0M9	MRPL27	0.734276	1.78195	-1.32657	-1.56582	-1.4474	-0.776978
755	L	Cluster 2	Q9P0P0	RNF181	0.623802	0.811005	0.353493	0.02657	0.618344	-0.244566
756	L	Cluster 2	Q9P1Y5	CAMSAP3	0.836878	4.63689	-0.430667	-0.0282283	-0.597715	-0.957055
757	L	Cluster 2	Q9UBM7	DHCR7	0.576502	0.453559	0.349139	0.339959	0.340376	-0.16216
758	L	Cluster 2	Q9UDY2	TJP2	0.714921	-0.0435875	-0.713801	-0.267114	-0.688942	-0.607744
759	L	Cluster 2	Q9UH99	SUN2	0.502625	0.00261423	-0.663794	-0.540468	-0.904494	-0.22226
760	L	Cluster 2	Q9UHG3	PCYOX1	0.648626	0.617815	-0.811207	-0.471605	-0.000967248	-0.332798
761	L	Cluster 2	Q9UHX1	PUF60	0.672855	-1.44387	-1.79832	-1.51972	-1.70929	-2.06977
762	L	Cluster 2	Q9UI42	CPA4	0.726154	1.24644	0.894678	0.797847	0.611845	0.165912
763	L	Cluster 2	Q9UIV8	SERPINB13	0.619595	0.513016	-0.171223	0.538859	-0.0170635	-0.234547
764	L	Cluster 2	Q9UK45	LSM7	0.5271	1.14635	0.826268	1.28255	0.973893	0.588996
765	L	Cluster 2	Q9UK59	DBR1	0.566013	-0.54289	-0.643679	-0.571622	-1.18657	-1.88358
766	L	Cluster 2	Q9UK76	JPT1	0.561094	0.496836	0.445542	0.432807	0.498687	0.409379
767	L	Cluster 2	Q9UKK9	NUDT5	0.836999	0.908779	0.343451	0.396026	0.370288	0.114112
768	L	Cluster 2	Q9UL25	RAB21	0.675582	-0.129871	-0.546965	-0.356411	-0.526542	-0.380913
769	L	Cluster 2	Q9UMX0	UBQLN1	0.577687	1.08161	0.0341332	0.513692	0.900684	0.326469
770	L	Cluster 2	Q9Y224	RTRAF	0.712284	0.248311	-2.19072	-1.31696	-1.02284	-1.51328
771	L	Cluster 2	Q9Y237	PIN4	0.716184	-0.467535	-0.625053	-0.705622	-0.894282	-0.965624
772	L	Cluster 2	Q9Y263	PLAA	0.503956	0.564337	-0.257319	0.378353	0.216213	0.223669
773	L	Cluster 2	Q9Y2Q3	GSTK1	0.648288	-1.0365	-1.59537	-1.66833	-1.218	-2.10686
774	L	Cluster 2	Q9Y2X7	GIT1	0.767717	0.590332	-0.346185	-0.855763	-0.508162	-0.95644
775	L	Cluster 2	Q9Y333	LSM2	0.828326	0.840073	-0.601493	-0.762414	-0.782546	-1.37331
776	L	Cluster 2	Q9Y3A5	SBDS	0.512394	1.35115	0.334141	0.74806	0.954829	0.970275
777	L	Cluster 2	Q9Y3D9	MRPS23	0.670632	-0.647252	-1.32995	-0.94608	-1.04216	-1.06909
778	L	Cluster 2	Q9Y3R4	NEU2	0.728576	1.19136	0.131541	-0.0870193	-0.221342	0.179289
779	L	Cluster 2	Q9Y512	SAMM50	0.631713	0.536975	-1.28487	-1.36821	-1.07906	-0.521569
780	L	Cluster 2	Q9Y5J9	TIMM8B	0.535778	-0.925419	-1.39715	-1.39477	-0.938456	-1.36732
781	L	Cluster 2	Q9Y5K5	UCHL5	0.520673	-0.00940762	-0.186116	0.222961	-1.11543	-1.17221
782	L	Cluster 2	Q9Y5R8	TRAPPC1	0.661251	1.12811	-0.0761908	-0.56452	-0.749886	0.0148137
783	L	Cluster 2	Q9Y5S2	CDC42BPB	0.544071	-0.586153	-1.02334	-1.35708	-2.16241	-1.21845
784	L	Cluster 2	Q9Y5U2	TSSC4	0.579465	-0.564979	-2.05609	-0.984895	-1.32872	-1.33675
785	L	Cluster 2	Q9Y6C2	EMILIN1	0.731123	-0.372734	-0.72936	-0.856747	-0.630865	-0.965081
786	L	Cluster 2	Q9Y6I9	TEX264	0.58329	1.03207	0.34774	1.21949	0.35552	-0.294798
787	L	Cluster 2	Q9Y6M9	NDUFB9	0.791232	-0.887901	-1.28919	-1.41215	-1.30156	-1.43627
788	L	Cluster 3	A0A075B6I0	IGLV8-61	0.592433	-0.421459	-0.570944	-0.131164	-0.395918	0.269129
789	L	Cluster 3	A1A5D9	BICDL2	0.525083	-0.828519	-1.14587	-0.565087	-0.640937	-0.347329
790	L	Cluster 3	A7KAX9	ARHGAP32	0.599407	-1.11754	-1.18758	-0.617969	-1.20705	-0.515017
791	L	Cluster 3	O00161	SNAP23	0.591023	0.187766	0.187093	0.864863	0.0550829	1.14761
792	L	Cluster 3	O14933	UBE2L6	0.529675	-0.886877	-1.16079	-0.413128	-0.723938	-0.502641
793	L	Cluster 3	O14974	PPP1R12A	0.53124	0.672652	0.528911	1.2931	1.021	1.25794
794	L	Cluster 3	O14979	HNRNPDL	0.574964	-0.576198	-0.488699	-0.176127	-0.49509	0.194522
795	L	Cluster 3	O15127	SCAMP2	0.538606	-1.56334	-1.50111	-1.32632	-1.63714	-1.05713
796	L	Cluster 3	O15144	ARPC2	0.542956	0.395656	0.468292	1.10661	0.906426	1.51016
797	L	Cluster 3	O43237	DYNC1LI2	0.504141	0.0338098	0.257416	0.476574	-0.040509	1.18954
798	L	Cluster 3	O43491	EPB41L2	0.603779	-1.37594	-1.57412	-0.487821	-0.925011	0.00549305
799	L	Cluster 3	O43809	NUDT21	0.507084	-1.04362	-1.45743	-0.686752	-0.768983	-0.487771
800	L	Cluster 3	O60568	PLOD3	0.536249	NA	-2.25922	-1.63396	-2.04491	-1.12705
801	L	Cluster 3	O60826	CCDC22	0.504144	-1.38802	-1.23869	-0.928144	-1.23183	-0.934976
802	L	Cluster 3	O75146	HIP1R	0.626765	-1.6382	-1.62008	-0.870404	-1.41525	-0.565909
803	L	Cluster 3	O75340	PDCD6	0.629991	-1.23084	-1.26236	-0.568176	-1.12966	-0.292411
804	L	Cluster 3	O75396	SEC22B	0.566421	-0.709727	-0.590723	-0.0474522	-0.336722	0.436208
805	L	Cluster 3	O75489	NDUFS3	0.611733	-1.38617	-1.56309	-0.618152	-1.03891	-0.322946
806	L	Cluster 3	O76031	CLPX	0.567521	-0.997876	-0.671959	0.103992	-0.963413	0.802069
807	L	Cluster 3	O94776	MTA2	0.564917	-0.496693	-0.337595	0.0911756	-0.195084	0.31128
808	L	Cluster 3	O95433	AHSA1	0.514503	-0.837283	-0.862322	-0.414518	-0.6331	0.55872
809	L	Cluster 3	P01877	IGHA2	0.513405	1.50154	1.28375	1.56746	1.24845	1.84149
810	L	Cluster 3	P02647	APOA1	0.529825	0.659284	0.407938	1.76531	1.28727	1.70415
811	L	Cluster 3	P02748	C9	0.530776	-0.347695	-0.190492	1.24751	0.673788	1.45829
812	L	Cluster 3	P04003	C4BPA	0.584912	-0.44965	-1.21062	0.202993	-0.49471	0.661776
813	L	Cluster 3	P05165	PCCA	0.550113	-2.11203	-2.7962	-1.09218	-2.16053	-1.31195
814	L	Cluster 3	P06733	ENO1	0.582014	3.40214	3.48291	3.93634	3.60476	3.98145
815	L	Cluster 3	P07910	HNRNPC	0.557854	2.64439	2.67643	3.19461	2.90832	3.19673
816	L	Cluster 3	P07948	LYN	0.523691	NA	-1.52513	-1.00392	-1.19891	-0.611843
817	L	Cluster 3	P08134	RHOC	0.535044	-1.67787	-1.29927	-0.0901361	-0.740181	0.242603
818	L	Cluster 3	P08246	ELANE	0.563385	-0.224176	0.023417	1.00167	0.231032	1.06413
819	L	Cluster 3	P0DP23	CALM1	0.537636	1.89021	1.78613	2.30653	1.82161	2.18723
820	L	Cluster 3	P10644	PRKAR1A	0.58638	-1.61162	-1.65699	-0.918689	-1.79202	-0.339431
821	L	Cluster 3	P12277	CKB	0.523679	0.363519	0.203093	0.444551	0.290652	0.46688
822	L	Cluster 3	P13796	LCP1	0.554654	-0.136796	0.241772	0.860654	0.0730403	1.21722
823	L	Cluster 3	P14550	AKR1A1	0.525172	0.937258	0.648031	1.16078	0.959145	1.16238
824	L	Cluster 3	P15121	AKR1B1	0.527059	0.74645	-0.353222	1.18415	0.587337	1.57103
825	L	Cluster 3	P16402	H1-3	0.592208	4.11938	4.21834	4.69409	4.31778	4.77996
826	L	Cluster 3	P19404	NDUFV2	0.533282	-0.807506	-1.00188	-0.503737	-0.8501	-0.600034
827	L	Cluster 3	P19623	SRM	0.517583	0.688368	0.087445	0.892794	0.784008	1.56692
828	L	Cluster 3	P20339	RAB5A	0.617644	-1.12005	-1.08022	-0.524831	-1.02625	-0.381415
829	L	Cluster 3	P23528	CFL1	0.580499	1.79759	1.86519	2.17646	1.91727	2.51756
830	L	Cluster 3	P23588	EIF4B	0.599371	2.36375	1.94399	2.92974	2.51241	3.29653
831	L	Cluster 3	P23610	F8A3	0.507926	NA	-1.15222	-0.658645	-0.939106	0.0293994
832	L	Cluster 3	P24311	COX7B	0.505184	1.68456	1.85908	2.76862	2.38458	2.85979
833	L	Cluster 3	P28066	PSMA5	0.505256	0.867716	0.916325	1.44941	0.845317	1.2911
834	L	Cluster 3	P33240	CSTF2	0.568344	1.20251	0.98403	1.52813	0.982345	1.6448
835	L	Cluster 3	P40939	HADHA	0.526128	-1.2359	-1.20022	-0.727664	-0.92382	-0.700381
836	L	Cluster 3	P41227	NAA10	0.504341	-0.616413	-1.22039	-0.279444	-0.334559	0.160687
837	L	Cluster 3	P43490	NAMPT	0.514841	1.7489	1.6751	2.97898	1.84565	2.56827
838	L	Cluster 3	P45974	USP5	0.581601	0.286688	0.248239	0.675285	0.169402	0.776617
839	L	Cluster 3	P46459	NSF	0.617715	-1.06388	-1.00259	-0.0488271	-0.706735	0.200754
840	L	Cluster 3	P48730	CSNK1D	0.592069	-0.682615	-1.11992	-0.280231	-0.718932	0.0789542
841	L	Cluster 3	P49591	SARS1	0.529546	-0.856381	-0.759423	-0.347976	-0.666368	0.48949
842	L	Cluster 3	P50454	SERPINH1	0.540629	-0.3014	0.0545121	0.589195	-0.333471	1.18611
843	L	Cluster 3	P51178	PLCD1	0.564396	-1.02484	-0.923183	-0.687104	-0.936896	-0.626499
844	L	Cluster 3	P53990	IST1	0.580593	-1.34609	-1.19012	-0.823079	-1.21147	-0.60721
845	L	Cluster 3	P54886	ALDH18A1	0.517205	-0.37734	-0.797036	-0.307577	-0.492794	-0.00842489
846	L	Cluster 3	P55072	VCP	0.520151	0.430382	0.431568	0.694254	0.648645	0.923987
847	L	Cluster 3	P55196	AFDN	0.534168	0.803322	0.779693	1.02352	0.835488	1.52146
848	L	Cluster 3	P55795	HNRNPH2	0.516637	-1.73923	-1.8265	-0.37085	-1.25642	-0.716264
849	L	Cluster 3	P56385	ATP5ME	0.536882	0.521025	0.84425	1.2516	0.776383	1.57712
850	L	Cluster 3	P62805	H4C16	0.589104	4.79418	4.71715	5.21158	4.94768	5.20944
851	L	Cluster 3	P62841	RPS15	0.543397	-0.583929	-0.499551	0.317122	-0.144326	0.300295
852	L	Cluster 3	P84101	SERF2	0.52798	-0.724595	-0.8388	-0.539067	-0.599426	-0.497006
853	L	Cluster 3	P84243	H3-3B	0.622536	0.628679	0.161551	2.19675	1.16859	2.99461
854	L	Cluster 3	Q00325	SLC25A3	0.534482	-0.0899178	-0.0934601	0.633268	0.285336	0.588131
855	L	Cluster 3	Q01433	AMPD2	0.605116	-0.531417	-0.761092	-0.127293	-0.437563	-0.0169875
856	L	Cluster 3	Q04864	REL	0.567839	-2.24333	-2.36639	-1.92116	-2.23677	-1.32702
857	L	Cluster 3	Q05682	CALD1	0.63249	0.255431	0.0777211	1.279	0.490399	1.78661
858	L	Cluster 3	Q06787	FMR1	0.511059	NA	-1.36473	-1.0671	-1.47986	-0.86928
859	L	Cluster 3	Q08AM6	VAC14	0.503359	0.07638	-0.447242	0.195657	-0.473047	0.6358
860	L	Cluster 3	Q12905	ILF2	0.625233	-0.615319	-0.587415	-0.0379981	-0.460923	0.180139
861	L	Cluster 3	Q13151	HNRNPA0	0.508234	0.829896	0.693303	1.36967	0.510304	1.26456
862	L	Cluster 3	Q13332	PTPRS	0.51206	-0.973966	-0.727275	-0.482898	-0.909465	-0.309746
863	L	Cluster 3	Q13573	SNW1	0.510304	-0.049248	-0.353004	0.278205	-0.298161	0.197528
864	L	Cluster 3	Q14204	DYNC1H1	0.523805	0.967149	0.55857	1.12526	1.03034	1.49466
865	L	Cluster 3	Q14974	KPNB1	0.539633	0.173865	0.527457	1.3351	0.592619	1.43343
866	L	Cluster 3	Q15154	PCM1	0.584461	-1.27161	-1.53377	-0.758095	-1.18109	-0.770419
867	L	Cluster 3	Q15185	PTGES3	0.548957	-0.123058	-0.108862	0.130656	-0.0410797	0.529711
868	L	Cluster 3	Q15370	ELOB	0.568679	-1.51737	-1.35483	-0.624633	-1.56141	-0.478754
869	L	Cluster 3	Q15582	TGFBI	0.547399	-0.985473	-0.703144	-0.072046	-0.511308	0.663368
870	L	Cluster 3	Q15654	TRIP6	0.531593	-0.841384	-0.987113	0.025686	-0.229797	0.17491
871	L	Cluster 3	Q15942	ZYX	0.574724	0.328566	0.676294	1.73919	0.718811	1.93133
872	L	Cluster 3	Q16719	KYNU	0.509621	-0.68553	-1.41657	0.77105	-0.0407288	0.443257
873	L	Cluster 3	Q16775	HAGH	0.559573	-0.511928	-0.654646	-0.0217955	-0.266151	-0.0152007
874	L	Cluster 3	Q16851	UGP2	0.521417	-0.0806854	0.0648034	0.239587	-0.124691	0.451036
875	L	Cluster 3	Q16890	TPD52L1	0.565424	-2.559	-2.63522	-2.2178	-2.74846	-1.79196
876	L	Cluster 3	Q30154	HLA-DRB5	0.506236	-0.634729	-1.25483	0.190318	-1.07491	-0.118597
877	L	Cluster 3	Q562R1	ACTBL2	0.571552	3.34946	2.88425	3.66846	3.35214	4.141
878	L	Cluster 3	Q5HYI8	RABL3	0.566231	-0.722315	-0.763869	-0.393026	-0.704193	-0.454683
879	L	Cluster 3	Q5JTV8	TOR1AIP1	0.500841	-0.368262	-0.661745	-0.298796	-0.373064	0.331544
880	L	Cluster 3	Q5K4L6	SLC27A3	0.51945	-1.65301	-1.71309	-0.843319	-1.29883	-1.00188
881	L	Cluster 3	Q5T0W9	FAM83B	0.551401	-0.199207	-0.0772123	0.235308	-0.0624796	0.269938
882	L	Cluster 3	Q5UCC4	EMC10	0.565054	-0.801848	-0.657377	0.189212	-0.351043	0.253852
883	L	Cluster 3	Q6PKG0	LARP1	0.564488	-0.284474	-0.314545	0.574021	0.13121	0.574693
884	L	Cluster 3	Q7Z2W4	ZC3HAV1	0.60302	1.04864	0.977557	1.25429	1.08812	1.25809
885	L	Cluster 3	Q86UP2	KTN1	0.529091	-1.49744	-1.90475	-1.2005	-1.64966	-1.21629
886	L	Cluster 3	Q86VN1	VPS36	0.608206	0.73596	0.603592	0.969839	0.763588	1.02077
887	L	Cluster 3	Q86XP3	DDX42	0.58678	-0.146902	-0.488438	0.187645	-0.0949176	0.431552
888	L	Cluster 3	Q8IV08	PLD3	0.546115	-0.744153	-1.17019	-0.268715	-0.597605	-0.237611
889	L	Cluster 3	Q8IVH4	MMAA	0.511545	-1.02359	-0.49006	0.115876	-0.56974	0.461466
890	L	Cluster 3	Q8N3D4	EHBP1L1	0.559708	-0.75828	-0.899559	-0.554973	-0.81787	-0.578495
891	L	Cluster 3	Q8N5M9	JAGN1	0.627018	0.0630524	-0.0838151	0.845392	0.215377	1.35318
892	L	Cluster 3	Q8NE86	MCU	0.581918	-0.205581	-0.729763	0.452562	-0.479536	0.607729
893	L	Cluster 3	Q8WUM4	PDCD6IP	0.535957	-0.138373	-0.204766	0.844296	0.517684	0.975023
894	L	Cluster 3	Q8WVY7	UBLCP1	0.587753	-0.661154	-0.723785	-0.227193	-0.801146	0.12473
895	L	Cluster 3	Q8WWI5	SLC44A1	0.516013	NA	-2.40506	-1.89391	-2.43652	-1.88354
896	L	Cluster 3	Q8WZ42	TTN	0.585338	0.469596	0.36956	2.02156	0.351153	2.01084
897	L	Cluster 3	Q92597	NDRG1	0.555066	0.506932	-0.13835	0.815504	0.255381	1.19226
898	L	Cluster 3	Q92734	TFG	0.556771	-0.182424	-0.527117	0.226955	0.0639034	0.784784
899	L	Cluster 3	Q92769	HDAC2	0.605871	-1.08177	-1.19165	-0.473258	-0.898966	-0.451124
900	L	Cluster 3	Q92974	ARHGEF2	0.507223	NA	-1.23374	-0.516023	-1.16361	-0.612906
901	L	Cluster 3	Q93100	PHKB	0.529661	-0.490313	-0.825716	-0.319092	-0.714247	-0.219084
902	L	Cluster 3	Q96C23	GALM	0.561656	-0.632532	-0.558305	0.10631	-0.244468	0.884737
903	L	Cluster 3	Q96CW1	AP2M1	0.62553	0.758059	0.745743	0.883991	0.80131	0.915486
904	L	Cluster 3	Q96JB5	CDK5RAP3	0.62867	-0.599552	-0.62369	-0.071547	-0.530404	0.0841713
905	L	Cluster 3	Q96K17	BTF3L4	0.517573	0.944745	0.679989	1.47661	0.921926	1.26221
906	L	Cluster 3	Q96KP1	EXOC2	0.544299	-0.502689	-0.780578	-0.30001	-0.443615	-0.195299
907	L	Cluster 3	Q96QG7	MTMR9	0.557644	-0.310796	-0.497815	0.107872	-0.19863	0.043945
908	L	Cluster 3	Q99575	POP1	0.594324	-1.99237	-2.3355	-1.61422	-2.09622	-1.43587
909	L	Cluster 3	Q9BU23	LMF2	0.518625	0.258416	0.500465	0.83356	0.157884	1.09686
910	L	Cluster 3	Q9BU61	NDUFAF3	0.556454	-1.26216	-1.47628	-1.01781	-1.20628	-1.00137
911	L	Cluster 3	Q9BUF5	TUBB6	0.515617	0.329054	0.0977795	0.396869	0.0893291	0.897732
912	L	Cluster 3	Q9BYN8	MRPS26	0.547378	-0.331984	-1.00595	0.0875111	-0.176895	0.628418
913	L	Cluster 3	Q9BZ67	FRMD8	0.503424	NA	-2.21505	-1.85398	-1.97165	-1.81382
914	L	Cluster 3	Q9BZL6	PRKD2	0.507161	NA	-1.02648	-0.686947	-0.761847	-0.511936
915	L	Cluster 3	Q9H0D6	XRN2	0.57468	0.512821	0.445546	0.743514	0.384781	0.885496
916	L	Cluster 3	Q9H1E1	RNASE7	0.611201	-0.395683	-0.567623	0.317675	-0.438581	0.398842
917	L	Cluster 3	Q9H2M9	RAB3GAP2	0.511366	-0.92998	-1.20254	-0.820319	-1.21893	-0.000674395
918	L	Cluster 3	Q9H4A4	RNPEP	0.577424	0.766094	0.812585	1.05785	0.728615	1.19832
919	L	Cluster 3	Q9HCU5	PREB	0.509943	-1.11956	-1.67629	-1.07938	-1.519	-0.418041
920	L	Cluster 3	Q9NPD3	EXOSC4	0.525127	-1.18828	-1.39839	-1.14797	-1.23991	-0.939239
921	L	Cluster 3	Q9NTJ5	SACM1L	0.505315	-0.253607	-0.0878188	0.203341	-0.544274	0.958122
922	L	Cluster 3	Q9NUJ1	ABHD10	0.575935	-2.13661	-2.07669	-1.29599	-2.05352	-1.33856
923	L	Cluster 3	Q9NUQ9	CYRIB	0.564584	-0.998769	-0.825863	-0.0290927	-0.605204	0.0219902
924	L	Cluster 3	Q9NWH9	SLTM	0.540976	-1.32766	-1.13352	-0.626572	-1.03411	-0.566665
925	L	Cluster 3	Q9NYL9	TMOD3	0.509439	-0.5676	-0.526193	0.319155	0.150207	0.665999
926	L	Cluster 3	Q9NZM1	MYOF	0.524774	-0.880722	-0.72182	-0.0654315	-0.495719	-0.077188
927	L	Cluster 3	Q9NZT2	OGFR	0.507625	-1.385	-1.23331	-0.95941	-1.09572	-0.653462
928	L	Cluster 3	Q9P0M6	MACROH2A2	0.504126	-0.288226	-0.215729	0.384833	-0.456373	0.265614
929	L	Cluster 3	Q9P2N5	RBM27	0.508805	-1.26375	-0.846004	-0.349653	-0.781238	0.0558697
930	L	Cluster 3	Q9UDR5	AASS	0.588923	-0.149915	-0.169933	0.200833	-0.213189	0.528323
931	L	Cluster 3	Q9ULW8	PADI3	0.537938	-2.04526	-1.67636	-0.968733	-1.44894	-0.179599
932	L	Cluster 3	Q9UN86	G3BP2	0.531187	-0.216902	-0.0213477	0.379859	-0.143721	0.416321
933	L	Cluster 3	Q9UNM6	PSMD13	0.585355	-1.18609	-1.22872	-0.848986	-0.982304	-0.694673
934	L	Cluster 3	Q9Y342	PLLP	0.56494	0.353346	0.625559	1.23819	0.555247	1.41812
935	L	Cluster 3	Q9Y3L3	SH3BP1	0.593687	-0.358276	-0.170127	0.498476	-0.18135	0.995408
936	L	Cluster 3	Q9Y490	TLN1	0.540543	-0.0700802	0.219257	1.43854	0.766089	1.62132
937	L	Cluster 3	Q9Y520	PRRC2C	0.536297	0.373697	-0.0857613	0.504668	0.0855804	1.02262
938	L	Cluster 3	Q9Y5X3	SNX5	0.623418	-0.49601	-0.461709	0.0217973	-0.358039	0.195691
939	L	Cluster 3	Q9Y697	NFS1	0.581767	-0.964883	-1.06427	-0.751341	-1.08812	-0.570227
940	L	Cluster 3	Q9Y6Q5	AP1M2	0.518809	-1.77687	-1.67832	-1.33335	-1.6462	-1.37828
941	L	Cluster 3	Q9Y6Y8	SEC23IP	0.617957	-1.28107	-1.33566	-0.788164	-1.21366	-0.41258
942	L	Cluster 4	A0A0B4J1X8	IGHV3-43	0.633807	-0.486543	-0.107238	-0.514684	0.0446173	0.369639
943	L	Cluster 4	A1X283	SH3PXD2B	0.658584	-1.06333	0.103743	-0.424586	0.269982	0.854117
944	L	Cluster 4	A6NDU8	RIMOC1	0.632271	-0.471609	0.611098	0.0913849	0.674449	1.06146
945	L	Cluster 4	O00151	PDLIM1	0.502034	0.881437	1.7232	0.618208	1.82174	1.59451
946	L	Cluster 4	O00159	MYO1C	0.683561	0.862413	1.23977	1.10095	1.44947	1.47434
947	L	Cluster 4	O00194	RAB27B	0.580041	-0.637499	-0.410434	-0.841643	-0.23475	-0.0261678
948	L	Cluster 4	O00299	CLIC1	0.508302	0.813269	1.76956	0.967601	1.59157	1.64543
949	L	Cluster 4	O14548	COX7A2L	0.5303	-1.66912	-0.870092	-0.94686	-0.75507	-0.482544
950	L	Cluster 4	O14787	TNPO2	0.567226	-1.67149	-0.99296	-1.72662	-1.11772	-0.633259
951	L	Cluster 4	O15031	PLXNB2	0.610406	-1.84321	-1.58873	-2.02956	-1.09524	-1.05375
952	L	Cluster 4	O15143	ARPC1B	0.619622	-0.449127	-0.243345	-0.456351	-0.210415	-0.0417307
953	L	Cluster 4	O15260	SURF4	0.624763	-1.97461	-0.925262	-1.06468	-0.2104	1.15841
954	L	Cluster 4	O43290	SART1	0.544758	-1.50694	-1.11992	-1.44712	-0.757475	-1.0634
955	L	Cluster 4	O43707	ACTN4	0.576353	-0.794841	-0.0277661	-0.491077	-0.135396	0.619909
956	L	Cluster 4	O43815	STRN	0.530346	-0.828253	-0.845271	-1.01614	-0.602447	-0.51092
957	L	Cluster 4	O43852	CALU	0.519967	-1.11949	-1.02746	-1.13176	-0.62186	-0.868478
958	L	Cluster 4	O43866	CD5L	0.547467	-1.3111	0.344837	-0.5774	-0.0310327	0.806366
959	L	Cluster 4	O60264	SMARCA5	0.556927	-1.49425	-1.08748	-1.69074	-0.697091	-0.9066
960	L	Cluster 4	O60313	OPA1	0.602542	-0.168641	0.108052	0.276317	0.783063	0.718381
961	L	Cluster 4	O75390	CS	0.634348	0.202321	0.94454	0.515909	1.19848	1.15362
962	L	Cluster 4	O75475	PSIP1	0.652794	-2.26566	-1.79573	-1.66332	-1.11662	-0.753015
963	L	Cluster 4	O75569	PRKRA	0.501529	-4.35657	-2.17684	-3.21	-2.18642	-2.24145
964	L	Cluster 4	O75643	SNRNP200	0.610958	-0.580865	-0.131965	-0.63288	-0.0645033	0.299651
965	L	Cluster 4	O75940	SMNDC1	0.638933	-0.967751	-0.777227	-0.705288	-0.0582446	0.201479
966	L	Cluster 4	O75947	ATP5PD	0.56279	-0.150429	0.300577	0.557483	0.974159	0.981936
967	L	Cluster 4	O76041	NEBL	0.696406	-2.12477	-1.70212	-1.94404	-1.39191	-1.34614
968	L	Cluster 4	O94826	TOMM70	0.621706	-0.400946	0.152143	-0.507904	0.347674	0.745554
969	L	Cluster 4	O95140	MFN2	0.565259	-1.2794	-1.21091	-1.02038	-0.645341	-0.349701
970	L	Cluster 4	O95159	ZFPL1	0.628628	-0.956227	-0.753119	-0.746215	-0.00487274	0.435943
971	L	Cluster 4	O95171	SCEL	0.546861	1.16158	1.27577	1.23752	1.29042	1.2954
972	L	Cluster 4	O95487	SEC24B	0.511647	-0.887887	-0.840299	-1.27741	-0.450245	-0.468768
973	L	Cluster 4	O95801	TTC4	0.547949	-0.956149	-0.845548	-1.2632	-0.571264	-0.389611
974	L	Cluster 4	O95865	DDAH2	0.700585	-1.05002	-0.376725	-0.635221	0.0271949	0.137861
975	L	Cluster 4	O96005	CLPTM1	0.540054	0.081327	-0.08022	0.0497568	0.868437	1.06996
976	L	Cluster 4	P00533	EGFR	0.647869	-1.36253	-0.981674	-1.1337	-0.784654	-0.819502
977	L	Cluster 4	P01023	A2M	0.568602	-0.4098	0.180342	-0.279908	0.573776	0.261815
978	L	Cluster 4	P01034	CST3	0.673586	-1.50667	-1.12687	-1.10577	-0.631052	-0.591732
979	L	Cluster 4	P01624	IGKV3-15	0.609625	2.69644	2.78511	2.64848	3.27618	3.56379
980	L	Cluster 4	P01834	IGKC	0.572565	-0.0865226	0.49891	0.567623	1.09788	0.946836
981	L	Cluster 4	P01860	IGHG3	0.548022	2.60896	2.66671	2.45355	3.03693	3.58041
982	L	Cluster 4	P02656	APOC3	0.685533	-2.0981	-0.867304	-1.43867	-0.469394	0.249029
983	L	Cluster 4	P02671	FGA	0.531256	-0.317298	0.281512	0.0722898	0.235932	1.04516
984	L	Cluster 4	P02679	FGG	0.59674	0.0729222	1.43818	0.414466	1.25667	2.02696
985	L	Cluster 4	P02743	APCS	0.595935	-1.25173	-0.563097	-0.449792	-0.10608	0.121923
986	L	Cluster 4	P02751	FN1	0.599884	0.73555	1.38804	1.05437	1.65217	2.6746
987	L	Cluster 4	P04004	VTN	0.642051	-0.450923	-0.0392742	-0.081247	1.41188	1.30593
988	L	Cluster 4	P04843	RPN1	0.653212	0.0250899	0.753884	0.402015	1.08658	1.04587
989	L	Cluster 4	P07225	PROS1	0.515197	-1.06908	-0.787333	-1.18963	-0.729158	0.140892
990	L	Cluster 4	P07237	P4HB	0.561438	1.98555	2.31786	2.20671	2.48161	2.38244
991	L	Cluster 4	P07942	LAMB1	0.6186	-0.726592	-0.25245	-0.544377	1.20922	0.821496
992	L	Cluster 4	P08133	ANXA6	0.622957	-1.30771	-0.96694	-0.834532	-0.532511	-0.243614
993	L	Cluster 4	P08779	KRT16	0.560454	4.6867	5.22357	4.9672	6.27673	5.65695
994	L	Cluster 4	P09110	ACAA1	0.535653	-1.76613	-0.960053	-1.04057	-0.671626	-0.661305
995	L	Cluster 4	P09382	LGALS1	0.550689	-0.074439	1.26035	1.04076	1.72683	1.69369
996	L	Cluster 4	P09525	ANXA4	0.587693	-0.557103	-0.214773	-0.338167	-0.223289	0.0591647
997	L	Cluster 4	P09871	C1S	0.631492	-1.31152	-0.518443	-1.30828	-0.367245	0.0150581
998	L	Cluster 4	P0CG12	DERPC	0.540814	0.211684	0.0740503	-0.00141554	0.833505	1.0247
999	L	Cluster 4	P10515	DLAT	0.612284	-0.659961	0.0176144	0.00703946	0.399402	0.490591
1000	L	Cluster 4	P10606	COX5B	0.644556	-0.0371554	0.333918	-0.131162	0.819242	1.08595
1001	L	Cluster 4	P11142	HSPA8	0.512084	2.26958	2.89491	2.72894	2.79517	3.41155
1002	L	Cluster 4	P11274	BCR	0.523864	-1.44955	-1.44367	-1.26138	-0.854245	-0.970062
1003	L	Cluster 4	P11387	TOP1	0.632086	-1.67044	-1.39492	-1.38074	-1.03834	-0.637341
1004	L	Cluster 4	P12109	COL6A1	0.526523	0.708591	1.93318	1.36831	1.62179	2.80348
1005	L	Cluster 4	P12694	BCKDHA	0.67228	-2.34521	-0.723943	-1.34961	0.0751485	0.137677
1006	L	Cluster 4	P12814	ACTN1	0.613898	0.54701	0.752315	0.847298	1.83432	1.70947
1007	L	Cluster 4	P12830	CDH1	0.57171	-0.4572	-0.332512	-0.08188	0.313674	0.426309
1008	L	Cluster 4	P13473	LAMP2	0.613175	-1.99728	-0.845306	-1.01801	-0.449167	-0.221294
1009	L	Cluster 4	P13639	EEF2	0.650289	2.74105	2.93215	2.80503	3.14902	3.08802
1010	L	Cluster 4	P13667	PDIA4	0.534173	0.339254	0.397259	0.100811	0.62059	1.00455
1011	L	Cluster 4	P14314	PRKCSH	0.636643	0.00742748	0.981053	0.180096	1.09898	1.40335
1012	L	Cluster 4	P14406	COX7A2	0.625469	-1.07658	-0.994142	-1.11421	-0.842378	-0.834645
1013	L	Cluster 4	P14543	NID1	0.585338	-1.22917	-0.84768	-1.15678	-0.653597	-0.790233
1014	L	Cluster 4	P14625	HSP90B1	0.514388	1.89121	1.9708	2.2433	2.74131	2.55852
1015	L	Cluster 4	P15170	GSPT1	0.546081	-1.01739	-0.195625	-0.312472	-0.0250689	0.129585
1016	L	Cluster 4	P15311	EZR	0.648293	1.34916	1.94515	1.64019	2.00692	2.21861
1017	L	Cluster 4	P15880	RPS2	0.585389	0.716511	1.34779	0.49618	1.7179	1.6612
1018	L	Cluster 4	P16070	CD44	0.548906	1.04694	1.08411	0.854599	1.36625	1.38001
1019	L	Cluster 4	P16930	FAH	0.549448	-1.42313	-0.639169	-0.44468	-0.176065	0.165716
1020	L	Cluster 4	P17655	CAPN2	0.619303	0.574112	0.967999	0.639525	0.993165	1.35345
1021	L	Cluster 4	P17844	DDX5	0.597719	-0.323122	0.683518	0.425724	0.99305	1.03641
1022	L	Cluster 4	P17900	GM2A	0.512293	-1.27701	-1.22837	-1.68524	-0.9525	-0.397992
1023	L	Cluster 4	P17987	TCP1	0.543236	-0.28716	0.755769	0.218889	0.792378	0.790593
1024	L	Cluster 4	P18077	RPL35A	0.577721	2.62979	3.1678	2.97321	3.2482	3.28636
1025	L	Cluster 4	P18510	IL1RN	0.557465	0.655296	0.911725	0.777144	1.07371	1.68568
1026	L	Cluster 4	P19367	HK1	0.648986	2.2225	2.48775	2.23365	3.15212	3.46803
1027	L	Cluster 4	P19388	POLR2E	0.644432	-1.73454	-1.13077	-0.967962	-0.0294285	-0.0516738
1028	L	Cluster 4	P19827	ITIH1	0.531753	-0.805826	-0.459585	-0.740109	-0.432862	0.323542
1029	L	Cluster 4	P19971	TYMP	0.575023	0.190587	1.13311	0.826521	1.11161	1.54157
1030	L	Cluster 4	P21333	FLNA	0.65372	1.18204	1.36313	1.17821	1.75015	1.91724
1031	L	Cluster 4	P22087	FBL	0.578373	-0.595401	-0.0511325	0.118048	0.408619	0.591893
1032	L	Cluster 4	P24534	EEF1B2	0.60224	0.374075	0.70066	0.25913	1.05817	0.979856
1033	L	Cluster 4	P24928	POLR2A	0.527231	-0.567614	-0.451328	-0.70425	-0.340566	-0.371915
1034	L	Cluster 4	P25789	PSMA4	0.516116	1.79429	2.06118	1.31654	2.16852	2.60942
1035	L	Cluster 4	P26599	PTBP1	0.567911	0.64853	1.0622	0.973893	1.43371	1.22969
1036	L	Cluster 4	P26641	EEF1G	0.687394	0.793128	1.35729	1.09508	1.5336	1.82402
1037	L	Cluster 4	P26885	FKBP2	0.508386	-0.999615	-0.0335655	-0.890253	-0.0999297	-0.205332
1038	L	Cluster 4	P27816	MAP4	0.605389	0.528898	0.925004	0.27832	1.6775	1.61068
1039	L	Cluster 4	P28340	POLD1	0.525044	-2.09909	-0.991183	-1.4726	-1.13611	-0.818238
1040	L	Cluster 4	P30044	PRDX5	0.549014	-0.705876	-0.0706496	-0.0217267	0.721647	0.36962
1041	L	Cluster 4	P30153	PPP2R1A	0.658826	1.32748	1.81124	1.56939	1.88518	2.19416
1042	L	Cluster 4	P30613	PKLR	0.554011	2.96035	2.95326	3.11352	3.44965	3.56524
1043	L	Cluster 4	P31040	SDHA	0.571216	-1.35733	-0.458509	-0.762109	-0.324446	0.923621
1044	L	Cluster 4	P31948	STIP1	0.58718	-0.394457	-0.304096	-0.585263	0.0844423	0.307332
1045	L	Cluster 4	P32456	GBP2	0.595213	-1.55331	-1.12148	-1.14341	0.218761	-0.243439
1046	L	Cluster 4	P32519	ELF1	0.513428	-2.82085	-2.80302	-2.71453	-2.34002	-2.51354
1047	L	Cluster 4	P33241	LSP1	0.606259	-2.06867	-1.65086	-1.53312	-1.29731	-1.01891
1048	L	Cluster 4	P35244	RPA3	0.579521	-2.3063	-1.31523	-2.59798	-1.08193	-0.926816
1049	L	Cluster 4	P35998	PSMC2	0.538994	-1.02146	-0.562106	-0.29491	0.070786	0.0740542
1050	L	Cluster 4	P37198	NUP62	0.697633	-2.93832	-1.98174	-2.3982	-0.788691	-0.698788
1051	L	Cluster 4	P38646	HSPA9	0.65387	1.92284	2.83219	2.32836	2.96153	3.60398
1052	L	Cluster 4	P38919	EIF4A3	0.577847	0.655149	1.51688	1.44564	1.67167	2.26612
1053	L	Cluster 4	P39019	RPS19	0.554972	0.796864	1.51079	1.41072	1.63823	1.83214
1054	L	Cluster 4	P39023	RPL3	0.628787	2.20782	2.30336	2.22758	2.62877	2.57831
1055	L	Cluster 4	P39059	COL15A1	0.646928	-2.68955	-1.90594	-2.09886	-1.56884	-0.805302
1056	L	Cluster 4	P40227	CCT6A	0.681935	0.0412156	0.944151	0.488436	1.33918	1.43684
1057	L	Cluster 4	P40763	STAT3	0.628764	-1.70825	-0.882243	-1.06794	-0.184717	-0.399209
1058	L	Cluster 4	P42704	LRPPRC	0.677911	1.15729	1.53895	1.35403	1.67917	1.73532
1059	L	Cluster 4	P43243	MATR3	0.602825	0.973402	1.17193	1.30771	1.7804	2.21647
1060	L	Cluster 4	P46782	RPS5	0.527603	1.61403	1.85362	1.52015	2.36833	2.0116
1061	L	Cluster 4	P46783	RPS10	0.548395	0.817098	1.4614	0.981383	2.2725	1.66361
1062	L	Cluster 4	P46940	IQGAP1	0.618977	1.43714	1.82995	1.19995	2.40516	2.82813
1063	L	Cluster 4	P48643	CCT5	0.609908	-0.270627	-0.013672	-0.336855	0.562323	1.18791
1064	L	Cluster 4	P49006	MARCKSL1	0.524842	-1.46653	-1.44387	-1.48509	-1.03725	-1.2222
1065	L	Cluster 4	P49207	RPL34	0.504704	1.07038	1.40528	1.25782	1.5512	1.39585
1066	L	Cluster 4	P49450	CENPA	0.5687	-0.772637	0.289261	-0.456091	0.0671724	0.584708
1067	L	Cluster 4	P49593	PPM1F	0.61627	-2.03926	-0.989669	-1.31038	-0.903527	-0.21091
1068	L	Cluster 4	P49756	RBM25	0.523579	-1.4267	-1.28062	-1.71947	-0.439061	-0.860828
1069	L	Cluster 4	P49915	GMPS	0.519615	-1.74041	-1.3361	-1.16594	-1.05993	-0.782034
1070	L	Cluster 4	P50395	GDI2	0.598382	0.509978	0.593373	0.657335	1.35773	1.26623
1071	L	Cluster 4	P50416	CPT1A	0.50444	-0.0664231	0.0142793	0.219257	0.451159	0.915949
1072	L	Cluster 4	P50440	GATM	0.500001	-0.423829	-0.300266	-1.0411	-0.064254	0.542356
1073	L	Cluster 4	P50552	VASP	0.525245	-0.0425159	0.252362	0.188309	0.276019	0.738482
1074	L	Cluster 4	P50895	BCAM	0.546371	-0.880203	-0.0161354	-0.545947	0.456547	0.0158438
1075	L	Cluster 4	P50990	CCT8	0.559572	0.733339	1.0563	1.29247	1.57513	1.66786
1076	L	Cluster 4	P51160	PDE6C	0.614322	-0.722532	-0.453347	-0.55028	-0.169569	-0.298762
1077	L	Cluster 4	P51608	MECP2	0.506416	-0.0068167	0.117524	-0.424623	0.542743	0.41253
1078	L	Cluster 4	P51786	ZNF157	0.511608	-1.43006	-0.690401	-1.57852	-0.920358	-0.637033
1079	L	Cluster 4	P52209	PGD	0.585207	0.719104	0.77506	0.664471	0.928481	0.898184
1080	L	Cluster 4	P53367	ARFIP1	0.61894	-0.636383	-0.40878	-0.766517	0.153017	0.149714
1081	L	Cluster 4	P54819	AK2	0.626067	0.114601	0.680688	0.494749	1.26868	1.03561
1082	L	Cluster 4	P55010	EIF5	0.524862	-0.160125	0.751126	0.537627	0.732397	1.08281
1083	L	Cluster 4	P60660	MYL6	0.505649	0.251518	1.24847	1.2481	1.68269	1.66578
1084	L	Cluster 4	P61086	UBE2K	0.534841	-0.942337	-0.571078	-0.480252	-0.34103	0.22892
1085	L	Cluster 4	P61158	ACTR3	0.686415	0.877379	1.24757	1.13093	1.44029	1.70993
1086	L	Cluster 4	P61160	ACTR2	0.613676	-0.378847	-0.172266	-0.553024	0.732397	0.769419
1087	L	Cluster 4	P61247	RPS3A	0.534381	0.594265	0.989925	0.97532	1.15616	1.16471
1088	L	Cluster 4	P62244	RPS15A	0.681539	0.466154	1.02084	0.727328	1.16395	1.38385
1089	L	Cluster 4	P62249	RPS16	0.526565	0.978192	0.955279	1.08719	1.59751	1.43649
1090	L	Cluster 4	P62266	RPS23	0.515938	1.81673	2.28057	2.27136	2.35963	3.01776
1091	L	Cluster 4	P62273	RPS29	0.548523	0.598741	1.7014	1.48322	1.99072	2.02902
1092	L	Cluster 4	P62280	RPS11	0.561662	1.617	2.48697	2.30316	2.5457	2.88398
1093	L	Cluster 4	P62304	SNRPE	0.599776	-1.31137	-1.02377	-0.897933	-0.532962	-0.0478871
1094	L	Cluster 4	P62424	RPL7A	0.562844	1.20816	1.40793	1.42615	1.97873	1.72665
1095	L	Cluster 4	P62633	CNBP	0.587305	-1.57861	-1.25562	-1.4215	-0.91828	-1.12187
1096	L	Cluster 4	P62826	RAN	0.536195	0.629017	0.986975	1.09335	1.21875	1.71973
1097	L	Cluster 4	P62861	FAU	0.682922	2.08477	2.49407	2.18826	2.6823	2.83112
1098	L	Cluster 4	P62879	GNB2	0.67012	-0.380523	-0.08142	-0.340145	0.377061	0.427184
1099	L	Cluster 4	P62993	GRB2	0.672963	0.83567	1.30855	1.3028	1.65388	1.90696
1100	L	Cluster 4	P68400	CSNK2A1	0.543468	-0.946331	-0.33131	-0.795479	-0.51638	0.104113
1101	L	Cluster 4	P83731	RPL24	0.614944	0.693009	0.786656	0.618275	0.991799	1.11493
1102	L	Cluster 4	P84098	RPL19	0.580287	1.39709	1.66022	1.80955	2.00683	2.12862
1103	L	Cluster 4	Q00341	HDLBP	0.535924	0.910998	0.969516	1.02008	1.30127	1.73462
1104	L	Cluster 4	Q00610	CLTC	0.610679	-0.0896417	0.857849	0.567108	0.916427	1.52558
1105	L	Cluster 4	Q01081	U2AF1	0.505393	-0.618572	-0.00532498	-0.619876	-0.200032	-0.0342498
1106	L	Cluster 4	Q01082	SPTBN1	0.681419	0.952848	1.29354	1.11031	1.69992	2.02238
1107	L	Cluster 4	Q01130	SRSF2	0.654704	1.80467	2.73203	2.3401	2.8619	3.29192
1108	L	Cluster 4	Q04695	KRT17	0.555433	2.20103	2.08875	2.27377	3.15968	3.33743
1109	L	Cluster 4	Q04837	SSBP1	0.571425	1.31577	1.47205	1.53717	2.49821	2.17857
1110	L	Cluster 4	Q05707	COL14A1	0.529672	-0.863781	-0.664191	-0.178228	0.285455	0.53339
1111	L	Cluster 4	Q08170	SRSF4	0.567312	-0.664409	0.233228	0.134382	0.494577	0.654424
1112	L	Cluster 4	Q0VGL1	LAMTOR4	0.540939	0.521875	0.66694	1.01857	1.42461	1.83344
1113	L	Cluster 4	Q12849	GRSF1	0.52681	-0.285812	-0.195576	-0.145103	0.320116	1.09274
1114	L	Cluster 4	Q12931	TRAP1	0.60387	-1.19217	-0.530573	-0.384078	0.0736925	0.178872
1115	L	Cluster 4	Q13033	STRN3	0.557335	-3.3444	-2.13477	-3.08928	-1.91841	-2.16326
1116	L	Cluster 4	Q13263	TRIM28	0.526253	0.629009	0.792232	0.717016	1.36807	1.02348
1117	L	Cluster 4	Q13464	ROCK1	0.554645	-0.810606	-0.368699	-0.738138	-0.475082	0.0158489
1118	L	Cluster 4	Q13595	TRA2A	0.597328	-1.23	-0.775474	-0.663794	-0.396263	0.0984858
1119	L	Cluster 4	Q13882	PTK6	0.574824	0.12348	0.358821	0.178746	0.336224	0.620313
1120	L	Cluster 4	Q14011	CIRBP	0.560634	0.0772916	1.13769	0.699079	0.981989	1.69907
1121	L	Cluster 4	Q14195	DPYSL3	0.559387	-0.143372	0.00848745	-0.448963	0.304317	0.484481
1122	L	Cluster 4	Q14247	CTTN	0.583055	1.10231	1.5742	1.4608	1.75927	2.47655
1123	L	Cluster 4	Q14249	ENDOG	0.563805	-1.73943	-1.25939	-1.42967	-0.680769	-1.04504
1124	L	Cluster 4	Q14498	RBM39	0.648889	-1.1283	-0.746291	-0.676375	-0.176424	-0.18298
1125	L	Cluster 4	Q14573	ITPR3	0.649274	-0.950479	-0.242511	-0.309233	0.0981081	0.310268
1126	L	Cluster 4	Q14697	GANAB	0.622759	2.08306	2.44002	1.89518	3.23017	3.25837
1127	L	Cluster 4	Q14847	LASP1	0.57605	-0.650161	0.094951	-0.0809154	0.184884	1.02285
1128	L	Cluster 4	Q14978	NOLC1	0.513433	-0.201565	-0.0720778	0.101941	0.272	0.667426
1129	L	Cluster 4	Q14980	NUMA1	0.64755	-0.397998	-0.0630097	0.08265	0.732757	1.02611
1130	L	Cluster 4	Q15019	SEPTIN2	0.603317	-0.716402	-0.132348	-0.705854	0.636182	0.29016
1131	L	Cluster 4	Q15046	KARS1	0.6598	-1.09505	-0.38586	-0.655366	0.317567	0.141579
1132	L	Cluster 4	Q15233	NONO	0.507185	1.3095	2.25073	1.85158	2.11846	2.36092
1133	L	Cluster 4	Q15427	SF3B4	0.514262	-0.439984	-0.55487	-0.400642	0.00419015	0.122791
1134	L	Cluster 4	Q15428	SF3A2	0.604676	-2.18175	-1.1144	-1.17096	-0.684429	-0.407335
1135	L	Cluster 4	Q15437	SEC23B	0.582863	-1.14897	-1.1119	-1.00137	-0.704426	-0.685533
1136	L	Cluster 4	Q15637	SF1	0.605865	-0.257345	0.233707	0.244136	0.726036	0.615053
1137	L	Cluster 4	Q16186	ADRM1	0.559035	0.630688	1.3538	1.30317	1.47011	1.86398
1138	L	Cluster 4	Q16540	MRPL23	0.58174	-1.0658	-0.581105	-1.00011	-0.35711	-0.51782
1139	L	Cluster 4	Q16643	DBN1	0.55142	-1.58757	-1.42211	-1.93435	-0.879204	-0.973507
1140	L	Cluster 4	Q1KMD3	HNRNPUL2	0.524844	1.10389	1.83051	1.16247	1.7619	1.75371
1141	L	Cluster 4	Q3KQU3	MAP7D1	0.647374	-0.331025	0.0687212	-0.371154	0.420672	0.788985
1142	L	Cluster 4	Q53GS9	USP39	0.61576	0.162877	0.303669	0.404221	0.799599	1.06943
1143	L	Cluster 4	Q5QNW6	H2BC18	0.551129	1.03804	2.29443	1.99426	2.39969	2.71841
1144	L	Cluster 4	Q5TDH0	DDI2	0.569146	-0.334269	0.806479	-0.170313	0.692717	0.924305
1145	L	Cluster 4	Q5VV41	ARHGEF16	0.540825	-0.894544	-0.267183	-0.0806521	0.846908	0.391136
1146	L	Cluster 4	Q5VWZ2	LYPLAL1	0.637998	0.454973	0.868768	0.390475	1.16248	1.54696
1147	L	Cluster 4	Q5VZF2	MBNL2	0.546627	-1.68739	-0.90963	-1.47818	-1.09179	-0.145747
1148	L	Cluster 4	Q6NXG1	ESRP1	0.512872	0.350244	0.576223	-0.443677	1.38444	1.20582
1149	L	Cluster 4	Q6RW13	AGTRAP	0.554638	-0.422553	-0.320852	-0.256017	-0.129861	0.113752
1150	L	Cluster 4	Q6WKZ4	RAB11FIP1	0.512403	-2.473	-0.831022	-0.999023	-0.317759	-0.299417
1151	L	Cluster 4	Q6XQN6	NAPRT	0.57684	1.06447	1.02273	1.06535	1.82531	1.9214
1152	L	Cluster 4	Q6ZMR5	TMPRSS11A	0.576033	-0.307647	0.179339	-0.318805	0.797972	0.428674
1153	L	Cluster 4	Q71UM5	RPS27L	0.524241	0.888044	1.11856	0.419638	1.30743	1.98802
1154	L	Cluster 4	Q7L523	RRAGA	0.52309	-0.715022	0.0667943	-0.494078	0.0613189	-0.0203621
1155	L	Cluster 4	Q7L576	CYFIP1	0.632102	0.415078	1.20883	1.15235	1.91134	1.79898
1156	L	Cluster 4	Q7Z3B4	NUP54	0.507579	-2.13861	-1.58337	-1.79891	-1.72787	-1.31737
1157	L	Cluster 4	Q7Z3J2	VPS35L	0.561041	-0.732345	-0.728541	-0.732596	-0.364944	-0.0706723
1158	L	Cluster 4	Q86V48	LUZP1	0.513934	-1.66313	-1.6923	-1.51308	-1.24617	-1.23196
1159	L	Cluster 4	Q86V81	ALYREF	0.602201	-0.203944	-0.0876672	-0.337609	0.386247	0.385304
1160	L	Cluster 4	Q8IY67	RAVER1	0.606269	-0.751906	-0.70894	-0.644801	-0.232604	-0.200764
1161	L	Cluster 4	Q8N511	TMEM199	0.518021	-1.36574	-0.194378	-1.20631	-0.608664	-0.0797049
1162	L	Cluster 4	Q8N6S5	ARL6IP6	0.519972	-0.779214	0.117586	-1.03995	-0.0989837	0.238165
1163	L	Cluster 4	Q8NBN7	RDH13	0.672618	-1.14266	-0.879848	-0.974641	-0.366292	-0.393465
1164	L	Cluster 4	Q8NFU3	TSTD1	0.604364	0.577919	1.40252	1.08421	1.73668	1.61883
1165	L	Cluster 4	Q8TE68	EPS8L1	0.687198	-0.226678	0.0825605	-0.0971869	0.251239	0.280352
1166	L	Cluster 4	Q8WTT2	NOC3L	0.686201	-1.8129	-1.33189	-1.52561	-1.05498	-0.668375
1167	L	Cluster 4	Q8WUM0	NUP133	0.572191	-0.277975	0.750608	-0.0412721	0.602024	0.91115
1168	L	Cluster 4	Q8WVJ2	NUDCD2	0.694111	-0.957569	-0.535263	-0.551443	0.0331772	0.189003
1169	L	Cluster 4	Q8WWQ0	PHIP	0.502224	-2.35112	-2.27294	-1.85904	-1.49051	-1.3876
1170	L	Cluster 4	Q92538	GBF1	0.632498	-3.1508	-2.04574	-2.23728	-1.48726	-1.44153
1171	L	Cluster 4	Q92747	ARPC1A	0.635057	-1.04202	-0.760806	-0.689653	-0.253558	0.143208
1172	L	Cluster 4	Q92878	RAD50	0.668411	-0.390449	0.213335	-0.106042	0.70066	1.35824
1173	L	Cluster 4	Q96A72	MAGOHB	0.524471	-0.334636	-0.163457	-0.206232	-0.111639	0.249597
1174	L	Cluster 4	Q96CT7	CCDC124	0.576933	0.337413	1.30632	1.05499	1.33471	1.79555
1175	L	Cluster 4	Q96CX2	KCTD12	0.564675	-1.53361	-1.43846	-1.25076	-0.498764	0.22401
1176	L	Cluster 4	Q96EP5	DAZAP1	0.556494	-1.34772	-1.35639	-1.51349	-0.983063	-0.954443
1177	L	Cluster 4	Q96I99	SUCLG2	0.576654	-2.00987	-1.38262	-1.58664	-1.06299	-1.22974
1178	L	Cluster 4	Q96KG9	SCYL1	0.606131	-1.70923	-0.671844	-0.680257	-0.295433	0.357268
1179	L	Cluster 4	Q96N66	MBOAT7	0.55135	-1.23153	-0.720762	-0.409711	-0.00267001	0.0620575
1180	L	Cluster 4	Q96PZ0	PUS7	0.638511	-1.46719	-0.674824	-0.747793	-0.156904	-0.132096
1181	L	Cluster 4	Q99426	TBCB	0.541754	-1.69474	-1.27796	-1.37192	-0.585948	-1.01851
1182	L	Cluster 4	Q99590	SCAF11	0.597262	-1.58491	-1.12721	-1.42137	-1.07656	-1.06758
1183	L	Cluster 4	Q99714	HSD17B10	0.51554	1.41989	1.38639	1.45472	1.68458	1.93014
1184	L	Cluster 4	Q99873	PRMT1	0.569168	-2.69468	-1.94045	-2.15023	-1.51339	-1.7379
1185	L	Cluster 4	Q99961	SH3GL1	0.508536	-0.168959	0.955253	0.943347	1.20917	1.53248
1186	L	Cluster 4	Q9BQN1	FAM83C	0.625343	-1.28587	-0.854294	-0.98935	-0.601722	-0.011339
1187	L	Cluster 4	Q9BUH6	PAXX	0.520797	-1.50334	-1.54842	-1.2192	-0.201948	-0.530857
1188	L	Cluster 4	Q9BX40	LSM14B	0.646444	-1.54435	-0.599121	-1.02697	-0.00930539	-0.178576
1189	L	Cluster 4	Q9BXR0	QTRT1	0.547604	-0.992956	-0.911433	-0.780899	-0.204674	-0.41919
1190	L	Cluster 4	Q9BY77	POLDIP3	0.584791	-0.70548	-0.486738	-0.499374	0.202353	-0.0610123
1191	L	Cluster 4	Q9BZE4	GTPBP4	0.512023	-0.674859	-0.711156	-0.851627	0.126957	-0.209741
1192	L	Cluster 4	Q9BZZ5	API5	0.53861	0.11013	0.244705	-0.191236	0.450276	0.893471
1193	L	Cluster 4	Q9GZY8	MFF	0.607302	-2.13201	-1.25292	-1.45904	-0.88794	-0.907375
1194	L	Cluster 4	Q9H0A0	NAT10	0.630899	-1.1838	-0.49694	-0.602471	-0.310857	0.0917141
1195	L	Cluster 4	Q9H270	VPS11	0.55849	-1.58047	-1.49576	-1.16777	-0.652993	-0.39821
1196	L	Cluster 4	Q9H3H3	C11orf68	0.52557	-1.75647	-1.70345	-1.52396	-1.2474	-0.852856
1197	L	Cluster 4	Q9H3N1	TMX1	0.590316	1.10661	1.68028	1.48664	1.94255	2.87044
1198	L	Cluster 4	Q9H6F5	CCDC86	0.659117	-1.11873	-0.448186	-0.406469	0.440621	0.412405
1199	L	Cluster 4	Q9HCE1	MOV10	0.510939	-1.51631	-0.976092	-1.57305	-0.778548	-1.05952
1200	L	Cluster 4	Q9NP81	SARS2	0.693554	-1.27189	-0.770269	-0.996094	-0.591601	-0.364083
1201	L	Cluster 4	Q9NPH2	ISYNA1	0.608457	-1.12636	-0.83331	-0.722575	0.147261	0.897415
1202	L	Cluster 4	Q9NQC3	RTN4	0.544899	-0.0935431	-0.21808	0.0429187	0.890383	1.02335
1203	L	Cluster 4	Q9NRW7	VPS45	0.547604	-0.65836	-0.388574	-0.53357	-0.43051	-0.0966116
1204	L	Cluster 4	Q9NRX4	PHPT1	0.533627	-0.979346	-0.224033	-0.0759223	0.131023	0.459626
1205	L	Cluster 4	Q9NSE4	IARS2	0.608696	-2.54057	-1.94986	-1.91279	-1.61174	-1.01893
1206	L	Cluster 4	Q9NTI2	ATP8A2	0.637631	1.62176	2.21735	2.42606	3.99538	3.90418
1207	L	Cluster 4	Q9NV31	IMP3	0.52903	-0.52215	-0.547615	-0.578228	-0.385719	-0.249719
1208	L	Cluster 4	Q9NVJ2	ARL8B	0.577872	-1.40176	-0.521322	-1.0911	-0.689508	-0.0471951
1209	L	Cluster 4	Q9NXR7	BABAM2	0.589738	-1.41416	-1.12054	-0.980368	-0.74666	-0.388609
1210	L	Cluster 4	Q9NZ08	ERAP1	0.504135	-0.907049	-0.0646239	-0.266274	-0.17327	0.322455
1211	L	Cluster 4	Q9P1F3	ABRACL	0.507374	-0.328431	-0.622538	-1.11723	0.552431	0.874174
1212	L	Cluster 4	Q9P258	RCC2	0.507829	-0.527717	0.187659	0.100691	0.189894	0.568953
1213	L	Cluster 4	Q9P2E9	RRBP1	0.55856	0.221155	0.893313	1.14242	1.39957	1.96885
1214	L	Cluster 4	Q9P2R7	SUCLA2	0.613251	-1.88941	-1.21481	-1.08533	-0.690253	-0.0700448
1215	L	Cluster 4	Q9UHB9	SRP68	0.665726	-2.39667	-1.38721	-2.02548	-1.20847	-0.816383
1216	L	Cluster 4	Q9UKD2	MRTO4	0.634702	-1.47628	-0.864526	-0.828663	-0.491432	-0.0548286
1217	L	Cluster 4	Q9UKF6	CPSF3	0.648307	-0.526914	-0.349715	-0.313072	0.206099	0.207467
1218	L	Cluster 4	Q9UL18	AGO1	0.59656	-1.61972	-0.897844	-1.0082	-0.699791	-0.529758
1219	L	Cluster 4	Q9UMS4	PRPF19	0.540649	0.0647524	0.790535	0.249027	0.760126	0.752122
1220	L	Cluster 4	Q9UMY4	SNX12	0.545688	-0.361725	-0.0544141	-0.213843	0.109871	0.863386
1221	L	Cluster 4	Q9UN81	L1RE1	0.550674	-1.15659	-0.825172	-1.35864	-0.66824	0.139314
1222	L	Cluster 4	Q9UPU7	TBC1D2B	0.648779	1.72462	2.31515	2.09805	2.56159	2.56457
1223	L	Cluster 4	Q9UQ80	PA2G4	0.708313	0.761173	1.21828	1.05645	1.62134	1.70225
1224	L	Cluster 4	Q9Y2B0	CNPY2	0.555601	-0.899677	0.0671827	-0.218395	0.438851	0.259084
1225	L	Cluster 4	Q9Y2U8	LEMD3	0.507453	-2.06876	-1.61281	-1.47996	-1.25086	-1.24839
1226	L	Cluster 4	Q9Y3B4	SF3B6	0.538172	-1.66441	-1.67458	-1.88745	-1.09717	-1.21878
1227	L	Cluster 4	Q9Y5K8	ATP6V1D	0.550847	-0.911794	-0.584218	-1.13093	-0.0344758	-0.326225
1228	N	Cluster 1	A0A0A0MRZ8	IGKV3D-11	0.655249	2.06126	1.99147	1.75317	0.564654	3.58579
1229	N	Cluster 1	A0A0B4J2D5	GATD3B	0.769926	0.607771	0.69746	0.942179	0.398048	1.40186
1230	N	Cluster 1	A0AVT1	UBA6	0.731256	-0.844471	-1.06146	-0.510834	-1.266	-0.0134617
1231	N	Cluster 1	A7KAX9	ARHGAP32	0.580551	-1.22528	-0.361406	-0.917198	-1.62084	0.2679
1232	N	Cluster 1	B7ZW38	HNRNPCL3	0.738925	-1.30064	-0.780371	-0.349911	-1.66607	0.789932
1233	N	Cluster 1	O00186	STXBP3	0.623787	-1.01628	-1.48985	-1.0951	-1.41203	0.574476
1234	N	Cluster 1	O00273	DFFA	0.543593	-1.70996	-2.03261	-2.01184	-2.31889	-1.45727
1235	N	Cluster 1	O00291	HIP1	0.587739	4.17804	4.29138	4.1717	4.12817	5.0226
1236	N	Cluster 1	O00463	TRAF5	0.751083	-1.05055	-1.17301	-0.303542	-1.52035	1.02056
1237	N	Cluster 1	O14818	PSMA7	0.587936	0.411361	0.185382	0.160518	-0.0321711	0.754475
1238	N	Cluster 1	O15217	GSTA4	0.608156	-0.541965	-0.884553	-0.26918	-0.62645	0.7663
1239	N	Cluster 1	O15533	TAPBP	0.510929	-0.0286582	1.41089	2.16975	0.542719	2.74567
1240	N	Cluster 1	O43240	KLK10	0.609328	0.251563	0.354622	0.852992	-0.162353	1.03138
1241	N	Cluster 1	O43396	TXNL1	0.677303	0.452233	0.477692	0.44724	-0.228146	1.17912
1242	N	Cluster 1	O43681	GET3	0.719702	-0.110277	0.211083	0.103197	-1.7005	2.81381
1243	N	Cluster 1	O60716	CTNND1	0.570483	1.62629	1.53717	1.96442	0.932066	2.22075
1244	N	Cluster 1	O75390	CS	0.529216	1.24718	0.684106	1.14128	0.356308	1.61391
1245	N	Cluster 1	O75477	ERLIN1	0.616037	-1.01469	-0.451236	-0.75828	-1.51485	0.097925
1246	N	Cluster 1	O95202	LETM1	0.726269	-1.02059	-1.20579	-0.716048	-1.83608	-0.038391
1247	N	Cluster 1	O95372	LYPLA2	0.586815	-2.0909	-2.50556	-1.92668	-2.97011	-1.49742
1248	N	Cluster 1	O95678	KRT75	0.724964	2.41994	2.29278	2.62029	1.6263	4.84394
1249	N	Cluster 1	O95831	AIFM1	0.60249	-1.50482	-1.3121	-0.986113	-1.3323	-0.448439
1250	N	Cluster 1	O95865	DDAH2	0.504346	-0.754218	-0.357206	-0.382713	-0.44077	0.518227
1251	N	Cluster 1	P00492	HPRT1	0.537064	-2.17501	-2.22038	-1.03403	-2.34487	-0.927863
1252	N	Cluster 1	P00558	PGK1	0.54691	1.33451	1.06991	2.03206	0.716346	2.19974
1253	N	Cluster 1	P01619	IGKV3-20	0.612567	2.87256	2.63761	3.17788	2.342	3.42762
1254	N	Cluster 1	P01624	IGKV3-15	0.674487	3.08964	2.65284	3.25816	2.64262	3.93085
1255	N	Cluster 1	P01834	IGKC	0.610497	0.73181	1.29797	1.85398	0.611338	2.19325
1256	N	Cluster 1	P01857	IGHG1	0.581332	2.91888	2.80232	3.16236	2.88495	3.32624
1257	N	Cluster 1	P02538	KRT6A	0.54607	9.10345	8.77532	8.87651	8.84931	9.62582
1258	N	Cluster 1	P02545	LMNA	0.589733	3.20428	2.70034	3.28952	2.76423	3.73778
1259	N	Cluster 1	P02675	FGB	0.765922	2.38798	2.12626	2.79677	1.2545	4.24172
1260	N	Cluster 1	P02679	FGG	0.749762	1.01098	1.14738	1.7389	0.31448	2.51042
1261	N	Cluster 1	P04040	CAT	0.540684	1.27653	1.6137	2.02364	1.50524	2.30425
1262	N	Cluster 1	P04406	GAPDH	0.598307	3.99569	3.4941	4.40003	3.30101	4.78738
1263	N	Cluster 1	P05141	SLC25A5	0.63691	-0.691861	-0.427291	-0.436818	-1.19745	0.0203447
1264	N	Cluster 1	P05455	SSB	0.653263	-1.55267	-1.89118	-1.48915	-1.87326	-1.00347
1265	N	Cluster 1	P06454	PTMA	0.560147	3.51043	2.92809	4.17186	2.97723	4.51791
1266	N	Cluster 1	P06576	ATP5F1B	0.532767	0.672542	0.978297	1.29845	0.215352	1.43295
1267	N	Cluster 1	P06702	S100A9	0.52253	3.75822	3.75141	4.07109	3.74959	4.10102
1268	N	Cluster 1	P06703	S100A6	0.566941	4.24582	3.8566	4.01735	2.97086	4.83126
1269	N	Cluster 1	P06733	ENO1	0.592998	3.06711	2.94643	3.96918	2.81173	4.19989
1270	N	Cluster 1	P06753	TPM3	0.53014	0.0243841	-0.112368	0.11469	-0.351764	0.249142
1271	N	Cluster 1	P07195	LDHB	0.544008	0.609182	1.267	1.40006	0.0749459	1.72368
1272	N	Cluster 1	P07384	CAPN1	0.658391	1.49083	1.88859	2.47351	1.16011	2.87334
1273	N	Cluster 1	P07437	TUBB	0.540886	-0.0704802	0.374963	0.890292	-0.555699	1.0371
1274	N	Cluster 1	P07858	CTSB	0.546867	2.26243	2.20353	2.84572	1.90211	2.92432
1275	N	Cluster 1	P07951	TPM2	0.562603	2.13139	1.98662	2.89607	2.15657	3.22158
1276	N	Cluster 1	P08246	ELANE	0.731473	-0.612407	-0.63595	-0.304585	-0.742624	0.287346
1277	N	Cluster 1	P08670	VIM	0.526274	1.82351	1.99699	2.44037	1.35596	2.53446
1278	N	Cluster 1	P08729	KRT7	0.61545	1.50794	2.80431	3.1747	1.67359	4.34389
1279	N	Cluster 1	P09110	ACAA1	0.744875	-1.08246	-1.27557	-0.654693	-1.49239	0.414674
1280	N	Cluster 1	P09429	HMGB1	0.56648	-0.285461	0.282462	0.857824	-0.81708	1.1037
1281	N	Cluster 1	P09651	HNRNPA1	0.541796	-0.0741575	0.345696	1.10711	-0.191255	1.19315
1282	N	Cluster 1	P0C0L4	C4A	0.523493	0.0610158	-0.598245	0.0976845	-2.08332	1.01771
1283	N	Cluster 1	P0C0S8	H2AC17	0.672218	5.52984	5.35021	5.90181	5.40132	6.9428
1284	N	Cluster 1	P0CG12	DERPC	0.589098	-0.644015	-0.368624	-0.0419051	-0.480221	0.309629
1285	N	Cluster 1	P0CG47	UBB	0.606098	3.8713	3.94813	4.63998	2.98914	5.00542
1286	N	Cluster 1	P0DOY2	IGLC2	0.522462	1.25824	2.29095	2.3567	1.09765	2.7297
1287	N	Cluster 1	P0DP23	CALM1	0.718133	1.91429	1.65264	2.25324	1.56574	2.862
1288	N	Cluster 1	P10412	H1-4	0.553833	1.64322	2.03434	2.81147	1.07357	2.97317
1289	N	Cluster 1	P10599	TXN	0.512117	0.572884	0.924078	1.85576	0.0580758	1.88535
1290	N	Cluster 1	P10809	HSPD1	0.672427	0.854363	0.573759	1.24155	0.559225	1.68517
1291	N	Cluster 1	P10909	CLU	0.529277	-0.878586	-0.390751	-0.197178	-0.402451	1.16096
1292	N	Cluster 1	P11279	LAMP1	0.711531	0.735473	0.689955	1.37958	0.503239	1.87891
1293	N	Cluster 1	P11498	PC	0.543292	0.74717	0.895291	0.488329	0.25384	1.29417
1294	N	Cluster 1	P12035	KRT3	0.587611	6.60343	6.76583	7.19361	6.7209	7.45458
1295	N	Cluster 1	P12277	CKB	0.682511	-0.00043932	0.252256	0.391819	0.0112938	0.903037
1296	N	Cluster 1	P13647	KRT5	0.702087	8.05344	7.90735	8.11777	7.78097	8.97563
1297	N	Cluster 1	P13667	PDIA4	0.533481	0.275298	-0.71176	0.719265	-0.428809	1.29602
1298	N	Cluster 1	P13693	TPT1	0.659696	-1.3618	-1.70478	-0.334008	-1.66041	0.525216
1299	N	Cluster 1	P13716	ALAD	0.53278	0.456862	-0.17425	0.5419	-0.639193	1.02234
1300	N	Cluster 1	P13798	APEH	0.611534	0.246605	0.379038	0.651502	-0.477085	1.02913
1301	N	Cluster 1	P13928	ANXA8	0.552378	-1.12278	0.047919	-0.379392	-1.4807	0.546802
1302	N	Cluster 1	P14923	JUP	0.577015	2.65741	2.56597	2.85114	2.72465	3.83918
1303	N	Cluster 1	P15924	DSP	0.605259	4.03809	4.15588	4.57088	4.09371	4.78257
1304	N	Cluster 1	P16070	CD44	0.741076	-0.0434362	0.0515986	0.369391	-1.22752	1.70335
1305	N	Cluster 1	P16401	H1-5	0.581489	1.26105	1.27906	2.56034	1.24927	2.92627
1306	N	Cluster 1	P16402	H1-3	0.635211	3.26271	2.94504	3.98259	2.14745	4.52886
1307	N	Cluster 1	P16403	H1-2	0.729764	1.51307	1.87456	2.50451	1.19824	3.29173
1308	N	Cluster 1	P17275	JUNB	0.50281	0.0843713	-0.137457	-0.713106	-0.537274	1.15276
1309	N	Cluster 1	P18206	VCL	0.72432	1.3271	1.15982	1.34388	0.930203	2.13665
1310	N	Cluster 1	P18510	IL1RN	0.540489	1.68655	2.08297	1.70139	0.37243	2.66944
1311	N	Cluster 1	P18754	RCC1	0.766501	-0.275358	-0.283441	0.0679211	-0.921406	0.829
1312	N	Cluster 1	P19338	NCL	0.598975	1.73181	1.6456	1.96922	0.995703	2.31521
1313	N	Cluster 1	P19971	TYMP	0.767085	1.11742	1.33755	1.88329	0.630428	2.83385
1314	N	Cluster 1	P20962	PTMS	0.517539	-0.952952	-1.27306	-1.20236	-2.47533	-0.383553
1315	N	Cluster 1	P21333	FLNA	0.623636	0.428554	0.457998	0.264923	0.10004	1.24924
1316	N	Cluster 1	P22087	FBL	0.524604	-0.715542	-0.641474	-0.926948	-0.773266	0.643397
1317	N	Cluster 1	P22234	PAICS	0.620512	-0.713311	-0.690927	-0.074018	-1.6603	0.36409
1318	N	Cluster 1	P22392	NME2	0.60043	1.51908	0.846855	1.69276	0.81505	2.26759
1319	N	Cluster 1	P22626	HNRNPA2B1	0.73162	2.48981	2.62199	2.99093	2.1192	3.39953
1320	N	Cluster 1	P23381	WARS1	0.559053	-1.21346	-1.19123	-1.38164	-1.74265	-0.865162
1321	N	Cluster 1	P23528	CFL1	0.57664	1.01685	1.06272	2.04248	1.27392	2.77233
1322	N	Cluster 1	P26572	MGAT1	0.501737	-1.83607	-2.11919	-2.70367	-2.86341	-1.17681
1323	N	Cluster 1	P26885	FKBP2	0.5716	-1.16146	-1.61143	-1.23071	-2.182	-0.656849
1324	N	Cluster 1	P28072	PSMB6	0.616418	1.37653	1.36952	2.1502	1.2541	2.39653
1325	N	Cluster 1	P29966	MARCKS	0.523002	-2.2236	-1.35584	-0.721833	-2.96469	-0.493315
1326	N	Cluster 1	P30040	ERP29	0.769481	-0.422711	-0.384433	0.00378916	-0.692568	0.654121
1327	N	Cluster 1	P30048	PRDX3	0.669076	0.00404979	0.116787	0.282386	0.0335627	0.772129
1328	N	Cluster 1	P30050	RPL12	0.624034	1.75522	2.35932	2.40129	1.47454	2.90849
1329	N	Cluster 1	P30613	PKLR	0.765483	3.26692	3.19448	3.7186	2.23158	4.94773
1330	N	Cluster 1	P31150	GDI1	0.622804	-1.98519	-1.42483	-1.72554	-2.42803	-0.853485
1331	N	Cluster 1	P31153	MAT2A	0.62262	-0.509134	0.35629	0.600579	-0.857721	1.23313
1332	N	Cluster 1	P33176	KIF5B	0.663808	-0.695404	-0.546152	-0.73798	-1.10216	0.568537
1333	N	Cluster 1	P34897	SHMT2	0.509259	1.5176	0.720718	1.55987	1.23352	2.40485
1334	N	Cluster 1	P35222	CTNNB1	0.654733	0.858463	0.494904	0.640081	0.190311	1.54194
1335	N	Cluster 1	P35241	RDX	0.678627	1.30291	1.81696	1.88378	1.10469	2.5344
1336	N	Cluster 1	P35573	AGL	0.741776	-0.689624	-0.508817	-0.343331	-1.0203	0.812118
1337	N	Cluster 1	P35611	ADD1	0.515185	-3.0174	-3.00156	-2.44448	-3.0132	-2.402
1338	N	Cluster 1	P40394	ADH7	0.655761	1.69481	1.0733	2.72736	0.802443	3.5171
1339	N	Cluster 1	P40429	RPL13A	0.554208	0.300373	0.547361	0.77782	-0.668434	1.20315
1340	N	Cluster 1	P40926	MDH2	0.593613	1.29956	0.736064	1.54773	0.545592	1.99103
1341	N	Cluster 1	P41091	EIF2S3	0.575871	0.16987	-0.0953954	0.0900332	-0.871292	0.704834
1342	N	Cluster 1	P41240	CSK	0.570068	1.18126	0.835533	0.567645	0.50043	2.53763
1343	N	Cluster 1	P41252	IARS1	0.530306	-2.00972	-1.46327	-1.22047	-2.19613	-1.07806
1344	N	Cluster 1	P46459	NSF	0.587059	-1.29164	-1.15444	-0.768414	-1.09596	-0.16307
1345	N	Cluster 1	P47755	CAPZA2	0.750729	-0.294133	0.00925263	0.14573	-0.806735	1.3151
1346	N	Cluster 1	P49790	NUP153	0.509486	-1.84351	-1.86909	-1.1986	-2.94998	-0.920892
1347	N	Cluster 1	P50851	LRBA	0.570751	-0.796219	0.222647	-0.292794	-1.16431	0.802183
1348	N	Cluster 1	P50991	CCT4	0.660511	-0.845581	-0.813549	-0.508704	-0.88437	-0.34469
1349	N	Cluster 1	P51148	RAB5C	0.72947	-0.805151	-0.958432	-0.37952	-1.61057	0.281321
1350	N	Cluster 1	P51570	GALK1	0.530865	-0.202301	0.159412	1.00011	-0.891463	1.12887
1351	N	Cluster 1	P52272	HNRNPM	0.62094	1.76541	1.49029	2.19461	1.3955	2.45761
1352	N	Cluster 1	P52907	CAPZA1	0.504875	1.24707	0.991118	1.37272	1.34901	2.26497
1353	N	Cluster 1	P54105	CLNS1A	0.5362	-1.04321	-1.2899	-0.68697	-0.99582	-0.239139
1354	N	Cluster 1	P54578	USP14	0.51762	-1.7619	-0.997833	-0.606364	-1.80142	-0.451277
1355	N	Cluster 1	P55060	CSE1L	0.550371	-0.0753036	0.06773	-0.0294131	-0.479858	0.261799
1356	N	Cluster 1	P56385	ATP5ME	0.618599	1.06661	0.502279	1.29479	0.396221	1.80472
1357	N	Cluster 1	P57053	H2BC12L	0.646538	0.19284	0.659026	1.26527	-0.357198	1.72014
1358	N	Cluster 1	P58107	EPPK1	0.65503	-1.38673	-1.0961	-1.27965	-1.59008	-0.392128
1359	N	Cluster 1	P60174	TPI1	0.699745	1.76624	1.69735	2.63393	1.33955	3.16321
1360	N	Cluster 1	P60468	SEC61B	0.649182	-0.339852	0.120284	0.495975	-0.425591	0.900959
1361	N	Cluster 1	P60842	EIF4A1	0.502708	3.06378	2.03805	2.97887	2.36395	3.69633
1362	N	Cluster 1	P60983	GMFB	0.526693	-3.46459	-4.44254	-4.32415	-4.52951	-2.60097
1363	N	Cluster 1	P61019	RAB2A	0.678379	-1.40727	-1.12057	-0.8912	-1.55611	1.09602
1364	N	Cluster 1	P61586	RHOA	0.7372	-0.85521	-0.577375	-0.523604	-1.25771	0.591903
1365	N	Cluster 1	P61604	HSPE1	0.567919	1.49357	1.89625	2.78884	1.63973	3.08922
1366	N	Cluster 1	P61981	YWHAG	0.530742	1.16446	0.763765	1.51934	1.10174	1.95637
1367	N	Cluster 1	P62081	RPS7	0.576644	0.890038	0.694751	1.65594	0.0730789	1.92235
1368	N	Cluster 1	P62136	PPP1CA	0.543786	-2.20327	-0.582924	-1.19416	-2.77384	0.0321212
1369	N	Cluster 1	P62273	RPS29	0.587028	0.894363	0.2688	0.751416	0.00671007	1.41722
1370	N	Cluster 1	P62310	LSM3	0.506361	-1.21163	-0.219559	-0.156832	-0.746335	0.615425
1371	N	Cluster 1	P62318	SNRPD3	0.638495	-0.131021	-0.151795	-0.0964675	-0.198897	0.499872
1372	N	Cluster 1	P62805	H4C16	0.626283	3.68671	4.01656	4.94785	3.04796	5.32339
1373	N	Cluster 1	P62857	RPS28	0.734405	2.77567	2.88112	2.9138	2.41277	3.43649
1374	N	Cluster 1	P63173	RPL38	0.716648	-1.2477	-0.872659	-0.7178	-2.03754	0.244835
1375	N	Cluster 1	P63208	SKP1	0.606047	-1.37996	-0.991554	-1.00511	-1.95865	-0.52819
1376	N	Cluster 1	P63279	UBE2I	0.513298	-0.0290976	0.567658	0.0692547	-0.650288	0.778388
1377	N	Cluster 1	P68366	TUBA4A	0.713258	0.534391	0.971964	1.46318	0.258183	2.15017
1378	N	Cluster 1	P68431	H3C12	0.665755	4.12742	3.62512	4.32201	3.71428	5.41552
1379	N	Cluster 1	P78330	PSPH	0.501713	0.0402398	-0.945121	0.37941	-0.548231	0.901116
1380	N	Cluster 1	P78347	GTF2I	0.601206	-0.708566	-0.678423	-0.850448	-0.927301	0.194585
1381	N	Cluster 1	P78386	KRT85	0.738896	-0.483169	-0.284134	-0.224173	-1.35077	1.54444
1382	N	Cluster 1	P78406	RAE1	0.51378	-0.253471	-0.891367	-0.720874	-1.77881	0.198862
1383	N	Cluster 1	Q00796	SORD	0.578356	0.464799	-0.150343	-0.377828	-1.17473	1.50414
1384	N	Cluster 1	Q00839	HNRNPU	0.605618	1.76409	1.54078	2.41972	0.443776	2.99092
1385	N	Cluster 1	Q02818	NUCB1	0.60023	0.0669774	0.500105	0.193043	-0.163477	0.940884
1386	N	Cluster 1	Q02880	TOP2B	0.510995	-2.45605	-1.91244	-2.24023	-4.55062	-1.09873
1387	N	Cluster 1	Q04323	UBXN1	0.694991	-0.854249	-0.393425	-0.316449	-1.05754	0.358458
1388	N	Cluster 1	Q06830	PRDX1	0.582117	3.57443	3.0702	3.86718	3.00292	4.21899
1389	N	Cluster 1	Q07666	KHDRBS1	0.519457	1.71318	1.38457	2.07306	1.06082	2.2571
1390	N	Cluster 1	Q07812	BAX	0.609415	-1.82443	-1.88106	-1.47925	-1.77147	0.0528401
1391	N	Cluster 1	Q08257	CRYZ	0.56037	-0.0285683	-0.574929	0.180199	-0.834334	0.562068
1392	N	Cluster 1	Q12846	STX4	0.533875	-0.281742	-0.63622	-0.274538	-0.35005	0.508143
1393	N	Cluster 1	Q12849	GRSF1	0.566747	-0.57331	-0.625916	0.470627	-0.427898	0.96237
1394	N	Cluster 1	Q12901	ZNF155	0.650166	-1.39825	-0.951204	-1.44658	-2.12264	0.58985
1395	N	Cluster 1	Q12905	ILF2	0.66264	-0.86151	-1.11652	-0.883793	-1.17386	-0.476846
1396	N	Cluster 1	Q13162	PRDX4	0.598489	-2.23296	-1.53499	-1.93401	-2.6037	-0.971059
1397	N	Cluster 1	Q13263	TRIM28	0.538025	-0.475097	-0.0573425	-0.270344	-0.727219	0.0970738
1398	N	Cluster 1	Q13363	CTBP1	0.648961	-0.450531	-0.358922	-0.0342635	-0.49797	0.122828
1399	N	Cluster 1	Q13510	ASAH1	0.532654	-0.517207	-0.699998	0.663097	-0.705669	0.812327
1400	N	Cluster 1	Q13630	GFUS	0.72741	-0.195381	0.0545277	0.403008	-0.311586	0.997831
1401	N	Cluster 1	Q13835	PKP1	0.600991	4.21845	3.60936	3.99795	3.65272	4.99278
1402	N	Cluster 1	Q13838	DDX39B	0.668602	0.869464	0.57252	2.03577	0.548378	2.95961
1403	N	Cluster 1	Q14103	HNRNPD	0.580199	0.345922	0.0651555	0.610463	-0.826992	1.13782
1404	N	Cluster 1	Q14145	KEAP1	0.637641	0.65961	-0.058164	-0.0765008	-1.0098	2.45627
1405	N	Cluster 1	Q14318	FKBP8	0.693177	-1.58047	-1.28703	-1.49327	-2.21352	-0.0487292
1406	N	Cluster 1	Q14574	DSC3	0.618848	0.930991	1.37399	1.5182	1.10717	2.39855
1407	N	Cluster 1	Q14683	SMC1A	0.646578	0.0526337	-0.65263	0.158917	-0.602183	1.14154
1408	N	Cluster 1	Q14690	PDCD11	0.597253	-0.0721922	-1.16431	0.0393585	-2.11117	1.21567
1409	N	Cluster 1	Q14839	CHD4	0.506737	-1.51293	-0.731378	-0.441241	-1.27797	-0.168316
1410	N	Cluster 1	Q14914	PTGR1	0.501286	-1.23059	-1.25265	-1.51727	-1.1847	0.829669
1411	N	Cluster 1	Q14980	NUMA1	0.648657	0.173151	-0.0675205	0.117469	-0.0831831	0.642308
1412	N	Cluster 1	Q15155	NOMO1	0.54232	0.0693415	-0.699596	-0.462661	-0.717495	0.717938
1413	N	Cluster 1	Q15233	NONO	0.518527	1.81938	0.817877	1.93227	0.455006	2.54645
1414	N	Cluster 1	Q15323	KRT31	0.662091	7.33974	7.37261	7.23117	6.92302	8.39056
1415	N	Cluster 1	Q15637	SF1	0.683242	-0.914544	-0.747475	-0.848676	-1.24768	-0.280296
1416	N	Cluster 1	Q15833	STXBP2	0.626616	-1.38857	-1.84805	-0.951292	-1.71721	-0.390616
1417	N	Cluster 1	Q15942	ZYX	0.609869	-0.270931	-0.07204	0.749584	-0.153636	1.21262
1418	N	Cluster 1	Q16658	FSCN1	0.629637	0.594199	0.672538	1.05208	0.698441	1.65933
1419	N	Cluster 1	Q16719	KYNU	0.52372	-0.295309	-0.865816	-1.21654	-1.2606	0.651502
1420	N	Cluster 1	Q16778	H2BC21	0.758073	3.922	3.69611	4.48717	3.24968	5.36915
1421	N	Cluster 1	Q3KQU3	MAP7D1	0.552884	-0.374866	0.509667	0.276394	-1.39116	1.07896
1422	N	Cluster 1	Q53GS9	USP39	0.679488	-1.5604	-1.25812	0.00615755	-1.63182	1.03941
1423	N	Cluster 1	Q53LP3	SOWAHC	0.509553	-1.25016	-1.22187	-1.19531	-1.12902	-0.336527
1424	N	Cluster 1	Q5JTH9	RRP12	0.531565	-0.125557	0.384874	-0.0539842	-0.597158	0.620962
1425	N	Cluster 1	Q5SSJ5	HP1BP3	0.722934	-1.06785	-1.41388	-0.895535	-1.66486	-0.210452
1426	N	Cluster 1	Q5T1J5	CHCHD2P9	0.675093	0.813228	0.848332	0.709082	-0.0871811	1.89354
1427	N	Cluster 1	Q6NVY1	HIBCH	0.51689	-2.28049	-1.87711	-1.5219	-1.9793	-1.18274
1428	N	Cluster 1	Q6PIU2	NCEH1	0.531069	-1.30907	-0.613395	-0.69634	-2.01396	-0.237616
1429	N	Cluster 1	Q6XQN6	NAPRT	0.631076	2.18633	2.21124	2.15606	1.66991	2.62773
1430	N	Cluster 1	Q7L014	DDX46	0.674917	-0.798546	-0.498128	-0.396684	-0.790017	0.363489
1431	N	Cluster 1	Q7L5N1	COPS6	0.716097	-0.255318	-0.277447	0.524314	-0.991329	1.12656
1432	N	Cluster 1	Q7LBR1	CHMP1B	0.629428	0.541693	0.680438	1.18239	0.0474076	1.43345
1433	N	Cluster 1	Q7Z2W4	ZC3HAV1	0.587722	0.853044	0.686361	0.547611	0.176703	1.312
1434	N	Cluster 1	Q7Z2Y5	NRK	0.518101	2.39814	2.52249	3.74617	3.08339	5.15222
1435	N	Cluster 1	Q7Z4V5	HDGFL2	0.592762	-1.89094	-1.46405	-1.85986	-2.10692	-0.786694
1436	N	Cluster 1	Q86VR2	RETREG3	0.591294	-0.188073	-0.493835	-0.507392	-0.609645	0.748216
1437	N	Cluster 1	Q86VR7	VSIG10L	0.557245	-0.327308	-0.0534167	0.426526	-0.358664	0.517847
1438	N	Cluster 1	Q8IY81	FTSJ3	0.536102	-1.07572	-1.27372	-0.0618796	-1.48905	0.0471274
1439	N	Cluster 1	Q8N2U0	TMEM256	0.521192	-0.689577	-0.0777261	-0.0461382	-1.31607	0.279951
1440	N	Cluster 1	Q8N3F8	MICALL1	0.591037	-2.46589	-2.13885	-1.70657	-2.3789	-1.45931
1441	N	Cluster 1	Q8N4C8	MINK1	0.637075	1.65266	1.61003	1.97101	1.39192	5.19909
1442	N	Cluster 1	Q8N684	CPSF7	0.667316	-0.675482	-0.714904	-0.184673	-0.712975	0.254818
1443	N	Cluster 1	Q8NBJ7	SUMF2	0.747291	-0.84145	-1.1655	-0.448243	-1.88025	0.601601
1444	N	Cluster 1	Q8NFU3	TSTD1	0.505372	1.34521	0.837072	0.889585	0.851006	1.76644
1445	N	Cluster 1	Q8WUM0	NUP133	0.597299	-0.679162	-1.08878	-0.354547	-0.813434	0.349841
1446	N	Cluster 1	Q8WUY1	THEM6	0.61203	-0.282664	0.754104	0.8187	0.0516279	2.96146
1447	N	Cluster 1	Q8WVM8	SCFD1	0.666378	-1.91218	-1.7339	-1.18765	-2.93576	-0.532319
1448	N	Cluster 1	Q92506	HSD17B8	0.535443	-0.384758	0.162025	-0.259038	-0.629585	0.419416
1449	N	Cluster 1	Q92522	H1-10	0.711409	-0.222708	-0.430067	0.33296	-0.515996	1.01014
1450	N	Cluster 1	Q92572	AP3S1	0.562693	-1.21009	-0.213038	-0.327437	-2.06025	0.4127
1451	N	Cluster 1	Q92598	HSPH1	0.716785	0.294795	0.18017	0.375205	-0.660902	1.36581
1452	N	Cluster 1	Q92804	TAF15	0.643609	0.134268	-0.616973	0.246691	-0.638624	1.17051
1453	N	Cluster 1	Q92878	RAD50	0.565336	-1.26967	-1.38683	0.0458993	-1.39182	0.342233
1454	N	Cluster 1	Q96AB3	ISOC2	0.607851	0.510051	0.251181	0.823356	-0.28189	1.18673
1455	N	Cluster 1	Q96CN7	ISOC1	0.519655	-1.91374	-0.737728	-0.887922	-2.13651	-0.351486
1456	N	Cluster 1	Q96CT7	CCDC124	0.620406	0.75206	0.65371	1.20568	0.794945	1.81517
1457	N	Cluster 1	Q96DV4	MRPL38	0.634267	-0.184218	0.0962053	1.14914	-0.216485	1.66206
1458	N	Cluster 1	Q96HY6	DDRGK1	0.505518	0.270277	0.850538	0.207364	-1.03306	1.24652
1459	N	Cluster 1	Q96JY6	PDLIM2	0.607312	1.77936	1.3991	2.0833	1.39967	2.40194
1460	N	Cluster 1	Q96RP9	GFM1	0.51339	-0.437344	0.548547	-0.00683719	-0.473996	0.947913
1461	N	Cluster 1	Q9BPX5	ARPC5L	0.575478	0.56435	-0.0160605	0.392839	-0.300116	1.01689
1462	N	Cluster 1	Q9BSJ8	ESYT1	0.602703	-1.25799	-1.45979	-1.07497	-1.32401	0.861119
1463	N	Cluster 1	Q9BUL8	PDCD10	0.507228	1.3636	0.641676	0.329961	0.523162	2.68821
1464	N	Cluster 1	Q9GZT3	SLIRP	0.541574	1.30261	1.04904	0.480616	0.33718	2.36021
1465	N	Cluster 1	Q9H0U4	RAB1B	0.527129	-0.600113	-0.102998	0.574325	-0.532718	0.678839
1466	N	Cluster 1	Q9H6Q4	CIAO3	0.541083	-0.922551	-0.183447	-0.945923	-1.20332	0.554898
1467	N	Cluster 1	Q9NR31	SAR1A	0.503152	-0.0171547	-1.07599	-0.784798	-2.26653	0.574693
1468	N	Cluster 1	Q9NRL2	BAZ1A	0.664142	2.17203	3.12333	3.13615	1.36597	4.35521
1469	N	Cluster 1	Q9NSD9	FARSB	0.630024	1.42927	1.18127	1.3197	1.15475	1.92301
1470	N	Cluster 1	Q9NUP9	LIN7C	0.52477	0.501135	0.774796	0.991199	0.639335	1.13597
1471	N	Cluster 1	Q9NZL9	MAT2B	0.767947	0.577245	0.574209	0.951266	0.153193	1.4641
1472	N	Cluster 1	Q9NZM1	MYOF	0.589563	-1.57611	-1.29063	-1.31978	-1.57947	-1.07738
1473	N	Cluster 1	Q9P270	SLAIN2	0.607983	-0.165054	0.116431	-0.208631	-0.618663	0.602067
1474	N	Cluster 1	Q9UBB4	ATXN10	0.602972	-0.841139	-1.10024	0.394927	-1.44615	0.755595
1475	N	Cluster 1	Q9UBT2	UBA2	0.516796	-0.531721	-0.447735	0.193841	-0.433837	0.292569
1476	N	Cluster 1	Q9UHA7	IL36A	0.746226	-0.276512	0.103217	0.252673	-1.18563	1.81031
1477	N	Cluster 1	Q9UHB6	LIMA1	0.704111	-0.833229	-0.966266	-0.903664	-1.39766	-0.150845
1478	N	Cluster 1	Q9UJM3	ERRFI1	0.651164	0.585751	1.11663	1.14889	0.477205	1.72626
1479	N	Cluster 1	Q9UKG1	APPL1	0.521528	-0.971303	-0.804614	-1.51891	-2.04101	-0.179575
1480	N	Cluster 1	Q9UN37	VPS4A	0.563813	-1.23222	-1.24864	-1.16694	-1.18863	0.780546
1481	N	Cluster 1	Q9UPN3	MACF1	0.601651	-1.78332	-1.13532	-1.15115	-1.89083	-0.646258
1482	N	Cluster 1	Q9UPU7	TBC1D2B	0.707281	1.98762	2.49716	2.46411	1.44722	3.53516
1483	N	Cluster 1	Q9Y2B0	CNPY2	0.701954	-0.12326	-0.261239	0.847846	-0.554579	1.53355
1484	N	Cluster 1	Q9Y2W1	THRAP3	0.511395	0.220719	-0.148521	0.410633	-0.207634	0.575013
1485	N	Cluster 1	Q9Y365	STARD10	0.505595	-1.88372	-0.566415	-1.40509	-2.49618	-0.278376
1486	N	Cluster 1	Q9Y371	SH3GLB1	0.729698	-0.0859855	-0.0935845	-0.0160872	-0.720796	0.798511
1487	N	Cluster 1	Q9Y376	CAB39	0.545213	-1.58156	-0.983165	-0.419313	-1.1356	0.254045
1488	N	Cluster 1	Q9Y3C8	UFC1	0.594393	-0.0239184	-0.262479	0.349388	0.0177679	1.50625
1489	N	Cluster 1	Q9Y5M8	SRPRB	0.584444	-1.40421	-2.12864	-1.6136	-2.26396	-0.821008
1490	N	Cluster 1	Q9Y608	LRRFIP2	0.627362	-1.63304	-1.04662	-1.2903	-1.705	-0.00204246
1491	N	Cluster 1	Q9Y6K5	OAS3	0.649476	-0.610594	0.0317662	-0.401274	-1.05606	1.52405
1492	N	Cluster 1	Q9Y6W5	WASF2	0.520378	0.491434	-0.182843	0.763306	0.243618	1.33027
1493	N	Cluster 2	A0A075B6Z2	TRAJ56	0.585082	10.1728	10.7449	10.4951	10.8492	10.9909
1494	N	Cluster 2	A6NI56	CCDC154	0.625132	0.459777	1.72722	1.53201	2.5717	2.88236
1495	N	Cluster 2	O00429	DNM1L	0.510993	0.922514	0.454203	1.08286	2.00524	1.15246
1496	N	Cluster 2	O00487	PSMD14	0.507304	-0.266707	0.516333	-0.302963	0.633702	1.24958
1497	N	Cluster 2	O00625	PIR	0.6069	-0.99289	0.164653	0.681403	1.09752	1.18269
1498	N	Cluster 2	O14776	TCERG1	0.556187	0.178843	0.457188	0.0367345	0.782282	0.95037
1499	N	Cluster 2	O15144	ARPC2	0.517747	0.299141	0.966632	1.1821	1.12389	1.29776
1500	N	Cluster 2	O15160	POLR1C	0.542474	-1.25328	-0.948959	-0.197975	-0.160686	-0.00630716
1501	N	Cluster 2	O43278	SPINT1	0.587827	-0.337452	0.464543	0.0523178	0.992737	0.282243
1502	N	Cluster 2	O43776	NARS1	0.518561	-0.751785	-1.02052	-1.30155	-0.0470075	0.106304
1503	N	Cluster 2	O43813	LANCL1	0.557753	-0.236269	-0.613414	-0.236763	2.4453	0.456207
1504	N	Cluster 2	O43815	STRN	0.517305	-1.39828	-0.0640605	-0.769212	-0.302702	-0.221524
1505	N	Cluster 2	O60264	SMARCA5	0.584593	-2.78519	-2.07398	-1.76784	-1.30279	-1.96901
1506	N	Cluster 2	O60925	PFDN1	0.550408	-0.499379	-0.217979	-0.528044	-0.125428	-0.0182059
1507	N	Cluster 2	O75223	GGCT	0.525184	-1.83099	-1.75842	-1.19771	-1.13187	-1.35299
1508	N	Cluster 2	O75312	ZPR1	0.513845	-0.828568	-0.806973	-0.693063	1.32573	-0.675012
1509	N	Cluster 2	O75400	PRPF40A	0.584703	-1.99744	-1.93155	-2.11656	-0.488145	-1.45285
1510	N	Cluster 2	O75608	LYPLA1	0.630928	-1.00214	-0.496023	-0.400979	0.150367	0.314473
1511	N	Cluster 2	O75694	NUP155	0.51419	-3.47331	-2.23325	-1.80125	-1.94263	-1.69097
1512	N	Cluster 2	O94905	ERLIN2	0.604868	-2.97175	-1.71082	-1.42679	-0.616696	-1.53091
1513	N	Cluster 2	O95168	NDUFB4	0.659595	0.490316	0.759726	0.876743	1.38448	1.31366
1514	N	Cluster 2	O95295	SNAPIN	0.597577	-1.05548	-1.20587	-0.801841	-0.0740281	-0.497104
1515	N	Cluster 2	O95571	ETHE1	0.528826	-0.489916	-0.550373	-0.222523	0.659742	-0.294288
1516	N	Cluster 2	O95758	PTBP3	0.505548	-0.937549	-0.961981	-1.33027	0.686692	-0.905627
1517	N	Cluster 2	O96019	ACTL6A	0.590192	-0.552241	-0.665809	-0.800576	0.617274	0.382482
1518	N	Cluster 2	P00352	ALDH1A1	0.500139	0.36191	0.655712	0.61434	0.894925	1.33736
1519	N	Cluster 2	P00390	GSR	0.590051	0.848238	1.41525	1.38501	1.75693	2.04687
1520	N	Cluster 2	P00403	MT-CO2	0.646341	0.501826	0.911043	1.0527	3.09474	2.75977
1521	N	Cluster 2	P00966	ASS1	0.540238	-0.496477	-0.117261	0.497433	0.869053	0.108926
1522	N	Cluster 2	P01008	SERPINC1	0.63659	-0.865569	0.0420396	-0.507876	0.747559	0.319646
1523	N	Cluster 2	P04062	GBA1	0.50243	1.1933	1.76295	2.17528	2.07241	1.94346
1524	N	Cluster 2	P04114	APOB	0.519436	-1.18715	-0.986516	-0.928374	-0.876619	-0.700928
1525	N	Cluster 2	P04181	OAT	0.657032	-2.22398	-1.93452	-1.89514	-1.38231	-1.4095
1526	N	Cluster 2	P04264	KRT1	0.566412	5.43336	6.08174	6.66252	6.72511	6.64336
1527	N	Cluster 2	P05089	ARG1	0.584076	2.86896	3.55503	3.67881	3.93942	4.22116
1528	N	Cluster 2	P05090	APOD	0.634975	-0.644505	-0.124363	-0.31027	0.712835	0.0756947
1529	N	Cluster 2	P0DPA2	VSIG8	0.50443	-0.643367	-0.562273	-1.00933	-0.214123	-0.506403
1530	N	Cluster 2	P11766	ADH5	0.534791	-0.783177	0.27506	0.494911	0.493032	0.682238
1531	N	Cluster 2	P12273	PIP	0.604717	0.0940825	0.8255	0.429072	1.98397	0.885757
1532	N	Cluster 2	P13073	COX4I1	0.524897	-1.67863	-1.25177	-0.510816	-0.575057	-0.691181
1533	N	Cluster 2	P13645	KRT10	0.518893	4.47535	5.14479	5.77029	5.69225	5.47732
1534	N	Cluster 2	P13796	LCP1	0.549666	-0.301814	-0.344496	-0.44489	0.0408074	0.102414
1535	N	Cluster 2	P14406	COX7A2	0.573454	-1.41615	-1.3613	-1.35581	-0.891519	-0.710144
1536	N	Cluster 2	P14678	SNRPB	0.501169	-1.37738	-1.14166	-1.69209	0.258177	-1.34671
1537	N	Cluster 2	P17844	DDX5	0.510925	0.217207	0.079485	-0.432624	0.845592	0.54002
1538	N	Cluster 2	P18085	ARF4	0.508525	0.429359	0.113916	0.301244	1.00211	0.516503
1539	N	Cluster 2	P20073	ANXA7	0.502396	1.30478	1.19686	1.17749	1.79492	1.31011
1540	N	Cluster 2	P20340	RAB6A	0.500432	0.384299	0.346832	-0.032972	0.725622	0.598129
1541	N	Cluster 2	P22570	FDXR	0.517654	0.409388	1.39488	1.12658	1.30886	1.62407
1542	N	Cluster 2	P23919	DTYMK	0.575033	-0.935136	-1.06955	-0.383937	0.665573	-0.292039
1543	N	Cluster 2	P27694	RPA1	0.540943	-2.21324	-2.09772	-1.80234	-1.51528	-1.97022
1544	N	Cluster 2	P30626	SRI	0.613449	-0.522461	-0.153776	-0.0952553	0.591482	-0.0284554
1545	N	Cluster 2	P31025	LCN1	0.603895	2.29678	2.65825	2.20601	3.16622	3.06121
1546	N	Cluster 2	P31151	S100A7	0.561977	-0.588898	-0.068341	-0.0136981	0.227277	-0.13861
1547	N	Cluster 2	P31944	CASP14	0.52375	1.71279	2.22771	2.68143	2.59683	2.68242
1548	N	Cluster 2	P33316	DUT	0.554428	0.0117638	-0.20133	0.115741	0.550047	0.28535
1549	N	Cluster 2	P35527	KRT9	0.614734	8.29819	8.93044	9.30151	9.63588	9.7348
1550	N	Cluster 2	P35908	KRT2	0.525566	5.98058	6.73884	7.24251	7.14264	7.20602
1551	N	Cluster 2	P37268	FDFT1	0.546071	0.312861	-0.229347	0.138395	1.63834	1.85784
1552	N	Cluster 2	P42126	ECI1	0.56277	-2.26324	-1.6567	-1.58874	-1.47577	-1.62142
1553	N	Cluster 2	P42785	PRCP	0.538881	-1.55145	-2.03036	-1.25874	-0.570894	-0.935753
1554	N	Cluster 2	P46108	CRK	0.565617	-0.711154	-0.570201	-0.905975	0.06483	0.239396
1555	N	Cluster 2	P50914	RPL14	0.580856	0.125854	0.15191	-0.114922	0.819006	0.60784
1556	N	Cluster 2	P52594	AGFG1	0.640265	-0.495126	0.573864	0.479655	1.33326	0.817302
1557	N	Cluster 2	P52597	HNRNPF	0.538119	-1.16922	-0.869217	-0.320527	-0.327261	-0.433336
1558	N	Cluster 2	P54709	ATP1B3	0.620606	-2.2029	-1.87459	-1.72791	-1.30933	-1.14621
1559	N	Cluster 2	P55769	SNU13	0.520964	-1.24865	-0.119372	-1.31612	-0.0464119	-0.531622
1560	N	Cluster 2	P61165	TMEM258	0.575935	-0.480135	0.11325	0.13565	0.983257	1.60658
1561	N	Cluster 2	P61204	ARF3	0.512559	-2.01723	-1.64594	-0.624422	-0.66815	-0.270577
1562	N	Cluster 2	P61927	RPL37	0.505811	0.100992	0.452623	0.454814	0.521626	0.347381
1563	N	Cluster 2	P78527	PRKDC	0.63742	5.43979	5.65155	5.49358	6.19244	6.08594
1564	N	Cluster 2	P84090	ERH	0.585221	0.657277	0.508128	1.05402	1.6936	1.7373
1565	N	Cluster 2	Q01581	HMGCS1	0.554294	-2.25137	-1.39373	-2.32902	-1.1371	-0.889288
1566	N	Cluster 2	Q02218	OGDH	0.650886	1.54508	1.98464	2.00986	2.68182	2.71027
1567	N	Cluster 2	Q02388	COL7A1	0.551508	-1.03851	0.185713	-0.717985	0.177851	0.393764
1568	N	Cluster 2	Q02413	DSG1	0.553942	2.66824	3.42869	3.66165	3.7494	4.02859
1569	N	Cluster 2	Q04446	GBE1	0.571054	-0.454292	-0.828358	-0.209925	1.30567	0.231017
1570	N	Cluster 2	Q04760	GLO1	0.528106	0.371536	0.363698	1.08624	1.37927	0.847799
1571	N	Cluster 2	Q08J23	NSUN2	0.589447	-0.82777	0.125015	-0.290818	0.405594	-0.0411162
1572	N	Cluster 2	Q13557	CAMK2D	0.554994	-0.797174	-0.961479	-0.682137	-0.380667	-0.386524
1573	N	Cluster 2	Q13601	KRR1	0.589925	0.534661	0.591961	1.11992	1.41006	1.15481
1574	N	Cluster 2	Q14240	EIF4A2	0.575066	0.699837	0.323827	1.02331	2.69379	2.9749
1575	N	Cluster 2	Q14566	MCM6	0.516211	-0.425593	-1.03094	-0.820571	0.334915	-0.0327258
1576	N	Cluster 2	Q15005	SPCS2	0.641498	1.80982	2.51783	2.16639	3.32786	3.31362
1577	N	Cluster 2	Q15517	CDSN	0.590645	1.00743	1.84756	2.02079	2.24407	2.38376
1578	N	Cluster 2	Q15843	NEDD8	0.517909	-1.73705	-1.40038	-0.935616	-0.96564	-0.712894
1579	N	Cluster 2	Q16401	PSMD5	0.639768	-0.74171	-0.60067	-0.526241	0.658544	0.156113
1580	N	Cluster 2	Q16775	HAGH	0.595504	-0.871149	-0.264381	-0.878638	0.476162	-0.203988
1581	N	Cluster 2	Q53SF7	COBLL1	0.639735	-1.9732	-1.84447	-1.65834	-1.12679	-1.47771
1582	N	Cluster 2	Q5TCZ1	SH3PXD2A	0.504954	-1.07068	-0.693133	-1.16497	0.0508294	-0.984125
1583	N	Cluster 2	Q6NUK1	SLC25A24	0.534134	-2.16174	-2.1972	-1.11275	-0.899165	-1.23315
1584	N	Cluster 2	Q6ZNJ1	NBEAL2	0.565431	-1.81814	-1.34234	-1.9896	-0.974304	-0.866613
1585	N	Cluster 2	Q7Z794	KRT77	0.590348	2.22405	2.66852	2.54609	2.75406	2.65118
1586	N	Cluster 2	Q86UY5	FAM83A	0.610868	-1.93277	-1.30661	-1.90836	-0.806336	-1.02481
1587	N	Cluster 2	Q86YZ3	HRNR	0.508687	3.56791	4.58889	5.00976	4.94277	5.49605
1588	N	Cluster 2	Q8IWE2	FAM114A1	0.593878	0.155389	1.34021	0.339707	1.77078	1.42845
1589	N	Cluster 2	Q8N1B4	VPS52	0.558261	0.787848	1.1771	0.765268	1.3307	1.47787
1590	N	Cluster 2	Q8N5J2	MINDY1	0.529595	-0.962084	-0.575547	-0.487367	-0.339053	0.00779102
1591	N	Cluster 2	Q8NC56	LEMD2	0.558341	-1.33661	-0.24055	-0.560784	1.35015	-0.578096
1592	N	Cluster 2	Q8NE71	ABCF1	0.581148	-0.444783	-0.551958	0.0485698	1.72947	2.21408
1593	N	Cluster 2	Q8TCS8	PNPT1	0.533823	-1.09782	-0.566031	-0.522723	-0.506071	-0.435008
1594	N	Cluster 2	Q92575	UBXN4	0.570037	-0.310991	0.281579	-0.0940978	0.384445	0.577993
1595	N	Cluster 2	Q92688	ANP32B	0.572519	-0.137924	0.333378	0.100884	0.562393	0.187344
1596	N	Cluster 2	Q92820	GGH	0.527932	-0.57121	-0.543857	-0.457851	-0.302523	-0.511565
1597	N	Cluster 2	Q96DR8	MUCL1	0.63884	1.44803	2.49367	2.45599	3.26857	2.74374
1598	N	Cluster 2	Q96HR9	REEP6	0.631219	0.18611	1.12194	0.990564	1.56238	1.55176
1599	N	Cluster 2	Q96I99	SUCLG2	0.589278	-2.05699	-2.3392	-1.82522	-0.947212	-1.26123
1600	N	Cluster 2	Q96QR8	PURB	0.63862	-0.118122	0.0728738	0.115705	0.803256	0.810372
1601	N	Cluster 2	Q96SB4	SRPK1	0.603698	-1.21705	-1.23213	-1.0111	0.132165	0.235913
1602	N	Cluster 2	Q99459	CDC5L	0.558233	0.126541	-0.34888	0.32363	1.20427	1.01295
1603	N	Cluster 2	Q99523	SORT1	0.542675	-1.03944	-1.00955	-0.916531	0.933872	-0.707722
1604	N	Cluster 2	Q99829	CPNE1	0.504898	-0.17654	-0.0116429	-0.396454	0.0991176	0.0168859
1605	N	Cluster 2	Q9BS26	ERP44	0.589306	0.840323	1.19218	1.79349	1.97808	1.83988
1606	N	Cluster 2	Q9BW92	TARS2	0.546486	-1.07132	0.0287354	-1.36085	0.508068	-0.174988
1607	N	Cluster 2	Q9BZZ5	API5	0.500392	-0.42575	-0.982092	-0.244969	0.263788	0.221373
1608	N	Cluster 2	Q9GZZ9	UBA5	0.596599	-0.611014	-0.533868	-0.572115	-0.106106	-0.427774
1609	N	Cluster 2	Q9H3U1	UNC45A	0.587461	-0.398025	-0.260754	-0.181585	1.36876	0.182006
1610	N	Cluster 2	Q9HAV7	GRPEL1	0.527578	-2.10437	-2.10585	-2.43979	-1.58194	-1.41714
1611	N	Cluster 2	Q9HD20	ATP13A1	0.555727	-0.745864	-0.183845	-0.596263	1.65447	-0.21677
1612	N	Cluster 2	Q9NZT1	CALML5	0.549613	4.68765	4.92152	4.58147	5.17303	4.87771
1613	N	Cluster 2	Q9P0J0	NDUFA13	0.627839	0.129966	0.603558	0.136089	1.98217	1.71936
1614	N	Cluster 2	Q9P0M6	MACROH2A2	0.522344	-1.05779	-1.38107	-0.783904	-0.406557	-0.333437
1615	N	Cluster 2	Q9P265	DIP2B	0.57066	-1.66921	-0.758945	-1.19095	-0.71613	-0.848917
1616	N	Cluster 2	Q9UHD1	CHORDC1	0.505684	-1.71973	-1.98426	-1.13209	-0.201016	0.779616
1617	N	Cluster 2	Q9UIJ7	AK3	0.620746	0.574545	0.703956	0.854835	1.40555	0.966708
1618	N	Cluster 2	Q9UIV8	SERPINB13	0.509112	1.16535	0.819253	0.835521	1.60101	1.62348
1619	N	Cluster 2	Q9Y2L1	DIS3	0.659259	-1.36412	-0.85753	-0.57981	0.149525	-0.0152813
1620	N	Cluster 2	Q9Y2X3	NOP58	0.50575	-0.131029	-0.745999	-0.603726	0.593959	0.700272
1621	N	Cluster 2	Q9Y3B4	SF3B6	0.521337	-3.02707	-2.68877	-2.55603	-0.536593	-2.72741
1622	N	Cluster 2	Q9Y3R4	NEU2	0.607689	-0.0576929	0.298399	0.422208	0.610409	0.724004
1623	N	Cluster 2	Q9Y617	PSAT1	0.52102	-0.856142	-0.8334	-0.956385	-0.630207	-0.502971
1624	N	Cluster 3	B9A064	IGLL5	0.5989	0.0817896	-0.864384	-0.0627245	0.496816	-1.57029
1625	N	Cluster 3	E9PAV3	NACA	0.71557	-0.156366	-0.334494	0.0238149	-0.30296	-1.0832
1626	N	Cluster 3	E9PQ53	NDUFC2-KCTD14	0.653199	0.430499	0.0236624	-0.081763	-0.109627	-1.06957
1627	N	Cluster 3	O00232	PSMD12	0.715646	-1.27664	-1.79526	-1.03301	-1.76403	-2.91011
1628	N	Cluster 3	O00422	SAP18	0.693419	-1.42437	-1.63373	-0.956065	NA	-2.576
1629	N	Cluster 3	O00534	VWA5A	0.633274	-0.543329	-1.35928	-0.690592	-1.36656	-1.85796
1630	N	Cluster 3	O14745	NHERF1	0.505336	3.09507	2.14963	3.81824	2.05636	1.6934
1631	N	Cluster 3	O15173	PGRMC2	0.528502	0.787474	0.110628	0.0608456	0.461281	-0.206738
1632	N	Cluster 3	O15264	MAPK13	0.530188	0.162835	0.811849	0.91144	-0.0112838	-0.647056
1633	N	Cluster 3	O15296	ALOX15B	0.628307	0.228113	0.602816	0.510858	0.634027	-1.58323
1634	N	Cluster 3	O43670	ZNF207	0.672198	0.32726	-0.0268467	0.616934	0.516393	-0.6877
1635	N	Cluster 3	O43790	KRT86	0.649388	3.27156	3.26262	3.42329	3.51551	2.36529
1636	N	Cluster 3	O60437	PPL	0.547914	3.16744	2.55603	3.57649	2.06185	1.71689
1637	N	Cluster 3	O60502	OGA	0.683247	-1.00086	-1.39119	0.201055	-0.701299	-3.46296
1638	N	Cluster 3	O75489	NDUFS3	0.682887	-1.35192	-1.50602	-1.10563	-1.25557	-1.98075
1639	N	Cluster 3	O75533	SF3B1	0.535987	-0.177296	-0.582156	-0.0288888	0.238329	-0.787803
1640	N	Cluster 3	O75534	CSDE1	0.677929	-0.311062	-0.857288	-0.346999	-1.06635	-1.74521
1641	N	Cluster 3	O75821	EIF3G	0.561626	1.96658	-0.0666904	-0.383361	0.429537	-1.60652
1642	N	Cluster 3	O76015	KRT38	0.636415	2.16106	0.760243	1.07209	1.68875	-0.65368
1643	N	Cluster 3	O94874	UFL1	0.613902	1.01101	0.231633	1.047	0.532272	0.0626611
1644	N	Cluster 3	O95373	IPO7	0.603409	-2.28237	-1.97714	-2.21862	-2.46347	-3.26148
1645	N	Cluster 3	O95716	RAB3D	0.623151	0.966675	0.210976	1.10554	0.248482	-0.24059
1646	N	Cluster 3	O95747	OXSR1	0.626588	1.29407	1.55165	2.01638	0.680161	-0.478648
1647	N	Cluster 3	P01040	CSTA	0.546374	2.41047	2.5813	3.9739	2.54199	1.53211
1648	N	Cluster 3	P02794	FTH1	0.540911	1.60436	1.78286	1.65773	1.06197	0.754629
1649	N	Cluster 3	P04004	VTN	0.549974	0.595389	-0.0368984	0.45186	0.0878583	-0.109451
1650	N	Cluster 3	P04080	CSTB	0.557788	3.40806	3.52045	4.41443	2.68475	2.03447
1651	N	Cluster 3	P04279	SEMG1	0.548548	-0.273793	-0.820997	-0.735435	-1.63617	-1.95446
1652	N	Cluster 3	P04899	GNAI2	0.555953	1.08737	-0.0769713	1.16408	0.869073	0.0337044
1653	N	Cluster 3	P05120	SERPINB2	0.561017	-0.460459	-0.908289	0.0784881	-0.324538	-1.01645
1654	N	Cluster 3	P08123	COL1A2	0.558738	-0.347082	-1.28807	0.710266	-0.876104	-1.71212
1655	N	Cluster 3	P08519	LPA	0.709488	0.146368	-0.303218	0.0666193	-0.432198	-1.89525
1656	N	Cluster 3	P09497	CLTB	0.676504	0.158786	0.264665	0.837246	-0.0368419	-1.57497
1657	N	Cluster 3	P09661	SNRPA1	0.502902	-0.665525	-0.126259	0.416677	-0.651792	-1.21568
1658	N	Cluster 3	P0C0S5	H2AZ1	0.588747	2.09648	1.96104	2.60901	1.81799	1.43672
1659	N	Cluster 3	P10515	DLAT	0.584786	-0.205813	-1.2353	-0.212811	-0.0142143	-1.45359
1660	N	Cluster 3	P11234	RALB	0.505682	1.02513	1.56974	1.45673	0.819799	0.411061
1661	N	Cluster 3	P11940	PABPC1	0.65371	0.273046	-0.0483702	0.206742	0.0689998	-0.170666
1662	N	Cluster 3	P12268	IMPDH2	0.603535	0.515511	0.363439	0.822797	0.307604	0.042829
1663	N	Cluster 3	P12955	PEPD	0.557091	0.310066	-0.255276	-0.43953	-0.235433	-0.81731
1664	N	Cluster 3	P13646	KRT13	0.653919	5.50804	4.91325	5.38486	5.31762	4.697
1665	N	Cluster 3	P14735	IDE	0.617533	-0.711738	-0.745085	-0.550494	-0.182026	-2.02229
1666	N	Cluster 3	P14868	DARS1	0.690105	0.214342	-0.182846	-0.00252681	-0.181752	-0.729876
1667	N	Cluster 3	P16435	POR	0.66948	0.561006	0.656738	0.959556	0.697597	-0.42834
1668	N	Cluster 3	P19013	KRT4	0.607657	5.83544	5.88157	6.92492	5.39955	4.43166
1669	N	Cluster 3	P20810	CAST	0.525097	2.28514	2.42085	3.01368	1.94835	1.60151
1670	N	Cluster 3	P21796	VDAC1	0.575701	0.826007	-0.118735	0.191402	0.0962381	-0.409723
1671	N	Cluster 3	P21964	COMT	0.622497	-0.272965	-1.30357	-0.264237	-0.9578	-1.58582
1672	N	Cluster 3	P25398	RPS12	0.536693	2.91147	1.96871	2.40802	1.24461	0.971606
1673	N	Cluster 3	P25686	DNAJB2	0.654303	-0.644884	-0.781109	-0.652061	-1.02828	-1.36657
1674	N	Cluster 3	P26639	TARS1	0.571882	0.0996139	-0.816998	-0.136729	-0.504711	-0.891659
1675	N	Cluster 3	P27482	CALML3	0.639704	1.98765	2.07457	2.26669	2.26102	1.2475
1676	N	Cluster 3	P28062	PSMB8	0.611958	2.20372	1.33552	1.31608	1.45672	0.482673
1677	N	Cluster 3	P30044	PRDX5	0.528066	-0.31609	-0.102331	-0.363276	-0.900457	-1.22368
1678	N	Cluster 3	P30046	DDT	0.529319	-0.132644	0.139968	0.51871	0.757435	-0.79221
1679	N	Cluster 3	P30536	TSPO	0.536974	1.40663	1.29724	2.12045	2.12788	0.813324
1680	N	Cluster 3	P35813	PPM1A	0.616701	-0.0905484	0.301191	-0.00306588	0.0396764	-1.57977
1681	N	Cluster 3	P38606	ATP6V1A	0.63394	2.33408	1.89883	2.36782	2.02339	1.73315
1682	N	Cluster 3	P42677	RPS27	0.58583	-0.198559	-0.885507	-0.672638	-0.0567166	-1.53254
1683	N	Cluster 3	P46109	CRKL	0.632132	-0.555729	-1.32158	-0.941193	-0.97143	-1.6138
1684	N	Cluster 3	P47897	QARS1	0.539487	-0.176815	0.183641	-0.170907	0.150372	-0.89819
1685	N	Cluster 3	P48047	ATP5PO	0.657741	1.41141	0.83397	1.38429	1.13419	0.636526
1686	N	Cluster 3	P48147	PREP	0.520672	-0.685984	-0.573845	-1.07379	-2.00729	-2.47803
1687	N	Cluster 3	P48426	PIP4K2A	0.591708	-0.865418	-0.689666	-0.418274	NA	-1.24655
1688	N	Cluster 3	P48739	PITPNB	0.655673	0.206533	0.204196	0.567085	0.205817	-0.282129
1689	N	Cluster 3	P54727	RAD23B	0.680879	0.55248	0.240441	0.614824	0.329528	0.00898852
1690	N	Cluster 3	P60981	DSTN	0.508425	-0.812299	-0.200214	-0.00838797	-0.486298	-1.1841
1691	N	Cluster 3	P61106	RAB14	0.556892	0.754645	0.659959	0.211012	0.436574	-0.236915
1692	N	Cluster 3	P61289	PSME3	0.632997	-2.03079	-2.26346	-2.32857	-2.46952	-2.89879
1693	N	Cluster 3	P61421	ATP6V0D1	0.63306	-0.827428	-1.13376	-0.476998	-0.466541	-1.73169
1694	N	Cluster 3	P62191	PSMC1	0.514137	-0.570912	-0.00913411	-0.233331	-0.191007	-1.0434
1695	N	Cluster 3	P62241	RPS8	0.626534	2.19339	1.39668	1.7538	0.948904	0.294109
1696	N	Cluster 3	P62829	RPL23	0.501033	1.15588	0.694688	1.46507	0.776305	0.599941
1697	N	Cluster 3	P62879	GNB2	0.662726	-0.124202	-0.428275	-0.538458	-0.492587	-1.65687
1698	N	Cluster 3	P63261	ACTG1	0.690808	1.17368	0.941421	1.95232	0.575567	-1.27223
1699	N	Cluster 3	P63313	TMSB10	0.643712	2.35108	1.65434	2.24514	1.78848	1.33705
1700	N	Cluster 3	P68036	UBE2L3	0.595326	0.302092	1.14921	0.977124	0.471647	-1.25046
1701	N	Cluster 3	P80303	NUCB2	0.672723	-0.281715	-0.864987	-0.0786494	-1.03932	-1.78766
1702	N	Cluster 3	Q02487	DSC2	0.560872	2.02955	1.58546	2.8332	1.53852	1.01582
1703	N	Cluster 3	Q08188	TGM3	0.59374	3.52686	3.02739	4.46612	3.67446	2.59455
1704	N	Cluster 3	Q13045	FLII	0.627568	1.02965	0.558196	1.19803	0.226439	-0.254272
1705	N	Cluster 3	Q13200	PSMD2	0.546393	-0.435932	-1.1101	-0.309748	-1.16827	-1.39982
1706	N	Cluster 3	Q13867	BLMH	0.53275	0.537542	0.508587	1.38873	0.849536	0.148716
1707	N	Cluster 3	Q14134	TRIM29	0.664292	2.73472	2.42691	2.83012	2.17467	1.68129
1708	N	Cluster 3	Q14204	DYNC1H1	0.659295	1.86963	0.956842	1.65798	1.00577	0.325136
1709	N	Cluster 3	Q14254	FLOT2	0.611096	-0.0260693	-0.195871	-0.476542	-0.195906	-1.17422
1710	N	Cluster 3	Q14532	KRT32	0.612818	0.232843	0.485194	0.137281	-0.250662	-1.31949
1711	N	Cluster 3	Q14677	CLINT1	0.510306	-0.559918	0.203538	-0.634733	-0.439921	-1.60455
1712	N	Cluster 3	Q15075	EEA1	0.573843	-1.62118	-1.57652	-0.771195	-2.0766	-2.66597
1713	N	Cluster 3	Q15334	LLGL1	0.510523	-0.45319	-0.939608	-0.386115	0.12596	-1.21258
1714	N	Cluster 3	Q15417	CNN3	0.542917	0.0065295	-0.524682	0.290992	-0.197752	-0.531155
1715	N	Cluster 3	Q15738	NSDHL	0.585814	-1.95023	-1.86373	-0.978859	-1.57486	-2.60884
1716	N	Cluster 3	Q15758	SLC1A5	0.570503	-1.5063	-1.95359	-1.49604	NA	-1.95673
1717	N	Cluster 3	Q15773	MLF2	0.618503	-0.325065	-0.668676	-0.147898	-0.0694218	-1.02677
1718	N	Cluster 3	Q16181	SEPTIN7	0.579669	1.12753	0.557805	0.552383	0.880391	0.133115
1719	N	Cluster 3	Q16610	ECM1	0.517564	0.698797	1.23934	1.8817	1.12187	0.247549
1720	N	Cluster 3	Q16630	CPSF6	0.541481	1.83962	0.0289477	1.78525	1.2068	0.254768
1721	N	Cluster 3	Q6NXG1	ESRP1	0.658685	0.746492	0.630309	1.61029	0.996679	-0.458299
1722	N	Cluster 3	Q6P1M0	SLC27A4	0.64277	-1.00358	-0.912523	-0.727257	-0.735084	-1.79684
1723	N	Cluster 3	Q6P1N0	CC2D1A	0.518524	1.42109	0.569436	1.84186	1.02308	0.602812
1724	N	Cluster 3	Q6P996	PDXDC1	0.543201	1.5461	-2.532	-1.75702	-2.37813	-4.08252
1725	N	Cluster 3	Q6ZTR5	CFAP47	0.631451	NA	-1.30581	-0.73808	-1.45842	-2.28489
1726	N	Cluster 3	Q6ZVM7	TOM1L2	0.670268	1.61564	1.09494	1.27297	1.48353	0.135556
1727	N	Cluster 3	Q7L2E3	DHX30	0.596019	-0.940162	-0.49098	-1.55712	-1.39418	-3.79683
1728	N	Cluster 3	Q7Z2K6	ERMP1	0.648856	0.683075	-0.359072	-0.264096	-0.407497	-1.74005
1729	N	Cluster 3	Q7Z406	MYH14	0.626314	1.299	0.802342	2.25102	1.02894	0.0213021
1730	N	Cluster 3	Q86UP2	KTN1	0.600734	-1.84836	-1.99494	-1.41878	-1.31649	-2.66912
1731	N	Cluster 3	Q86V21	AACS	0.680819	-1.18027	-1.28725	-1.18443	-1.15236	-1.96365
1732	N	Cluster 3	Q86VP6	CAND1	0.529765	1.16008	0.704143	0.889021	1.42335	0.384592
1733	N	Cluster 3	Q8IV08	PLD3	0.572773	-0.310321	-1.33343	-0.497693	-0.789515	-1.33088
1734	N	Cluster 3	Q8N122	RPTOR	0.581191	0.45319	-0.00502946	-0.744815	0.0439089	-1.90026
1735	N	Cluster 3	Q8N1G4	LRRC47	0.679763	-0.891063	-1.19069	-0.786517	-1.13727	-1.4764
1736	N	Cluster 3	Q8N511	TMEM199	0.65052	-1.52687	-1.43299	-1.48029	-1.59087	-2.18228
1737	N	Cluster 3	Q8N766	EMC1	0.570818	-0.424779	-0.373633	-0.208085	0.554861	-1.9633
1738	N	Cluster 3	Q8WUW1	BRK1	0.569252	0.80132	1.06637	1.18391	0.116191	-0.457455
1739	N	Cluster 3	Q8WXH0	SYNE2	0.657349	-1.04885	-1.03114	-0.852565	-0.806232	-2.174
1740	N	Cluster 3	Q96C90	PPP1R14B	0.56607	-0.0328369	-0.337575	-0.247975	-0.994869	-1.29368
1741	N	Cluster 3	Q96CF2	CHMP4C	0.513027	-0.213619	-0.135453	-0.625089	-0.360299	-0.916146
1742	N	Cluster 3	Q96EP5	DAZAP1	0.672454	-1.96083	-1.94959	-1.57186	-2.01286	-2.67307
1743	N	Cluster 3	Q96FS4	SIPA1	0.55807	1.78359	1.39928	0.58521	0.96822	-0.268411
1744	N	Cluster 3	Q96FW1	OTUB1	0.663548	-0.247202	-0.714246	-0.135982	-0.0606974	-1.39533
1745	N	Cluster 3	Q96IU4	ABHD14B	0.586579	-0.263136	-0.997057	-0.792292	-0.776023	-1.26691
1746	N	Cluster 3	Q96JM2	ZNF462	0.517865	-3.32238	-4.98669	NA	-5.04519	-5.57947
1747	N	Cluster 3	Q96QK1	VPS35	0.594237	0.633468	0.601942	1.44925	1.0643	-0.0309868
1748	N	Cluster 3	Q96TA1	NIBAN2	0.680455	2.06765	1.39365	2.07232	2.11814	0.549785
1749	N	Cluster 3	Q99426	TBCB	0.550791	-0.709719	-1.81411	-0.757822	-1.04603	-1.6978
1750	N	Cluster 3	Q99536	VAT1	0.643124	2.55333	1.75868	1.66549	1.58372	0.303303
1751	N	Cluster 3	Q99798	ACO2	0.543356	1.07988	0.166987	0.532604	0.681494	0.102083
1752	N	Cluster 3	Q99961	SH3GL1	0.573948	1.2857	0.960259	2.54646	1.06449	0.163361
1753	N	Cluster 3	Q9BPY8	HOPX	0.560272	-0.60085	-1.19981	-1.77657	-0.613296	-2.81873
1754	N	Cluster 3	Q9BRF8	CPPED1	0.680554	1.80798	1.62145	2.00137	1.50101	1.05416
1755	N	Cluster 3	Q9BRQ6	CHCHD6	0.518468	1.04114	-1.20106	-0.611118	-0.186334	-1.4012
1756	N	Cluster 3	Q9BUF5	TUBB6	0.504288	0.739522	-0.214572	0.650588	-0.0925158	-0.276625
1757	N	Cluster 3	Q9BW04	SARG	0.698088	1.65875	1.04203	1.48956	1.12117	0.409956
1758	N	Cluster 3	Q9BYJ1	ALOXE3	0.567098	1.79618	1.71721	2.63416	2.15557	1.26533
1759	N	Cluster 3	Q9C0E8	LNPK	0.509417	-1.15478	-1.60732	-1.37103	-1.63371	-1.71043
1760	N	Cluster 3	Q9H0E2	TOLLIP	0.541435	2.12043	1.80463	1.62045	2.05356	1.33769
1761	N	Cluster 3	Q9H2C0	GAN	0.6168	-0.697647	-0.966829	-0.334511	-0.728284	-1.17672
1762	N	Cluster 3	Q9H4G0	EPB41L1	0.689047	-0.132907	-0.643231	-0.446095	-0.715411	-1.54425
1763	N	Cluster 3	Q9H6T0	ESRP2	0.622697	-0.181571	-0.133012	-0.122232	-0.441731	-0.767161
1764	N	Cluster 3	Q9H6Z4	RANBP3	0.519818	0.234992	-0.39505	-1.00712	-0.490893	-1.39528
1765	N	Cluster 3	Q9HC38	GLOD4	0.678076	-0.770367	-0.776848	-0.553779	-1.25623	-2.57316
1766	N	Cluster 3	Q9NP97	DYNLRB1	0.5688	1.54663	0.226666	0.249816	0.616224	-0.521379
1767	N	Cluster 3	Q9NQ38	SPINK5	0.56575	2.06974	-0.333759	0.634497	0.114615	-0.930988
1768	N	Cluster 3	Q9NV70	EXOC1	0.573405	-1.15332	-0.40647	-0.925692	-1.13662	-2.54589
1769	N	Cluster 3	Q9NZ01	TECR	0.607247	2.83682	2.53807	2.28041	1.88127	1.11023
1770	N	Cluster 3	Q9NZI8	IGF2BP1	0.637135	-0.60505	-1.85846	-1.46575	-1.45475	-2.65636
1771	N	Cluster 3	Q9NZM3	ITSN2	0.591957	-0.0591109	0.322031	0.367458	-0.628096	-1.46309
1772	N	Cluster 3	Q9P258	RCC2	0.668038	-0.858268	-1.03503	-0.854206	-0.782267	-1.43725
1773	N	Cluster 3	Q9UBV8	PEF1	0.503416	-0.721115	-1.56789	-1.16023	-0.452097	-1.74217
1774	N	Cluster 3	Q9UHG3	PCYOX1	0.666814	-0.650236	-0.899109	-1.00862	-0.923189	-2.5729
1775	N	Cluster 3	Q9UHV9	PFDN2	0.521228	-1.0834	-0.82496	-0.0214548	-0.18249	-1.61701
1776	N	Cluster 3	Q9UK76	JPT1	0.710226	1.02002	0.79905	1.13186	0.701649	-0.0130955
1777	N	Cluster 3	Q9UKS6	PACSIN3	0.538083	-1.19952	-1.99605	-1.591	-0.970562	-2.28828
1778	N	Cluster 3	Q9UL18	AGO1	0.626234	-1.70798	-1.4092	-1.37115	-1.83204	-2.65496
1779	N	Cluster 3	Q9ULA0	DNPEP	0.569409	-0.669429	-1.01079	-0.0382142	0.155471	-1.70627
1780	N	Cluster 3	Q9UMX0	UBQLN1	0.644436	-0.0354671	0.0229942	-0.0883583	-0.234129	-0.859274
1781	N	Cluster 3	Q9UMX5	NENF	0.579628	-1.18505	-1.09446	-0.7591	-1.20085	-1.52852
1782	N	Cluster 3	Q9UNE7	STUB1	0.658288	-1.07253	-0.980805	-0.72377	-0.908365	-1.77691
1783	N	Cluster 3	Q9UNM6	PSMD13	0.513034	-1.11615	-1.56385	-0.768203	-0.357121	-1.89006
1784	N	Cluster 3	Q9UNZ2	NSFL1C	0.613283	1.58355	1.47513	2.23425	2.01364	0.8369
1785	N	Cluster 3	Q9Y285	FARSA	0.584809	0.171681	0.320457	0.836856	-0.141717	-0.684946
1786	N	Cluster 3	Q9Y2A7	NCKAP1	0.624169	0.856653	1.07737	0.809563	0.811765	-0.350259
1787	N	Cluster 3	Q9Y3I0	RTCB	0.656155	1.2206	0.99295	1.22663	0.560279	-0.0463679
1788	N	Cluster 3	Q9Y520	PRRC2C	0.511381	0.636783	0.205037	1.54937	1.09782	0.0957576
1789	N	Cluster 3	Q9Y6Q5	AP1M2	0.542958	-0.892386	-1.50784	-1.53613	-2.05755	-2.35499
1790	N	Cluster 3	Q9Y6U3	SCIN	0.678377	-0.095624	-0.151741	-0.140266	-0.187609	-1.08708
1791	N	Cluster 4	A0A0B4J2B5	IGHV3OR16-9	0.593125	0.337402	0.127183	0.767505	0.0229666	0.552245
1792	N	Cluster 4	A6NDU8	RIMOC1	0.602633	0.438556	0.123803	0.773676	-0.15841	0.696781
1793	N	Cluster 4	O00151	PDLIM1	0.599301	2.32434	1.03761	2.33585	0.409229	1.35448
1794	N	Cluster 4	O00233	PSMD9	0.557406	-0.0220354	-0.463416	-0.29061	-1.58238	-0.534357
1795	N	Cluster 4	O14602	EIF1AY	0.573988	-0.585376	-1.10914	-0.792176	-2.03067	-0.739251
1796	N	Cluster 4	O14828	SCAMP3	0.548578	-2.26655	-1.96785	-1.801	-3.27533	-1.99648
1797	N	Cluster 4	O14979	HNRNPDL	0.647255	-1.46315	-1.38883	-0.783677	-1.92894	-1.17612
1798	N	Cluster 4	O15511	ARPC5	0.71273	1.53233	0.461593	1.83334	-0.174422	1.11782
1799	N	Cluster 4	O15523	DDX3Y	0.513271	0.296025	0.473705	0.749488	-0.152297	0.661848
1800	N	Cluster 4	O43175	PHGDH	0.756314	1.07292	0.932089	1.44414	0.279242	1.08373
1801	N	Cluster 4	O43488	AKR7A2	0.585215	0.771369	0.00717046	0.615807	-0.680288	0.680229
1802	N	Cluster 4	O43678	NDUFA2	0.552313	1.85162	0.802905	2.21124	0.942722	1.6712
1803	N	Cluster 4	O60256	PRPSAP2	0.516029	-1.31362	-1.71753	-1.3409	-2.55696	-2.05706
1804	N	Cluster 4	O60506	SYNCRIP	0.715459	1.18226	0.623417	1.28444	0.0126454	0.885793
1805	N	Cluster 4	O60664	PLIN3	0.549166	0.0580197	0.240937	0.963755	-0.28503	0.541323
1806	N	Cluster 4	O75131	CPNE3	0.505903	-0.530491	-0.797524	-0.26307	-0.785003	-0.360258
1807	N	Cluster 4	O75396	SEC22B	0.554061	-0.370267	-0.459672	-0.297118	-1.09632	-0.699639
1808	N	Cluster 4	O75915	ARL6IP5	0.65036	-0.184102	-1.08709	-0.129611	-1.4048	-0.467041
1809	N	Cluster 4	O95274	LYPD3	0.552637	0.0578969	0.500431	0.739613	-1.86701	-0.253521
1810	N	Cluster 4	O95817	BAG3	0.593884	1.31741	1.5097	2.04415	0.864773	1.40114
1811	N	Cluster 4	O95833	CLIC3	0.637375	0.0626514	0.39528	1.23456	-0.988414	0.390816
1812	N	Cluster 4	P00441	SOD1	0.735627	0.238346	-0.30019	0.900171	-0.920559	-0.0042984
1813	N	Cluster 4	P00491	PNP	0.612478	0.0812286	-0.0624752	0.449586	-1.13075	0.402033
1814	N	Cluster 4	P00738	HP	0.72175	2.21443	1.87081	2.72742	0.306777	2.15062
1815	N	Cluster 4	P01011	SERPINA3	0.55128	0.538138	0.0720163	0.262302	-0.606637	0.163371
1816	N	Cluster 4	P01860	IGHG3	0.607092	3.24657	2.93649	3.3596	2.18707	3.3921
1817	N	Cluster 4	P02647	APOA1	0.648938	1.37925	1.08302	1.69141	0.231103	0.916574
1818	N	Cluster 4	P02749	APOH	0.526046	0.967969	0.483202	1.79037	0.397247	1.47406
1819	N	Cluster 4	P02786	TFRC	0.638716	-1.00434	-1.36782	-0.217267	-1.56217	-0.932782
1820	N	Cluster 4	P04843	RPN1	0.53318	0.0363464	-0.260096	0.551744	-0.309868	0.337017
1821	N	Cluster 4	P05386	RPLP1	0.552803	0.333246	-0.298676	1.14148	-0.250164	0.621563
1822	N	Cluster 4	P05387	RPLP2	0.756635	0.503855	0.3519	0.90284	-0.214156	0.449378
1823	N	Cluster 4	P05388	RPLP0	0.64451	-0.443533	-0.592697	0.0185021	-1.44635	-0.10114
1824	N	Cluster 4	P06396	GSN	0.71286	1.51168	1.25042	1.93249	0.619703	1.25932
1825	N	Cluster 4	P06737	PYGL	0.676858	-1.75984	-2.09647	-1.56101	-2.94156	-1.67027
1826	N	Cluster 4	P06744	GPI	0.58778	1.31913	0.0855186	2.31415	0.15587	1.39408
1827	N	Cluster 4	P07108	DBI	0.600327	0.42682	-0.262747	0.705204	-0.305818	0.155345
1828	N	Cluster 4	P07237	P4HB	0.597198	2.63444	2.77565	3.01607	1.69044	2.81931
1829	N	Cluster 4	P07305	H1-0	0.571511	1.06974	1.22336	2.10648	0.537744	1.09742
1830	N	Cluster 4	P07355	ANXA2	0.639742	3.37187	2.84408	3.56153	2.73959	3.35762
1831	N	Cluster 4	P07900	HSP90AA1	0.531141	0.883971	1.61049	2.219	0.00426833	1.54864
1832	N	Cluster 4	P07910	HNRNPC	0.698162	2.37014	1.9785	2.58571	0.78224	2.05849
1833	N	Cluster 4	P08708	RPS17	0.517375	0.586263	0.629229	2.08534	0.0819695	0.595779
1834	N	Cluster 4	P08865	RPSA	0.586232	1.22562	1.52746	2.09128	0.717204	1.55484
1835	N	Cluster 4	P09382	LGALS1	0.664589	-0.0621781	0.12749	1.89844	-1.59637	0.725759
1836	N	Cluster 4	P09525	ANXA4	0.593722	0.0378772	-0.865111	1.18991	-1.58685	-0.785115
1837	N	Cluster 4	P09543	CNP	0.63607	0.499607	0.146142	0.598555	-1.21353	0.459037
1838	N	Cluster 4	P09960	LTA4H	0.520708	0.29094	-0.698474	0.570281	-0.501547	0.172378
1839	N	Cluster 4	P0DP57	SLURP2	0.528552	-0.765069	-1.06292	-0.80347	-2.10542	-1.45749
1840	N	Cluster 4	P10768	ESD	0.610709	-0.12133	-0.285085	-0.0281753	-1.43503	-0.484546
1841	N	Cluster 4	P11142	HSPA8	0.676886	2.78855	2.37819	3.11031	1.7666	2.99741
1842	N	Cluster 4	P12931	SRC	0.667124	-0.352596	-0.692682	0.0165324	-0.999512	-0.145129
1843	N	Cluster 4	P12956	XRCC6	0.603343	-0.0671931	-0.245369	-0.0940519	-1.08206	-0.256128
1844	N	Cluster 4	P13797	PLS3	0.6276	-0.204967	0.025465	0.975645	-1.28383	-0.226097
1845	N	Cluster 4	P14174	MIF	0.535605	2.09423	1.85538	3.51652	1.63221	2.74882
1846	N	Cluster 4	P14209	CD99	0.732936	2.70813	2.26572	3.41665	0.837009	2.94904
1847	N	Cluster 4	P14314	PRKCSH	0.631164	0.102458	-0.0274615	0.864409	-0.36735	0.123145
1848	N	Cluster 4	P14550	AKR1A1	0.724076	0.874518	0.460917	0.980017	-0.0688011	0.651443
1849	N	Cluster 4	P14625	HSP90B1	0.586151	2.10503	1.44074	2.64648	1.30074	2.39997
1850	N	Cluster 4	P14854	COX6B1	0.588662	0.582081	-0.158607	1.65328	-0.22557	0.513706
1851	N	Cluster 4	P15880	RPS2	0.53386	0.73464	0.802129	1.29643	0.0041089	1.23647
1852	N	Cluster 4	P17931	LGALS3	0.602467	2.13182	1.94561	3.46656	1.40465	2.14366
1853	N	Cluster 4	P17987	TCP1	0.701467	0.426712	0.246066	0.614811	-0.291991	0.504419
1854	N	Cluster 4	P18077	RPL35A	0.663009	2.76652	2.48489	3.45409	2.00485	3.15099
1855	N	Cluster 4	P19012	KRT15	0.501648	2.18224	2.87536	3.81899	1.65358	2.52485
1856	N	Cluster 4	P21291	CSRP1	0.635669	-0.574403	-0.811259	0.326896	-2.29549	0.106414
1857	N	Cluster 4	P21399	ACO1	0.530062	-0.840669	-1.05529	-0.309204	-1.12111	-0.53748
1858	N	Cluster 4	P21912	SDHB	0.679952	-0.457752	-1.00899	-0.461537	-1.71696	-0.803641
1859	N	Cluster 4	P22314	UBA1	0.542027	0.766309	0.100257	1.2137	0.229545	0.808623
1860	N	Cluster 4	P22735	TGM1	0.53298	2.2303	2.02886	3.24123	1.89171	2.31419
1861	N	Cluster 4	P23246	SFPQ	0.537604	1.01289	0.528583	1.13133	-0.109192	1.27814
1862	N	Cluster 4	P23284	PPIB	0.626448	0.972404	0.593935	1.7323	-0.449567	0.344673
1863	N	Cluster 4	P23396	RPS3	0.721314	1.07517	0.978682	1.75141	0.295243	1.33853
1864	N	Cluster 4	P24821	TNC	0.518479	-1.31357	-2.64773	0.482341	-2.93371	-0.0518741
1865	N	Cluster 4	P25705	ATP5F1A	0.503448	2.11715	1.18671	2.25952	0.810359	2.42472
1866	N	Cluster 4	P25789	PSMA4	0.642406	1.927	1.26749	2.55836	1.15271	1.84069
1867	N	Cluster 4	P27797	CALR	0.639671	0.127264	-0.522147	0.000632191	-1.60255	-0.325254
1868	N	Cluster 4	P27816	MAP4	0.622268	1.10766	0.586837	1.04073	0.0636631	1.0222
1869	N	Cluster 4	P29373	CRABP2	0.600334	0.823181	1.15677	1.72063	-0.299446	0.77204
1870	N	Cluster 4	P29401	TKT	0.612037	1.7577	1.07217	2.08133	0.895177	1.90095
1871	N	Cluster 4	P29692	EEF1D	0.50866	2.12064	1.41288	1.833	0.670352	2.09052
1872	N	Cluster 4	P30049	ATP5F1D	0.609414	1.32684	0.0581688	1.98766	0.00758373	1.3514
1873	N	Cluster 4	P30101	PDIA3	0.727035	2.29977	1.71125	2.61104	1.38629	2.22222
1874	N	Cluster 4	P30153	PPP2R1A	0.506407	2.60687	1.28706	2.56362	1.01058	1.56093
1875	N	Cluster 4	P30520	ADSS2	0.571867	-0.687651	-1.65605	-0.801534	-2.14587	-1.46283
1876	N	Cluster 4	P30838	ALDH3A1	0.570258	2.66863	1.29621	4.41084	1.40442	2.86946
1877	N	Cluster 4	P31040	SDHA	0.711863	-1.04093	-1.37749	-0.589237	-1.99604	-1.33065
1878	N	Cluster 4	P31943	HNRNPH1	0.778876	0.248192	-0.0909901	0.736402	-0.714649	0.204438
1879	N	Cluster 4	P31946	YWHAB	0.565349	1.487	1.50024	2.29803	0.923944	1.32638
1880	N	Cluster 4	P31947	SFN	0.697305	3.75131	2.88504	4.29007	2.5578	3.52441
1881	N	Cluster 4	P32456	GBP2	0.647392	-0.673715	-1.45649	0.396115	-2.91345	0.126618
1882	N	Cluster 4	P32926	DSG3	0.522747	3.24631	1.69876	3.02259	1.58622	2.43702
1883	N	Cluster 4	P32969	RPL9P9	0.578216	2.45303	2.42651	2.98045	1.72783	2.14673
1884	N	Cluster 4	P33240	CSTF2	0.692991	0.789394	0.37092	1.62209	-0.162596	0.610954
1885	N	Cluster 4	P34896	SHMT1	0.596527	2.36023	1.26825	2.16955	0.484096	1.4833
1886	N	Cluster 4	P35232	PHB1	0.680121	0.678826	0.419967	0.824329	-0.573573	0.551733
1887	N	Cluster 4	P35268	RPL22	0.684658	1.96701	1.52214	2.40419	1.2947	2.10247
1888	N	Cluster 4	P35579	MYH9	0.680231	0.551677	0.0280132	0.930558	-0.12352	0.453991
1889	N	Cluster 4	P35606	COPB2	0.62176	1.4581	0.797452	1.5347	0.665388	1.181
1890	N	Cluster 4	P35658	NUP214	0.724749	0.747655	0.166358	1.38821	-0.197893	0.723898
1891	N	Cluster 4	P36578	RPL4	0.511657	2.89949	2.48083	2.51097	1.44238	2.51215
1892	N	Cluster 4	P36776	LONP1	0.501465	-1.46894	-2.38278	-0.797547	-2.13051	-1.68695
1893	N	Cluster 4	P36915	GNL1	0.702097	-0.205334	-0.400596	1.07062	-2.0041	-0.475343
1894	N	Cluster 4	P37837	TALDO1	0.519936	0.799514	0.413138	1.73834	0.460054	0.927278
1895	N	Cluster 4	P38117	ETFB	0.622714	1.6621	0.666872	1.77656	0.331055	1.07448
1896	N	Cluster 4	P38919	EIF4A3	0.59754	1.90255	0.78952	2.12176	0.699146	1.78226
1897	N	Cluster 4	P39019	RPS19	0.718207	1.50387	1.26957	2.59045	0.45123	1.55648
1898	N	Cluster 4	P39023	RPL3	0.570132	2.08492	1.37251	2.72355	1.42467	1.94913
1899	N	Cluster 4	P39687	ANP32A	0.600291	-0.621377	-0.81931	-0.646978	-1.39657	-0.650975
1900	N	Cluster 4	P40227	CCT6A	0.682861	0.503532	0.329517	0.801836	-0.822748	0.514852
1901	N	Cluster 4	P42166	TMPO	0.542772	-0.22645	-0.304272	-0.0352619	-0.418603	-0.334518
1902	N	Cluster 4	P43487	RANBP1	0.68359	-0.819247	-1.00309	-0.408626	-1.20857	-0.661171
1903	N	Cluster 4	P46781	RPS9	0.666262	2.78869	1.88376	2.71622	1.07617	2.38847
1904	N	Cluster 4	P46782	RPS5	0.610875	1.66981	1.08107	1.5312	0.233613	1.51245
1905	N	Cluster 4	P46940	IQGAP1	0.640068	1.93967	1.37687	1.98316	0.90933	1.9416
1906	N	Cluster 4	P47985	UQCRFS1	0.721418	1.77564	0.996777	2.06521	0.34693	1.73663
1907	N	Cluster 4	P48594	SERPINB4	0.588158	1.71529	1.60147	1.96711	1.57745	1.75707
1908	N	Cluster 4	P49189	ALDH9A1	0.565389	0.695223	0.0937305	1.07173	-0.130327	0.992066
1909	N	Cluster 4	P49207	RPL34	0.668919	1.07864	1.10786	1.78852	0.0900478	0.950326
1910	N	Cluster 4	P49327	FASN	0.61725	1.17717	0.481482	1.12371	0.128824	1.04768
1911	N	Cluster 4	P49368	CCT3	0.591083	1.75215	1.54604	1.93586	0.200122	1.15409
1912	N	Cluster 4	P49411	TUFM	0.573263	1.47236	1.21152	1.87196	1.0428	1.26026
1913	N	Cluster 4	P49721	PSMB2	0.675012	-0.768503	-1.18166	-0.0335657	-1.78862	-1.09313
1914	N	Cluster 4	P49903	SEPHS1	0.503892	-0.242419	-0.950991	0.746259	-0.790133	-0.358079
1915	N	Cluster 4	P50479	PDLIM4	0.687896	-0.510036	-0.52047	0.384087	-1.59242	-0.593216
1916	N	Cluster 4	P50990	CCT8	0.571734	1.31336	0.76283	1.58587	0.591353	0.899799
1917	N	Cluster 4	P50995	ANXA11	0.518992	0.0292568	0.423804	0.565455	-0.525349	0.16987
1918	N	Cluster 4	P51659	HSD17B4	0.513013	-0.112813	0.139629	0.467675	-0.917964	-0.402089
1919	N	Cluster 4	P51991	HNRNPA3	0.763235	0.077899	-0.119249	0.534249	-0.806331	0.165301
1920	N	Cluster 4	P52209	PGD	0.572531	1.2523	0.518721	1.84017	0.575238	1.10634
1921	N	Cluster 4	P53602	MVD	0.704101	1.17652	0.362498	1.60573	-0.0519108	1.1997
1922	N	Cluster 4	P53999	SUB1	0.636562	0.564618	0.298756	0.725481	0.136322	0.664334
1923	N	Cluster 4	P57740	NUP107	0.562493	-1.17591	-1.15262	-0.267076	-1.46111	-0.963056
1924	N	Cluster 4	P59998	ARPC4	0.665431	0.721331	0.643452	1.54388	-0.333642	0.493727
1925	N	Cluster 4	P60660	MYL6	0.648856	1.01012	1.02756	2.2554	0.165382	1.10494
1926	N	Cluster 4	P60709	ACTB	0.676821	6.65654	6.39985	7.182	5.97991	6.94908
1927	N	Cluster 4	P60900	PSMA6	0.533838	-0.129149	-0.206056	-0.188235	-1.03659	-0.174299
1928	N	Cluster 4	P61247	RPS3A	0.722607	0.528518	0.0656146	0.964436	-0.547045	0.202707
1929	N	Cluster 4	P61254	RPL26	0.505484	1.99882	1.66592	2.41089	1.6238	1.76969
1930	N	Cluster 4	P61313	RPL15	0.5696	3.73986	2.66815	3.88298	2.4588	3.79395
1931	N	Cluster 4	P61513	RPL37A	0.651973	-0.672395	-1.09445	-0.518668	-2.23201	-0.608958
1932	N	Cluster 4	P62140	PPP1CB	0.724789	-0.216614	-1.02955	0.238096	-1.44999	-0.360152
1933	N	Cluster 4	P62263	RPS14	0.580734	2.67828	2.28012	3.11063	1.75502	3.08114
1934	N	Cluster 4	P62266	RPS23	0.534808	2.50107	1.69674	2.05423	0.716179	1.70541
1935	N	Cluster 4	P62269	RPS18	0.722114	2.14793	1.60876	2.81266	1.21797	2.27554
1936	N	Cluster 4	P62304	SNRPE	0.597121	-1.40451	-1.57066	-1.10231	-1.92428	-1.66742
1937	N	Cluster 4	P62701	RPS4X	0.556299	-0.10654	-0.139456	1.1281	-0.474845	0.197349
1938	N	Cluster 4	P62736	ACTA2	0.649198	0.377801	0.272119	1.34025	-0.177781	0.690718
1939	N	Cluster 4	P62826	RAN	0.608943	0.791885	0.202922	0.87969	-0.360699	0.906184
1940	N	Cluster 4	P62841	RPS15	0.632569	-0.58946	-0.944197	-0.5724	-1.95997	-0.656302
1941	N	Cluster 4	P62861	FAU	0.634405	1.92678	1.86291	2.22083	1.15168	1.67346
1942	N	Cluster 4	P62888	RPL30	0.636653	1.39646	1.27478	2.30471	0.540715	1.95439
1943	N	Cluster 4	P62899	RPL31	0.67161	2.11505	1.79764	2.54474	1.64724	2.23334
1944	N	Cluster 4	P62917	RPL8	0.533069	3.14811	2.00459	3.95955	2.27122	3.13396
1945	N	Cluster 4	P63104	YWHAZ	0.500119	1.53721	1.24219	2.29675	1.15665	2.02558
1946	N	Cluster 4	P63244	RACK1	0.601708	1.90496	2.13993	2.67745	1.28799	1.95911
1947	N	Cluster 4	P68104	EEF1A1	0.585074	3.80607	3.32194	4.46106	2.87381	4.3082
1948	N	Cluster 4	P68363	TUBA1B	0.584462	2.31732	2.09712	3.1162	1.37255	2.9449
1949	N	Cluster 4	P68371	TUBB4B	0.515845	2.264	1.86527	2.9647	1.18425	2.96725
1950	N	Cluster 4	P83731	RPL24	0.545811	0.514146	0.67044	1.20817	-0.06098	0.35299
1951	N	Cluster 4	P84098	RPL19	0.713359	2.02315	1.44778	2.17297	0.980105	1.94805
1952	N	Cluster 4	P84103	SRSF3	0.501004	1.85298	1.58787	2.23582	1.17418	2.27169
1953	N	Cluster 4	P98179	RBM3	0.602074	1.36058	0.92715	2.07405	0.784627	1.67652
1954	N	Cluster 4	Q00169	PITPNA	0.520077	-0.325829	-1.13242	-0.680493	-1.5764	-0.589756
1955	N	Cluster 4	Q00325	SLC25A3	0.574864	-0.263186	-0.527739	0.918285	-2.33981	0.814706
1956	N	Cluster 4	Q00610	CLTC	0.622532	0.384412	0.2855	0.844041	-0.506647	0.746843
1957	N	Cluster 4	Q01105	SET	0.716814	0.839815	0.766203	1.39852	0.0367543	0.770315
1958	N	Cluster 4	Q02539	H1-1	0.680933	-0.603752	-0.825598	0.322548	-1.40127	-0.19472
1959	N	Cluster 4	Q02543	RPL18A	0.627029	0.959754	0.524783	1.31528	-1.40762	0.0986668
1960	N	Cluster 4	Q02790	FKBP4	0.52092	0.540374	0.452439	0.493968	-0.323607	0.570324
1961	N	Cluster 4	Q04637	EIF4G1	0.59771	2.02303	1.60481	2.15681	0.558606	1.33229
1962	N	Cluster 4	Q04828	AKR1C1	0.509591	0.486918	0.528465	1.49047	-1.01941	1.4969
1963	N	Cluster 4	Q04837	SSBP1	0.512365	2.52829	2.17757	2.24355	0.589494	1.69916
1964	N	Cluster 4	Q04941	PLP2	0.519351	2.49408	1.48762	2.94173	1.7079	2.23499
1965	N	Cluster 4	Q05682	CALD1	0.698894	0.0946102	-0.112617	0.804955	-1.8234	0.339421
1966	N	Cluster 4	Q07020	RPL18	0.742291	1.36003	0.827398	1.71648	-0.151274	1.3624
1967	N	Cluster 4	Q07955	SRSF1	0.70777	1.82395	1.57897	2.03213	0.948793	1.89415
1968	N	Cluster 4	Q08170	SRSF4	0.537264	-0.288549	-0.805898	0.402936	-0.746963	-0.0147612
1969	N	Cluster 4	Q0JRZ9	FCHO2	0.692421	0.107302	-0.802427	0.245408	-1.70471	-0.00865687
1970	N	Cluster 4	Q12797	ASPH	0.698424	-0.571519	-0.664922	-0.284972	-1.45034	-0.697085
1971	N	Cluster 4	Q12959	DLG1	0.582827	0.697396	0.38886	0.598484	0.0584163	0.41686
1972	N	Cluster 4	Q13247	SRSF6	0.573491	2.65221	1.26517	2.98225	0.975958	1.73875
1973	N	Cluster 4	Q13595	TRA2A	0.749102	-0.878549	-1.57111	-0.49525	-2.32655	-0.9044
1974	N	Cluster 4	Q14344	GNA13	0.586899	-0.732461	-0.438114	-0.085423	-1.97511	-0.866412
1975	N	Cluster 4	Q14847	LASP1	0.541295	-0.0589026	0.0408994	0.59077	-1.49482	-0.683078
1976	N	Cluster 4	Q14CN4	KRT72	0.608961	0.554379	-0.117554	0.77092	-1.51956	0.837486
1977	N	Cluster 4	Q15019	SEPTIN2	0.653621	-0.515957	-1.02677	-0.492237	-1.27372	-0.617152
1978	N	Cluster 4	Q15057	ACAP2	0.737561	-0.907688	-1.22051	-0.639962	-1.52102	-0.841348
1979	N	Cluster 4	Q15084	PDIA6	0.507986	0.041611	-0.475558	0.292218	-1.07706	0.449083
1980	N	Cluster 4	Q15365	PCBP1	0.640278	2.25951	1.73476	2.96721	0.753294	1.58628
1981	N	Cluster 4	Q15366	PCBP2	0.657197	-0.0833963	-0.721771	1.12603	-1.1585	-0.189287
1982	N	Cluster 4	Q15836	VAMP3	0.696454	-0.0733893	-0.506516	0.629397	-1.32109	-0.465801
1983	N	Cluster 4	Q3B8N2	LGALS9B	0.692417	-0.291243	-0.450223	1.22764	-4.35017	-0.35966
1984	N	Cluster 4	Q562R1	ACTBL2	0.696316	3.56003	2.99966	3.88519	1.90552	3.00785
1985	N	Cluster 4	Q5JSH3	WDR44	0.502415	-3.36317	-2.81351	-1.8761	-4.57341	-2.17691
1986	N	Cluster 4	Q5T0W9	FAM83B	0.591196	-0.565476	-1.01113	0.167465	-1.52201	-0.0162983
1987	N	Cluster 4	Q5TEC6	H3-7	0.570966	2.26192	0.92946	1.94606	0.398532	1.85463
1988	N	Cluster 4	Q6E0U4	DMKN	0.677583	1.25319	0.667842	1.55699	0.224719	0.835888
1989	N	Cluster 4	Q6Y7W6	GIGYF2	0.536287	-0.772	-1.41693	1.077	-1.66355	0.226139
1990	N	Cluster 4	Q6ZN66	GBP6	0.716007	3.29093	2.55196	3.69299	1.61579	2.74184
1991	N	Cluster 4	Q7Z6Z7	HUWE1	0.513272	0.196963	0.154946	0.153509	-0.728911	-0.149494
1992	N	Cluster 4	Q7Z739	YTHDF3	0.527185	-0.569621	-0.713724	-0.570254	-1.93059	-0.436899
1993	N	Cluster 4	Q86V81	ALYREF	0.581112	-0.861224	-1.0254	-0.224887	-2.08772	-0.275698
1994	N	Cluster 4	Q8IUE6	H2AC21	0.540249	1.77546	1.46729	3.09477	1.32709	2.31053
1995	N	Cluster 4	Q8NDC0	MAPK1IP1L	0.557589	-3.0045	-3.09451	-1.2679	-3.55481	-2.29925
1996	N	Cluster 4	Q8TDD1	DDX54	0.567035	-0.213936	-2.26288	-0.20899	-2.4461	-0.593764
1997	N	Cluster 4	Q8WUF5	PPP1R13L	0.697067	1.79778	1.6581	2.33114	1.36916	1.87196
1998	N	Cluster 4	Q8WUM4	PDCD6IP	0.537273	0.660065	0.221038	0.583776	-0.142978	0.69175
[truncated: 43 more rows]

## Sheet: Table S6
Table S6. The differentially expressed proteins (DEPs) between preESCC and eESCC phases in L tissues.
No.	UniProt ID	Gene symbol	eESCC-Mean	preESCC-Mean	Fold Change	Log2(fold change)	P value	Change	61 Features	Feature importance
1	A8CG34	POM121C	0.744522	0.38412	1.93825	0.954757	0.00370156	Upregulated in eESCC
2	B5ME19	EIF3CL	1.51152	0.91564	1.65078	0.723146	0.033393	Upregulated in eESCC
3	E9PAV3	NACA	1.98462	1.28823	1.54058	0.623475	0.0151354	Upregulated in eESCC
4	E9PRG8	C11orf98	1.22314	0.589855	2.07362	1.05215	0.00941175	Upregulated in eESCC
5	O00170	AIP	1.59863	0.921137	1.73549	0.795345	0.0417838	Upregulated in eESCC
6	O00264	PGRMC1	2.71486	1.51784	1.78863	0.838857	0.00339956	Upregulated in eESCC
7	O00418	EEF2K	0.654432	1.0677	0.612938	-0.706187	0.0484844	Downregulated in eESCC
8	O00534	VWA5A	0.826273	0.384265	2.15027	1.10452	0.00704201	Upregulated in eESCC
9	O15067	PFAS	0.826663	0.444471	1.85988	0.895209	0.00360021	Upregulated in eESCC
10	O15144	ARPC2	2.3338	1.55861	1.49736	0.582424	0.00432477	Upregulated in eESCC
11	O15511	ARPC5	6.47567	3.19888	2.02436	1.01746	0.0220832	Upregulated in eESCC	ARPC5	57.4
12	O43143	DHX15	1.63104	0.915699	1.7812	0.832849	0.00934251	Upregulated in eESCC	DHX15	41.4
13	O43491	EPB41L2	0.851482	0.40412	2.10701	1.07519	0.0423288	Upregulated in eESCC
14	O43617	TRAPPC3	2.24504	1.39156	1.61332	0.690035	0.0441387	Upregulated in eESCC
15	O43674	NDUFB5	1.17894	0.536106	2.19909	1.13691	0.0454733	Upregulated in eESCC
16	O43684	BUB3	1.27827	0.852205	1.49995	0.584919	0.042001	Upregulated in eESCC
17	O60313	OPA1	1.70514	1.14235	1.49267	0.577891	0.0441387	Upregulated in eESCC	OPA1	24.1
18	O60911	CTSV	0.0822795	0.150898	0.545265	-0.874972	0.0389448	Downregulated in eESCC	CTSV	28
19	O75475	PSIP1	0.475764	0.281542	1.68985	0.756898	0.0293733	Upregulated in eESCC
20	O75489	NDUFS3	0.686627	0.4111	1.67022	0.740036	0.00522018	Upregulated in eESCC
21	O75534	CSDE1	1.26338	0.885361	1.42696	0.512946	0.0390204	Upregulated in eESCC
22	O75746	SLC25A12	0.470447	0.727228	0.646905	-0.628374	0.0382313	Downregulated in eESCC
23	O75964	ATP5MG	0.644461	0.255522	2.52214	1.33465	0.00474525	Upregulated in eESCC
24	O76013	KRT36	0.976717	75.3992	0.0129539	-6.27046	0.0384246	Downregulated in eESCC
25	O76021	RSL1D1	0.993236	0.684316	1.45143	0.537473	0.0289897	Upregulated in eESCC
26	O95394	PGM3	1.66946	0.972862	1.71603	0.779073	0.0386668	Upregulated in eESCC
27	O95831	AIFM1	0.88267	0.563548	1.56627	0.647334	0.0262019	Upregulated in eESCC
28	P02647	APOA1	3.94475	2.27612	1.7331	0.793356	0.0204672	Upregulated in eESCC
29	P04004	VTN	2.62577	1.25689	2.0891	1.06288	0.0247841	Upregulated in eESCC
30	P05155	SERPING1	3.02397	5.67089	0.533245	-0.90713	0.0437558	Downregulated in eESCC	SERPING1	10.9
31	P05165	PCCA	0.393776	0.19519	2.0174	1.0125	0.0455624	Upregulated in eESCC
32	P05455	SSB	0.703791	0.410262	1.71547	0.778602	0.00191185	Upregulated in eESCC
33	P06753	TPM3	2.44896	1.32893	1.8428	0.881901	0.0154387	Upregulated in eESCC
34	P07195	LDHB	3.78759	2.81704	1.34453	0.427101	0.0465973	Upregulated in eESCC
35	P07305	H1-0	5.07019	3.09556	1.63789	0.71184	0.0292803	Upregulated in eESCC
36	P07900	HSP90AA1	4.19884	2.89834	1.44871	0.534765	0.0308716	Upregulated in eESCC	HSP90AA1	16.1
37	P07951	TPM2	10.9345	7.10481	1.53903	0.62202	0.0351044	Upregulated in eESCC	TPM2	46.1
38	P08134	RHOC	1.1145	0.447074	2.49287	1.31781	0.0176002	Upregulated in eESCC
39	P08670	VIM	16.0671	8.54943	1.87931	0.910206	0.0436586	Upregulated in eESCC	VIM	39.9
40	P09874	PARP1	1.07438	0.834839	1.28693	0.363934	0.0407213	Upregulated in eESCC	PARP1	23.9
41	P09960	LTA4H	2.22096	1.12467	1.97476	0.98168	0.00306885	Upregulated in eESCC
42	P09972	ALDOC	1.73863	0.911603	1.90723	0.931476	0.0240784	Upregulated in eESCC	ALDOC	23.5
43	P0C0L4	C4A	1.40918	0.853013	1.652	0.724213	0.032694	Upregulated in eESCC
44	P11387	TOP1	0.562125	0.398745	1.40973	0.495424	0.0441547	Upregulated in eESCC
45	P11586	MTHFD1	0.92456	0.524914	1.76136	0.816686	0.000895817	Upregulated in eESCC	MTHFD1	35.8
46	P11766	ADH5	2.79016	1.54598	1.80479	0.851829	0.04631	Upregulated in eESCC	ADH5	25.3
47	P12004	PCNA	2.21533	1.20008	1.84598	0.884386	0.0210085	Upregulated in eESCC	PCNA	22.7
48	P12270	TPR	0.457585	0.25272	1.81064	0.856502	0.0102568	Upregulated in eESCC
49	P12956	XRCC6	1.91714	1.18549	1.61717	0.693474	0.00160116	Upregulated in eESCC	XRCC6	39.6
50	P13861	PRKAR2A	2.56259	1.69208	1.51446	0.598807	0.0289543	Upregulated in eESCC	PRKAR2A	43.4
51	P14868	DARS1	2.12288	1.21095	1.75308	0.809888	0.00897827	Upregulated in eESCC
52	P15104	GLUL	1.82576	1.15144	1.58563	0.66506	0.0307523	Upregulated in eESCC
53	P15121	AKR1B1	2.85403	1.28758	2.21659	1.14834	0.0475003	Upregulated in eESCC
54	P17612	PRKACA	1.60296	0.864371	1.85448	0.891017	0.0399743	Upregulated in eESCC
55	P17980	PSMC3	0.812096	0.420934	1.92927	0.948055	0.00246949	Upregulated in eESCC
56	P19388	POLR2E	0.981901	0.557565	1.76105	0.816438	0.0253503	Upregulated in eESCC
57	P20962	PTMS	0.674513	0.413041	1.63304	0.707564	0.0304632	Upregulated in eESCC
58	P21399	ACO1	0.933787	0.590851	1.58041	0.6603	0.0225324	Upregulated in eESCC
59	P21964	COMT	1.27582	0.687683	1.85525	0.89161	0.0044777	Upregulated in eESCC
60	P23229	ITGA6	6.8415	4.55187	1.50301	0.587853	0.0134898	Upregulated in eESCC	ITGA6	35.8
61	P23381	WARS1	1.86808	0.65434	2.85491	1.51344	0.0144499	Upregulated in eESCC
62	P23588	EIF4B	10.3197	5.30705	1.94452	0.959412	0.0238102	Upregulated in eESCC	EIF4B	35.7
63	P24666	ACP1	1.06469	0.627481	1.69677	0.762792	0.0134368	Upregulated in eESCC
64	P25787	PSMA2	0.827351	0.5291	1.56369	0.644958	0.0249111	Upregulated in eESCC
65	P26358	DNMT1	0.801819	0.443426	1.80824	0.854585	0.00714495	Upregulated in eESCC
66	P27348	YWHAQ	2.54833	1.5256	1.67037	0.740172	0.00340104	Upregulated in eESCC
67	P27694	RPA1	0.505521	0.314114	1.60936	0.686485	0.0405864	Upregulated in eESCC
68	P27708	CAD	1.78402	1.14406	1.55937	0.640962	0.0167829	Upregulated in eESCC
69	P29590	PML	5.15141	2.25002	2.2895	1.19503	0.00716759	Upregulated in eESCC
70	P30041	PRDX6	5.21266	2.6267	1.98449	0.988771	0.021729	Upregulated in eESCC	PRDX6	18.5
71	P30519	HMOX2	0.501859	0.920866	0.544986	-0.875709	0.0241924	Downregulated in eESCC
72	P30520	ADSS2	1.36531	0.639415	2.13525	1.09441	0.00656784	Upregulated in eESCC
73	P30533	LRPAP1	1.97753	0.887164	2.22905	1.15643	0.0431138	Upregulated in eESCC
74	P31025	LCN1	9.82429	14.7572	0.66573	-0.586991	0.0189449	Downregulated in eESCC	LCN1	54.1
75	P32455	GBP1	0.640559	0.329394	1.94466	0.959517	0.0140342	Upregulated in eESCC
76	P33176	KIF5B	1.35229	0.905745	1.49302	0.57823	0.0468083	Upregulated in eESCC
77	P33316	DUT	2.72405	1.64299	1.65799	0.729432	0.0211188	Upregulated in eESCC
78	P35555	FBN1	3.65549	1.35841	2.69099	1.42814	0.0469999	Upregulated in eESCC
79	P35580	MYH10	5.65421	3.36547	1.68006	0.748517	0.0197372	Upregulated in eESCC
80	P36542	ATP5F1C	1.05588	0.648679	1.62773	0.702862	0.0187849	Upregulated in eESCC	ATP5F1C	48.4
81	P36871	PGM1	1.4545	0.870617	1.67066	0.740415	0.0271044	Upregulated in eESCC	PGM1	25.7
82	P37198	NUP62	0.563246	0.275261	2.04622	1.03296	0.038745	Upregulated in eESCC
83	P40763	STAT3	0.783695	0.517117	1.51551	0.599802	0.048913	Upregulated in eESCC
84	P41091	EIF2S3	2.10517	1.36044	1.54741	0.629856	0.0300413	Upregulated in eESCC
85	P41227	NAA10	0.949711	0.617924	1.53694	0.620058	0.00770059	Upregulated in eESCC	NAA10	49.3
86	P42224	STAT1	1.55781	0.930934	1.67338	0.742764	0.00333395	Upregulated in eESCC
87	P43034	PAFAH1B1	0.741808	0.305235	2.43029	1.28113	0.0049705	Upregulated in eESCC
88	P43304	GPD2	1.82172	1.16741	1.56048	0.641986	0.0287806	Upregulated in eESCC
89	P43487	RANBP1	1.18736	0.668154	1.77707	0.829504	0.0377359	Upregulated in eESCC
90	P46459	NSF	1.22731	0.546205	2.24697	1.16798	0.0147384	Upregulated in eESCC	NSF	26.7
91	P46777	RPL5	3.33441	2.21547	1.50506	0.589822	0.0449415	Upregulated in eESCC
92	P46939	UTRN	0.647924	1.06761	0.60689	-0.720493	0.0253032	Downregulated in eESCC	UTRN	10.4
93	P46977	STT3A	1.28452	0.720469	1.7829	0.834223	0.0498994	Upregulated in eESCC
94	P49720	PSMB3	0.936665	0.441656	2.1208	1.08461	0.0465953	Upregulated in eESCC
95	P49736	MCM2	2.0974	1.14109	1.83807	0.87819	0.0386775	Upregulated in eESCC	MCM2	12.8
96	P49773	HINT1	1.00571	0.415203	2.4222	1.27632	0.00252268	Upregulated in eESCC	HINT1	25.9
97	P50402	EMD	2.74023	1.62766	1.68354	0.751497	0.025483	Upregulated in eESCC	EMD	13.9
98	P50453	SERPINB9	1.0868	0.674731	1.61071	0.687698	0.0287287	Upregulated in eESCC
99	P50570	DNM2	3.24224	2.02442	1.60157	0.679485	0.025868	Upregulated in eESCC
100	P51397	DAP	2.23559	0.990826	2.25628	1.17395	0.00439142	Upregulated in eESCC	DAP	16.4
101	P51610	HCFC1	1.15475	0.743135	1.55389	0.635887	0.00233497	Upregulated in eESCC
102	P51688	SGSH	0.735765	0.370471	1.98602	0.989883	0.0033739	Upregulated in eESCC
103	P52594	AGFG1	3.05578	1.47768	2.06796	1.04821	0.0342394	Upregulated in eESCC
104	P52732	KIF11	0.703516	0.314375	2.23783	1.1621	0.017238	Upregulated in eESCC
105	P52943	CRIP2	0.465194	0.21711	2.14266	1.09941	0.0173599	Upregulated in eESCC
106	P53597	SUCLG1	0.866945	0.497319	1.74324	0.801768	0.00887778	Upregulated in eESCC
107	P54136	RARS1	1.92265	1.53507	1.25248	0.324789	0.0386029	Upregulated in eESCC
108	P55060	CSE1L	2.80497	1.30736	2.14552	1.10133	0.00628491	Upregulated in eESCC	CSE1L	12.8
109	P55809	OXCT1	0.709011	1.03906	0.682357	-0.551402	0.0201769	Downregulated in eESCC
110	P57772	EEFSEC	0.55082	0.910199	0.605165	-0.7246	0.00669532	Downregulated in eESCC	EEFSEC	27
111	P59768	GNG2	0.644413	0.217504	2.96277	1.56695	0.0455624	Upregulated in eESCC
112	P60228	EIF3E	2.01582	1.46396	1.37697	0.461496	0.0313426	Upregulated in eESCC	EIF3E	25.5
113	P61289	PSME3	0.479623	0.586015	0.818448	-0.289037	0.0343566	Downregulated in eESCC
114	P62072	TIMM10	1.77875	0.773272	2.30029	1.20181	0.0384418	Upregulated in eESCC
115	P62753	RPS6	19.4178	8.8417	2.19616	1.13499	0.0193386	Upregulated in eESCC
116	P62857	RPS28	13.8344	11.0264	1.25465	0.327289	0.0253427	Upregulated in eESCC	RPS28	40.7
117	P62942	FKBP1A	1.78739	1.19269	1.49863	0.583639	0.0451755	Upregulated in eESCC
118	P62995	TRA2B	1.01758	0.59719	1.70394	0.768876	0.013831	Upregulated in eESCC
119	P67809	YBX1	2.53257	1.30542	1.94005	0.956095	0.00086945	Upregulated in eESCC	YBX1	42.1
120	P78347	GTF2I	1.8755	1.20103	1.56158	0.643009	0.0164977	Upregulated in eESCC	GTF2I	18.8
121	P85037	FOXK1	1.93807	1.12005	1.73034	0.791058	0.00755897	Upregulated in eESCC
122	Q01105	SET	3.21951	2.14431	1.50142	0.586328	0.0413937	Upregulated in eESCC
123	Q01433	AMPD2	0.957207	0.649741	1.47321	0.558964	0.0399211	Upregulated in eESCC	AMPD2	17.8
124	Q01813	PFKP	1.14749	0.817725	1.40327	0.488793	0.0460649	Upregulated in eESCC
125	Q04206	RELA	1.88986	1.16875	1.61699	0.693308	0.020413	Upregulated in eESCC
126	Q05682	CALD1	3.43515	1.215	2.82729	1.49942	0.00420519	Upregulated in eESCC	CALD1	37.4
127	Q05707	COL14A1	1.49064	0.815868	1.82706	0.869523	0.0346967	Upregulated in eESCC	COL14A1	44.8
128	Q07812	BAX	0.727683	0.416309	1.74794	0.805655	0.0285288	Upregulated in eESCC
129	Q08J23	NSUN2	1.69364	1.0813	1.56631	0.647365	0.022694	Upregulated in eESCC
130	Q09028	RBBP4	1.5234	0.941824	1.6175	0.693763	0.046107	Upregulated in eESCC
131	Q12846	STX4	1.39957	0.833302	1.67955	0.748074	0.0492178	Upregulated in eESCC
132	Q12874	SF3A3	1.54688	0.997583	1.55062	0.632849	0.0225718	Upregulated in eESCC	SF3A3	23
133	Q12906	ILF3	1.60698	0.991389	1.62094	0.696828	0.0303734	Upregulated in eESCC	ILF3	53.9
134	Q13136	PPFIA1	0.861185	0.263476	3.26855	1.70865	0.00316843	Upregulated in eESCC
135	Q13363	CTBP1	2.17654	1.51345	1.43813	0.524195	0.0450105	Upregulated in eESCC
136	Q13409	DYNC1I2	1.41785	0.845291	1.67735	0.74618	0.0353937	Upregulated in eESCC
137	Q13610	PWP1	2.60407	1.5244	1.70826	0.772529	0.0107975	Upregulated in eESCC
138	Q13751	LAMB3	1.63175	1.02397	1.59356	0.67225	0.0358426	Upregulated in eESCC
139	Q13813	SPTAN1	2.54828	1.65648	1.53837	0.621403	0.0141459	Upregulated in eESCC	SPTAN1	17.8
140	Q14103	HNRNPD	2.02564	1.42692	1.41959	0.505469	0.0280229	Upregulated in eESCC
141	Q14203	DCTN1	1.96572	5.64012	0.348525	-1.52066	0.0066262	Downregulated in eESCC
142	Q14980	NUMA1	1.87804	1.18278	1.58782	0.667046	0.0148895	Upregulated in eESCC
143	Q14CN2	CLCA4	3.16427	1.34357	2.35512	1.2358	0.0206121	Upregulated in eESCC	CLCA4	21.1
144	Q15154	PCM1	0.560349	0.376568	1.48804	0.573416	0.0289003	Upregulated in eESCC
145	Q15293	RCN1	0.743438	0.381595	1.94824	0.962172	0.017282	Upregulated in eESCC
146	Q15393	SF3B3	2.52133	1.65867	1.52009	0.60416	0.0113673	Upregulated in eESCC	SF3B3	32.2
147	Q15404	RSU1	0.499733	0.205014	2.43756	1.28544	0.038216	Upregulated in eESCC
148	Q15654	TRIP6	1.1083	0.696657	1.59089	0.669831	0.0235089	Upregulated in eESCC
149	Q15814	TBCC	1.25547	0.792505	1.58418	0.663732	0.0217483	Upregulated in eESCC
150	Q15942	ZYX	3.28843	1.67444	1.9639	0.973722	0.0117056	Upregulated in eESCC
151	Q2QD12	RPEL1	2.23451	1.26095	1.77209	0.825453	0.0225493	Upregulated in eESCC
152	Q32MZ4	LRRFIP1	0.632852	0.373338	1.69512	0.761385	0.0111009	Upregulated in eESCC
153	Q3YEC7	RABL6	0.940677	0.519865	1.80946	0.855562	0.010804	Upregulated in eESCC
154	Q5C9Z4	NOM1	0.666421	0.326959	2.03824	1.02732	0.00515062	Upregulated in eESCC
155	Q5SSJ5	HP1BP3	1.56769	0.853634	1.83649	0.876952	0.00359669	Upregulated in eESCC	HP1BP3	10.3
156	Q5TFE4	NT5DC1	1.26222	0.637983	1.97846	0.984375	0.0124962	Upregulated in eESCC	NT5DC1	24.2
157	Q5VV41	ARHGEF16	1.62391	0.931171	1.74394	0.802353	0.0264734	Upregulated in eESCC
158	Q6NUK1	SLC25A24	0.75137	0.502415	1.49552	0.580644	0.0455009	Upregulated in eESCC
159	Q6ZN66	GBP6	4.88293	7.70248	0.633942	-0.657576	0.0407255	Downregulated in eESCC	GBP6	60.1
160	Q7L576	CYFIP1	3.9544	2.40466	1.64447	0.717623	0.0210925	Upregulated in eESCC
161	Q7LBC6	KDM3B	0.686973	0.435151	1.5787	0.658736	0.0150014	Upregulated in eESCC	KDM3B	17.6
162	Q7Z422	SZRD1	0.377286	0.609881	0.618622	-0.69287	0.00837925	Downregulated in eESCC
163	Q7Z6Z7	HUWE1	1.54749	1.0466	1.47858	0.564215	0.0300205	Upregulated in eESCC
164	Q7Z7H8	MRPL10	1.28851	0.860939	1.49663	0.581716	0.0459088	Upregulated in eESCC
165	Q86VP6	CAND1	3.1263	1.87322	1.66894	0.738931	0.0141082	Upregulated in eESCC
166	Q86X83	COMMD2	0.681031	0.85545	0.796108	-0.328963	0.0449763	Downregulated in eESCC
167	Q86XP3	DDX42	1.22881	0.823465	1.49225	0.577486	0.0452176	Upregulated in eESCC
168	Q8IV08	PLD3	0.972264	0.540285	1.79954	0.847629	0.0279239	Upregulated in eESCC
169	Q8IXM3	MRPL41	0.562522	0.897144	0.627014	-0.673431	0.0144239	Downregulated in eESCC	MRPL41	19.2
170	Q8IYS2	KIAA2013	1.50715	0.833494	1.80823	0.854579	0.0159427	Upregulated in eESCC
171	Q8N9T8	KRI1	0.699946	0.916229	0.763942	-0.388464	0.0475647	Downregulated in eESCC
172	Q8NEU8	APPL2	1.57511	0.654993	2.40477	1.2659	0.00351043	Upregulated in eESCC
173	Q8TAE6	PPP1R14C	1.66547	0.872006	1.90994	0.933524	0.0497201	Upregulated in eESCC
174	Q8TEW0	PARD3	0.916725	0.464452	1.97378	0.98096	0.0324415	Upregulated in eESCC
175	Q8WUM4	PDCD6IP	1.91258	1.05039	1.82082	0.864586	0.000287222	Upregulated in eESCC	PDCD6IP	55
176	Q8WWP7	GIMAP1	1.67666	0.552493	3.03471	1.60156	0.0333624	Upregulated in eESCC
177	Q92506	HSD17B8	2.30615	1.47054	1.56823	0.649134	0.0362959	Upregulated in eESCC
178	Q92688	ANP32B	2.27788	1.24719	1.82641	0.869014	0.025017	Upregulated in eESCC
179	Q92878	RAD50	2.13681	1.19876	1.78252	0.83392	0.0383421	Upregulated in eESCC	RAD50	23.4
180	Q92888	ARHGEF1	0.674463	0.426662	1.58079	0.660646	0.0251082	Upregulated in eESCC
181	Q96A33	CCDC47	1.05703	0.552414	1.91348	0.936199	0.011711	Upregulated in eESCC
182	Q96BP3	PPWD1	0.47722	0.666243	0.716285	-0.481394	0.0353605	Downregulated in eESCC	PPWD1	55.4
183	Q96CX2	KCTD12	0.904444	0.398433	2.27	1.18269	0.0281467	Upregulated in eESCC
184	Q96FS4	SIPA1	2.872	7.89162	0.363931	-1.45826	0.0271623	Downregulated in eESCC
185	Q96FX7	TRMT61A	1.13639	0.496192	2.29022	1.19549	0.0294828	Upregulated in eESCC
186	Q96HS1	PGAM5	2.15368	1.50272	1.43318	0.519224	0.0416587	Upregulated in eESCC
187	Q96I25	RBM17	0.345955	0.470234	0.735708	-0.442794	0.0241834	Downregulated in eESCC
188	Q96KP4	CNDP2	1.3734	0.852034	1.61191	0.688768	0.0184764	Upregulated in eESCC
189	Q96L46	CAPNS2	1.38438	0.434344	3.18729	1.67233	0.00311118	Upregulated in eESCC
190	Q96LD4	TRIM47	0.345098	0.513802	0.671655	-0.574207	0.0157668	Downregulated in eESCC
191	Q96MU7	YTHDC1	0.668608	0.386835	1.72841	0.789445	0.048596	Upregulated in eESCC
192	Q96PC5	MIA2	1.53507	0.822623	1.86606	0.899998	0.00640515	Upregulated in eESCC
193	Q99816	TSG101	1.17541	0.651849	1.80319	0.850552	0.0175473	Upregulated in eESCC	TSG101	8.6
194	Q99879	H2BC14	2.26566	1.15625	1.9595	0.970483	0.00457276	Upregulated in eESCC
195	Q99961	SH3GL1	2.75173	1.76386	1.56006	0.641601	0.0370329	Upregulated in eESCC
196	Q9BUH6	PAXX	0.699175	0.4684	1.49269	0.577911	0.0240036	Upregulated in eESCC
197	Q9BVG4	PBDC1	1.0976	0.403359	2.72114	1.44421	0.00108857	Upregulated in eESCC
198	Q9BY77	POLDIP3	1.13712	0.732543	1.55229	0.634396	0.0111517	Upregulated in eESCC
199	Q9GZZ8	LACRT	0.969005	4.26224	0.227346	-2.13704	0.00992625	Downregulated in eESCC	LACRT	55.8
200	Q9H1E3	NUCKS1	1.59678	0.864868	1.84627	0.884615	0.00711641	Upregulated in eESCC
201	Q9H270	VPS11	0.598726	0.371258	1.6127	0.689474	0.00467431	Upregulated in eESCC
202	Q9H2G2	SLK	1.19554	0.777952	1.53677	0.619905	0.0370442	Upregulated in eESCC
203	Q9H6F5	CCDC86	1.36501	0.714628	1.9101	0.93365	0.00320513	Upregulated in eESCC	CCDC86	41.1
204	Q9H7B2	RPF2	0.371166	0.228692	1.62299	0.698655	0.04824	Upregulated in eESCC
205	Q9HB71	CACYBP	0.500497	0.304992	1.64102	0.714589	0.0094958	Upregulated in eESCC	CACYBP	26.8
206	Q9NP58	ABCB6	11.4415	5.67963	2.01448	1.01041	0.0107934	Upregulated in eESCC
207	Q9NQT4	EXOSC5	0.514076	0.287911	1.78554	0.836359	0.00781751	Upregulated in eESCC
208	Q9NSD9	FARSB	5.03214	2.92008	1.72329	0.785165	0.0385576	Upregulated in eESCC	FARSB	26.4
209	Q9NSE4	IARS2	0.375334	0.253302	1.48176	0.567316	0.044823	Upregulated in eESCC	IARS2	13.8
210	Q9NTI2	ATP8A2	26.4099	6.11985	4.31545	2.10951	0.00873779	Upregulated in eESCC	ATP8A2	17.9
211	Q9NUQ3	TXLNG	0.189896	0.115097	1.64988	0.722365	0.001266	Upregulated in eESCC
212	Q9NVI7	ATAD3A	0.73943	0.40647	1.81915	0.863264	0.00914101	Upregulated in eESCC
213	Q9NVP2	ASF1B	3.94873	2.16352	1.82514	0.868009	0.0172063	Upregulated in eESCC
214	Q9NX46	ADPRS	0.31206	0.210233	1.48435	0.569834	0.00700923	Upregulated in eESCC
215	Q9NY93	DDX56	0.532308	0.326896	1.62837	0.70343	0.0155908	Upregulated in eESCC
216	Q9NYK5	MRPL39	0.859865	0.459638	1.87074	0.903611	0.0235907	Upregulated in eESCC	MRPL39	36.3
217	Q9NYL9	TMOD3	1.46348	0.882843	1.65769	0.729177	0.0102505	Upregulated in eESCC
218	Q9P2E9	RRBP1	3.6249	2.08239	1.74074	0.799701	0.0401233	Upregulated in eESCC
219	Q9P2R7	SUCLA2	0.753453	0.45776	1.64595	0.718925	0.0221451	Upregulated in eESCC
220	Q9UBQ5	EIF3K	2.11662	1.04341	2.02857	1.02046	0.0385783	Upregulated in eESCC
221	Q9UKV8	AGO2	0.46214	0.271601	1.70154	0.76684	0.0365223	Upregulated in eESCC
222	Q9UNZ5	C19orf53	1.93242	0.903581	2.13862	1.09668	0.00705586	Upregulated in eESCC	C19orf53	42.6
223	Q9UPN7	PPP6R1	0.651301	0.216374	3.01008	1.5898	0.0308762	Upregulated in eESCC
224	Q9Y2W1	THRAP3	2.15968	1.5709	1.3748	0.459225	0.0490393	Upregulated in eESCC
225	Q9Y2X3	NOP58	1.87011	1.02488	1.82472	0.867675	0.00112995	Upregulated in eESCC
226	Q9Y305	ACOT9	1.29135	0.53993	2.39169	1.25803	0.00181578	Upregulated in eESCC
227	Q9Y376	CAB39	0.992501	0.513348	1.93339	0.951131	0.016035	Upregulated in eESCC
228	Q9Y3A6	TMED5	1.30078	0.513683	2.53226	1.34043	0.0418448	Upregulated in eESCC
229	Q9Y3I0	RTCB	4.58088	3.03328	1.5102	0.594744	0.0170872	Upregulated in eESCC
230	Q9Y490	TLN1	3.21321	1.51276	2.12408	1.08684	0.00724343	Upregulated in eESCC
231	Q9Y5B9	SUPT16H	1.04007	0.707511	1.47005	0.555863	0.0379952	Upregulated in eESCC
232	Q9Y5P6	GMPPB	1.1228	1.96949	0.570096	-0.810724	0.0463686	Downregulated in eESCC	GMPPB	50.6
233	Q9Y6E2	BZW2	2.17651	1.08279	2.0101	1.00727	0.0216937	Upregulated in eESCC
234	Q9Y6K5	OAS3	1.96265	1.16814	1.68015	0.748594	0.0113627	Upregulated in eESCC	OAS3	39.3

## Sheet: Table S7
Table S7. The functional enrichment pathways of differentially expressed proteins (DEPs) in L tissues.
1. The functional enrichment pathways of upregulated proteins in L tissue during the eESCC phase.
Pathways	Count	Log10(P value)	Proteins
Metabolism of RNA	32	-9.67273	DHX15,EIF4B,HNRNPD,YBX1,POLR2E,PSMA2,PSMB3,PSMC3,RPL5,RPS6,RPS28,SET,TRA2B,TPR,SF3A3,DDX42,SF3B3,NUP62,RTCB,NOP58,NSUN2,EXOSC5,POLDIP3,TRMT61A,EIF3E,PRKACA,SSB,STAT3,CSDE1,THRAP3,PSIP1,YTHDC1
Ribonucleoprotein complex biogenesis	34	-9.62277	EIF2S3,GLUL,HSP90AA1,EIF3E,RPL5,RPS6,RPS28,SF3A3,PWP1,PSIP1,SF3B3,AGO2,EIF3K,NOP58,DDX56,EXOSC5,NOM1,RPF2,YTHDC1,EIF3CL,KIF5B,DARS1,EIF4B,RARS1,RRBP1,WARS1,FARSB,MRPL39,IARS2,MRPL10,LTA4H,SUCLG1,SUCLA2,ACOT9
Positive regulation of protein localization	24	-9.06575	PARP1,EMD,EPB41L2,GLUL,HSP90AA1,KIF5B,MYH10,NUMA1,PCM1,PRKACA,STX4,TPR,TSG101,HUWE1,ANP32B,PGRMC1,NUP62,ARHGEF16,VPS11,NSUN2,DNM2,VTN,PSIP1,APPL2
Cell Cycle	69	-8.48957	DYNC1I2,EMD,HSP90AA1,MCM2,NUMA1,PAFAH1B1,PCM1,PCNA,POLR2E,PRKACA,PSMA2,PSMB3,PSMC3,RBBP4,RPA1,SET,TPR,H2BC14,BUB3,RAD50,YWHAQ,NUP62,BAX,H1-0,OPA1,SPTAN1,STAT3,VIM,PDCD6IP,RHOC,DNM2,MYH10,PRKAR2A,RPL5,RPS6,RPS28,TLN1,ARPC5,ARPC2,HNRNPD,EXOSC5,APOA1,EIF2S3,ABCB6,ATP5F1C,KIF5B,NDUFB5,NDUFS3,FKBP1A,RELA,AGO2,PML,HCFC1,FOXK1,DARS1,GLUL,RARS1,YBX1,STAT1,ACO1,CLCA4,ATP8A2,GNG2,CAND1,CTBP1,TMED5,STX4,KIF…
Signaling by Rho GTPases	22	-8.32038	RHOC,DYNC1I2,EMD,HSP90AA1,KIF5B,MYH10,NDUFS3,PAFAH1B1,TRA2B,SPTAN1,TPM3,VIM,H2BC14,ARHGEF1,BUB3,SLK,ARPC5,ARPC2,YWHAQ,CYFIP1,ARHGEF16,TMOD3
Nucleotide metabolic process	28	-8.13437	PARP1,ADSS2,AMPD2,ATP5F1C,CAD,DUT,HINT1,LDHB,MTHFD1,NDUFB5,NDUFS3,OPA1,PFAS,SUCLG1,SUCLA2,ATP5MG,ACOT9,RPEL1,PGM3,ACO1,ADH5,AKR1B1,GPD2,STT3A,PRKACA,RPS6,KDM3B,APOA1
Protein localization to organelle	35	-7.93215	PARP1,BAX,CSE1L,GBP1,HSP90AA1,YBX1,PCM1,PML,PRKACA,RPA1,SSB,STAT3,TPR,TSG101,AIP,AIFM1,BUB3,NUP62,TIMM10,APPL2,CCDC47,RPF2,KIF5B,NSF,STX4,YWHAQ,TMED5,VPS11,PARD3,CTBP1,EMD,RBBP4,STAT1,WARS1,ATP8A2
DNA replication	33	-7.81973	PARP1,DUT,MCM2,PCNA,PTMS,RBBP4,RPA1,SET,TOP1,RAD50,SUPT16H,NUCKS1,DNMT1,XRCC6,HSP90AA1,HUWE1,PLD3,ADPRS,EXOSC5,PAXX,PML,H1-0,KIF11,NAA10,AIFM1,NUP62,MYH10,BAX,POLR2E,YWHAQ,AGO2,H2BC14,BUB3
ncRNA metabolic process	30	-7.57466	DARS1,RARS1,RPL5,RPS6,RPS28,SSB,WARS1,FARSB,PWP1,AGO2,RTCB,NOP58,DDX56,NSUN2,IARS2,EXOSC5,RPF2,TRMT61A,ILF3,YBX1,TOP1,H2BC14,RSL1D1,GLUL,NOM1,KIF11,NUMA1,CSDE1,NUP62,TMOD3
Cellular responses to stress	22	-7.46959	APOA1,DYNC1I2,EIF2S3,H1-0,HSP90AA1,PSMA2,PSMB3,PSMC3,RBBP4,RELA,RPA1,RPL5,RPS6,RPS28,STAT3,TLN1,TPR,H2BC14,PRDX6,RAD50,NUP62,EXOSC5
2. The functional enrichment pathways of downregulated proteins in L tissue during the eESCC phase.
Pathways	Count	Log10(P value)	Proteins
Amide biosynthetic process	4	-3.16176	SLC25A12,EEF2K,EEFSEC,MRPL41
Cellular component disassembly	3	-2.74665	CTSV,DCTN1,EEF2K
Adaptive Immune System	5	-2.60237	CTSV,DCTN1,SIPA1,PSME3,SERPING1
Metabolism of amino acids and derivatives	3	-2.55182	SLC25A12,PSME3,EEFSEC

## Sheet: Table S8
Table S8. The protein-protein interaction (PPI) network between the dynamic network biomarker (DNB) proteins and differentially expressed proteins (DEPs) in L tissues.
Node1	Node2	Node1_string_id	Node2_string_id	Neighborhood_on_chromosome	Gene_fusion	Phylogenetic_cooccurrence	Homology	Coexpression	Experimentally_determined_interaction	Database_annotated	Automated_textmining	Combined_score
MT-CO2	ACO1	9606.ENSP00000309477	9606.ENSP00000354876	0	0	0	0	0.06	0	0	0.393	0.406
NDUFS2	ACO1	9606.ENSP00000309477	9606.ENSP00000356972	0.042	0	0	0	0.298	0.091	0	0.288	0.507
EIF6	ADSS2	9606.ENSP00000355493	9606.ENSP00000363559	0.052	0	0	0	0.203	0	0	0.348	0.464
CBX3	AGO2	9606.ENSP00000220592	9606.ENSP00000336687	0	0	0	0	0.056	0.243	0	0.243	0.411
NUP205	AGO2	9606.ENSP00000220592	9606.ENSP00000285968	0	0	0	0	0.083	0	0.4	0	0.426
XRN2	AGO2	9606.ENSP00000220592	9606.ENSP00000366396	0	0	0	0	0.071	0.111	0	0.488	0.54
EIF6	AGO2	9606.ENSP00000220592	9606.ENSP00000363559	0	0	0	0	0.067	0	0	0.808	0.813
FXR2	AGO2	9606.ENSP00000220592	9606.ENSP00000250113	0	0	0	0	0.05	0.342	0	0.926	0.949
MT-CO2	AIFM1	9606.ENSP00000287295	9606.ENSP00000354876	0	0	0	0	0.049	0.314	0	0.217	0.444
API5	RTCB	9606.ENSP00000431391	9606.ENSP00000216038	0	0	0	0	0.355	0.199	0	0	0.462
API5	DHX15	9606.ENSP00000431391	9606.ENSP00000336741	0	0	0	0	0.666	0.13	0	0.072	0.706
API5	SF3A3	9606.ENSP00000431391	9606.ENSP00000362110	0	0	0	0	0.624	0	0	0	0.624
API5	RBM17	9606.ENSP00000431391	9606.ENSP00000388638	0	0	0	0	0.413	0	0	0	0.412
API5	ILF3	9606.ENSP00000431391	9606.ENSP00000404121	0	0	0	0	0.288	0.201	0	0.35	0.598
API5	DDX42	9606.ENSP00000431391	9606.ENSP00000464050	0	0	0	0	0.164	0.047	0	0.378	0.462
MT-CO2	ATP5F1C	9606.ENSP00000349142	9606.ENSP00000354876	0	0	0	0	0.208	0.496	0	0.307	0.699
NDUFS2	ATP5F1C	9606.ENSP00000349142	9606.ENSP00000356972	0.168	0	0	0	0.841	0.203	0	0.589	0.95
NDUFS2	ATP5MG	9606.ENSP00000300688	9606.ENSP00000356972	0	0	0	0	0.323	0.095	0	0.429	0.619
CBX3	H1-0	9606.ENSP00000336687	9606.ENSP00000344504	0	0	0	0	0.042	0.078	0	0.46	0.481
CBX3	ILF3	9606.ENSP00000336687	9606.ENSP00000404121	0	0	0	0	0.163	0	0	0.419	0.492
CBX3	H2BC14	9606.ENSP00000336687	9606.ENSP00000477907	0	0	0	0	0.049	0.042	0.5	0.1	0.535
CBX3	SET	9606.ENSP00000336687	9606.ENSP00000361777	0	0	0	0	0.51	0.095	0	0.088	0.56
CBX3	RBBP4	9606.ENSP00000336687	9606.ENSP00000362592	0	0	0	0	0.221	0.312	0.5	0.405	0.819
CBX3	XRCC6	9606.ENSP00000336687	9606.ENSP00000352257	0	0	0	0	0.081	0.329	0	0.791	0.86
CBX3	DNMT1	9606.ENSP00000336687	9606.ENSP00000352516	0	0	0	0	0.121	0.144	0	0.868	0.892
RPL36AL	CCDC47	9606.ENSP00000225726	9606.ENSP00000346012	0	0	0	0	0.049	0.815	0	0	0.816
NUP205	CSE1L	9606.ENSP00000262982	9606.ENSP00000285968	0	0	0	0	0.354	0	0	0.496	0.661
FXR2	CYFIP1	9606.ENSP00000481038	9606.ENSP00000250113	0	0	0	0	0.042	0.401	0.9	0.996	0.999
PRPF19	DDX42	9606.ENSP00000464050	9606.ENSP00000227524	0	0	0	0	0.108	0.664	0	0.061	0.694
EIF6	DDX56	9606.ENSP00000258772	9606.ENSP00000363559	0	0	0	0	0.202	0.34	0	0.186	0.534
EMG1	DDX56	9606.ENSP00000258772	9606.ENSP00000470560	0	0	0	0	0.492	0.07	0	0.255	0.618
XRN2	DDX56	9606.ENSP00000258772	9606.ENSP00000366396	0	0	0	0	0.436	0.091	0	0.367	0.647
PRPF19	DHX15	9606.ENSP00000336741	9606.ENSP00000227524	0	0	0	0	0.283	0.993	0	0.434	0.997
PCMT1	DHX15	9606.ENSP00000336741	9606.ENSP00000497225	0	0.008	0	0	0.142	0.619	0	0	0.659
XRN2	DHX15	9606.ENSP00000336741	9606.ENSP00000366396	0	0	0	0	0.44	0.342	0	0.282	0.712
EMG1	DHX15	9606.ENSP00000336741	9606.ENSP00000470560	0	0	0	0	0.425	0.151	0	0.573	0.773
PRPF19	DNMT1	9606.ENSP00000352516	9606.ENSP00000227524	0	0	0	0	0.146	0	0	0.44	0.501
EIF6	EEFSEC	9606.ENSP00000254730	9606.ENSP00000363559	0	0	0	0	0.253	0	0	0.391	0.526
RPL36AL	EEFSEC	9606.ENSP00000254730	9606.ENSP00000346012	0	0	0	0	0.095	0.8	0.5	0.121	0.909
RPL36AL	EIF2S3	9606.ENSP00000253039	9606.ENSP00000346012	0	0	0	0	0.102	0	0.5	0.238	0.628
EIF6	EIF2S3	9606.ENSP00000253039	9606.ENSP00000363559	0	0	0	0	0.409	0.162	0	0.554	0.76
EIF6	EIF3CL	9606.ENSP00000370258	9606.ENSP00000363559	0	0	0	0	0.109	0.263	0	0.298	0.498
EIF6	EIF3E	9606.ENSP00000220849	9606.ENSP00000363559	0	0	0	0	0.102	0.07	0	0.565	0.605
EIF6	EIF3K	9606.ENSP00000248342	9606.ENSP00000363559	0	0	0	0	0.171	0.068	0	0.542	0.615
FXR2	EIF4B	9606.ENSP00000388806	9606.ENSP00000250113	0	0	0	0	0.068	0.07	0	0.366	0.403
EIF6	EIF4B	9606.ENSP00000388806	9606.ENSP00000363559	0	0	0	0	0.049	0.091	0	0.679	0.699
EIF6	NOP58	9606.ENSP00000363559	9606.ENSP00000264279	0	0	0	0	0.261	0.556	0	0.227	0.724
EIF6	NSUN2	9606.ENSP00000363559	9606.ENSP00000264670	0	0	0	0	0.154	0.488	0	0.138	0.594
EIF6	HNRNPD	9606.ENSP00000363559	9606.ENSP00000313199	0	0	0	0	0.106	0.205	0	0.284	0.447
EIF6	HSP90AA1	9606.ENSP00000363559	9606.ENSP00000335153	0	0	0	0	0.163	0.061	0	0.398	0.485
EIF6	RPL36AL	9606.ENSP00000363559	9606.ENSP00000346012	0	0	0	0	0.13	0.95	0	0.167	0.961
EIF6	RPL5	9606.ENSP00000363559	9606.ENSP00000359345	0.075	0	0	0	0.225	0.991	0	0.59	0.997
EIF6	PSMC3	9606.ENSP00000363559	9606.ENSP00000481029	0	0	0	0	0.204	0	0	0.352	0.462
EIF6	RPS28	9606.ENSP00000363559	9606.ENSP00000472469	0	0	0	0	0.276	0	0	0.437	0.575
EIF6	EMG1	9606.ENSP00000363559	9606.ENSP00000470560	0.156	0	0	0	0.316	0	0	0.379	0.611
EIF6	RPS6	9606.ENSP00000363559	9606.ENSP00000369757	0	0	0	0	0.409	0.366	0	0.541	0.813
EIF6	RSL1D1	9606.ENSP00000363559	9606.ENSP00000460871	0	0	0	0	0.115	0.927	0	0.361	0.955
EIF6	RPF2	9606.ENSP00000363559	9606.ENSP00000402338	0	0	0	0	0.354	0.931	0	0.68	0.984
EMG1	EXOSC5	9606.ENSP00000470560	9606.ENSP00000221233	0	0	0	0	0.363	0.507	0.4	0.102	0.808
EMG1	TIMM10	9606.ENSP00000470560	9606.ENSP00000257245	0	0	0	0	0.46	0	0	0	0.46
EMG1	NOP58	9606.ENSP00000470560	9606.ENSP00000264279	0	0	0	0	0.643	0.991	0.54	0.593	0.999
EMG1	FARSB	9606.ENSP00000470560	9606.ENSP00000281828	0	0	0	0	0.419	0	0	0	0.419
EMG1	RPL5	9606.ENSP00000470560	9606.ENSP00000359345	0	0	0	0	0.304	0	0	0.359	0.535
EMG1	XRN2	9606.ENSP00000470560	9606.ENSP00000366396	0	0	0	0	0.166	0	0.4	0.11	0.516
EMG1	RPS6	9606.ENSP00000470560	9606.ENSP00000369757	0	0	0	0	0.278	0.975	0.8	0.146	0.996
EMG1	PWP1	9606.ENSP00000470560	9606.ENSP00000387365	0	0	0	0	0.515	0	0	0.216	0.604
EMG1	RPF2	9606.ENSP00000470560	9606.ENSP00000402338	0	0	0	0	0.75	0	0	0.45	0.856
EMG1	ILF3	9606.ENSP00000470560	9606.ENSP00000404121	0	0	0	0	0.405	0	0	0.057	0.415
EMG1	RSL1D1	9606.ENSP00000470560	9606.ENSP00000460871	0	0	0	0	0.622	0.878	0	0.682	0.984
EMG1	PCMT1	9606.ENSP00000470560	9606.ENSP00000497225	0	0	0	0	0.067	0	0	0.409	0.425
EMG1	POLR2E	9606.ENSP00000470560	9606.ENSP00000478303	0	0	0	0	0.458	0	0	0	0.458
EMG1	KRI1	9606.ENSP00000470560	9606.ENSP00000498803	0	0	0	0	0.131	0	0	0.405	0.461
EMG1	RPS28	9606.ENSP00000470560	9606.ENSP00000472469	0	0	0	0	0.28	0.969	0.4	0.408	0.991
LSM3	EXOSC5	9606.ENSP00000221233	9606.ENSP00000302160	0	0	0	0	0.217	0.166	0	0.277	0.487
XRN2	EXOSC5	9606.ENSP00000221233	9606.ENSP00000366396	0	0	0	0	0.089	0	0	0.573	0.594
ZCCHC8	EXOSC5	9606.ENSP00000221233	9606.ENSP00000438993	0	0	0	0	0.047	0.712	0	0.523	0.857
FXR2	RTCB	9606.ENSP00000250113	9606.ENSP00000216038	0	0	0	0	0.149	0.33	0	0.157	0.477
FXR2	SSB	9606.ENSP00000250113	9606.ENSP00000386636	0	0	0	0	0.178	0	0	0.437	0.517
FXR2	YBX1	9606.ENSP00000250113	9606.ENSP00000361626	0	0	0	0	0.082	0.292	0	0.746	0.82
FXR2	SF3B3	9606.ENSP00000250113	9606.ENSP00000305790	0	0	0	0	0.083	0.292	0	0.895	0.925
MT-CO2	GPD2	9606.ENSP00000308610	9606.ENSP00000354876	0	0	0	0	0.047	0.226	0.809	0.237	0.878
ZCCHC8	HNRNPD	9606.ENSP00000313199	9606.ENSP00000438993	0	0	0	0	0.085	0.292	0	0.154	0.404
PRPF19	HUWE1	9606.ENSP00000340648	9606.ENSP00000227524	0	0	0	0	0.055	0.292	0	0.186	0.407
NDUFS2	IARS2	9606.ENSP00000355889	9606.ENSP00000356972	0	0	0	0	0.167	0	0	0.384	0.465
PRPF19	ILF3	9606.ENSP00000404121	9606.ENSP00000227524	0	0	0	0	0.527	0	0	0.117	0.564
LSM3	ILF3	9606.ENSP00000404121	9606.ENSP00000302160	0	0	0	0	0.393	0.234	0	0.067	0.528
LSM3	PSMA2	9606.ENSP00000302160	9606.ENSP00000223321	0	0	0	0	0.415	0	0	0	0.415
LSM3	PRPF19	9606.ENSP00000302160	9606.ENSP00000227524	0	0	0	0	0.351	0.179	0	0.262	0.572
LSM3	SSB	9606.ENSP00000302160	9606.ENSP00000386636	0	0	0	0	0.467	0.076	0	0	0.486
LSM3	TRA2B	9606.ENSP00000302160	9606.ENSP00000416959	0	0	0	0	0.478	0.051	0	0.05	0.488
LSM3	YBX1	9606.ENSP00000302160	9606.ENSP00000361626	0	0	0	0	0.075	0.628	0	0	0.642
LSM3	SF3B3	9606.ENSP00000302160	9606.ENSP00000305790	0	0	0	0	0.164	0.905	0.9	0.174	0.992
LSM3	SF3A3	9606.ENSP00000302160	9606.ENSP00000362110	0	0	0	0	0.179	0.919	0.9	0.483	0.996
NUP205	MCM2	9606.ENSP00000265056	9606.ENSP00000285968	0	0	0	0	0.509	0	0	0	0.509
XRN2	MRPL39	9606.ENSP00000305682	9606.ENSP00000366396	0	0	0	0	0.075	0.229	0	0.274	0.437
MT-CO2	NDUFB5	9606.ENSP00000354876	9606.ENSP00000259037	0	0	0	0	0.067	0.746	0	0.208	0.796
MT-CO2	NDUFS3	9606.ENSP00000354876	9606.ENSP00000263774	0	0	0	0	0.531	0.674	0.809	0.616	0.987
MT-CO2	SUCLA2	9606.ENSP00000354876	9606.ENSP00000494360	0	0	0	0	0.223	0	0	0.528	0.617
MT-CO2	NDUFS2	9606.ENSP00000354876	9606.ENSP00000356972	0	0	0	0	0.391	0.746	0.809	0.561	0.985
RPL36AL	NACA	9606.ENSP00000448035	9606.ENSP00000346012	0	0	0	0	0.565	0.821	0	0	0.918
NDUFS2	NDUFB5	9606.ENSP00000259037	9606.ENSP00000356972	0	0	0	0	0.339	0.939	0.967	0.791	0.999
NDUFS2	NDUFS3	9606.ENSP00000356972	9606.ENSP00000263774	0.231	0	0.46	0	0.974	0.999	0.98	0.999	0.999
NDUFS2	PRKACA	9606.ENSP00000356972	9606.ENSP00000309591	0	0	0	0	0.059	0	0.65	0.072	0.668
NDUFS2	SLC25A24	9606.ENSP00000356972	9606.ENSP00000457733	0	0	0	0	0.049	0.747	0	0.253	0.804
NDUFS2	SUCLA2	9606.ENSP00000356972	9606.ENSP00000494360	0.047	0	0	0	0.701	0.096	0	0.444	0.837
NDUFS2	SUCLG1	9606.ENSP00000356972	9606.ENSP00000377446	0.054	0	0	0	0.848	0	0	0.466	0.916
XRN2	NOP58	9606.ENSP00000264279	9606.ENSP00000366396	0	0	0	0	0.297	0	0.4	0.238	0.65
VPS11	NSF	9606.ENSP00000381293	9606.ENSP00000481126	0	0	0	0	0.097	0	0	0.425	0.459
XRN2	NSUN2	9606.ENSP00000264670	9606.ENSP00000366396	0	0	0	0	0.124	0.14	0	0.273	0.405
NUP205	PML	9606.ENSP00000285968	9606.ENSP00000268058	0	0	0	0	0.049	0	0.4	0	0.405
NUP205	POLDIP3	9606.ENSP00000285968	9606.ENSP00000397927	0	0	0	0	0.074	0	0.5	0.044	0.518
NUP205	RANBP1	9606.ENSP00000285968	9606.ENSP00000401564	0	0	0	0	0.193	0.302	0	0.272	0.554
NUP205	POM121C	9606.ENSP00000285968	9606.ENSP00000481575	0	0	0	0	0.131	0.745	0.5	0.485	0.935
NUP205	TPR	9606.ENSP00000285968	9606.ENSP00000356448	0	0	0	0	0.133	0.381	0.8	0.666	0.959
NUP205	NUP62	9606.ENSP00000285968	9606.ENSP00000471191	0	0	0	0	0.167	0.977	0.5	0.849	0.998
PCMT1	PPP1R14C	9606.ENSP00000497225	9606.ENSP00000355260	0	0	0	0	0	0	0	0.484	0.484
PRPF19	PPWD1	9606.ENSP00000261308	9606.ENSP00000227524	0	0	0	0	0.191	0.8	0	0.091	0.84
PRPF19	PSMA2	9606.ENSP00000227524	9606.ENSP00000223321	0	0	0	0	0.257	0.295	0	0.046	0.457
PRPF19	SET	9606.ENSP00000227524	9606.ENSP00000361777	0	0	0	0	0.448	0	0	0.046	0.451
PRPF19	SSB	9606.ENSP00000227524	9606.ENSP00000386636	0	0	0	0	0.501	0	0	0.079	0.521
PRPF19	YBX1	9606.ENSP00000227524	9606.ENSP00000361626	0	0	0	0	0.082	0.51	0	0.184	0.6
PRPF19	TRA2B	9606.ENSP00000227524	9606.ENSP00000416959	0	0	0	0	0.519	0.281	0	0.096	0.66
PRPF19	TOP1	9606.ENSP00000227524	9606.ENSP00000354522	0	0	0	0	0.058	0.165	0	0.755	0.79
PRPF19	RPA1	9606.ENSP00000227524	9606.ENSP00000254719	0	0	0	0	0.144	0.736	0	0.286	0.825
PRPF19	SF3A3	9606.ENSP00000227524	9606.ENSP00000362110	0	0	0	0	0.172	0.993	0	0.532	0.997
PRPF19	SF3B3	9606.ENSP00000227524	9606.ENSP00000305790	0	0	0	0	0.562	0.993	0	0.407	0.998
XRN2	PWP1	9606.ENSP00000387365	9606.ENSP00000366396	0	0	0	0	0.336	0	0	0.251	0.481
RPL36AL	STT3A	9606.ENSP00000346012	9606.ENSP00000376472	0	0	0	0	0.061	0.507	0	0	0.517
RPL36AL	RPS28	9606.ENSP00000346012	9606.ENSP00000472469	0	0	0	0	0.863	0.955	0	0.554	0.997
RPL36AL	RPS6	9606.ENSP00000346012	9606.ENSP00000369757	0	0	0	0	0.876	0.959	0	0.761	0.998
RPL36AL	RPL5	9606.ENSP00000346012	9606.ENSP00000359345	0	0	0	0	0.874	0.961	0	0.726	0.998
XRN2	RPS6	9606.ENSP00000369757	9606.ENSP00000366396	0	0	0	0	0.067	0.094	0.4	0.155	0.514
RSRC2	TRA2B	9606.ENSP00000330188	9606.ENSP00000416959	0	0	0	0	0.308	0	0	0.281	0.481
RSRC2	ZCCHC8	9606.ENSP00000330188	9606.ENSP00000438993	0	0.292	0	0	0.186	0	0	0.359	0.599
RSRC2	YTHDC1	9606.ENSP00000330188	9606.ENSP00000463982	0	0	0	0	0.608	0	0	0	0.608
XRN2	SF3A3	9606.ENSP00000362110	9606.ENSP00000366396	0	0	0	0	0.233	0	0	0.367	0.494
XRN2	STAT3	9606.ENSP00000264657	9606.ENSP00000366396	0	0	0	0	0.082	0	0.4	0.077	0.447
XRN2	THRAP3	9606.ENSP00000346634	9606.ENSP00000366396	0	0	0	0	0.201	0	0	0.289	0.408
ZCCHC8	TPM3	9606.ENSP00000498577	9606.ENSP00000438993	0	0	0	0	0.042	0	0	0.492	0.492
XRN2	TRA2B	9606.ENSP00000416959	9606.ENSP00000366396	0	0	0	0	0.269	0.232	0	0.137	0.473
ZCCHC8	YTHDC1	9606.ENSP00000463982	9606.ENSP00000438993	0	0	0	0	0.11	0	0	0.451	0.491

## Sheet: Table S9
Table S9. The protein-protein interaction (PPI) network of differentially expressed proteins (DEPs) in L tissues.
Node1	Node2	Node1_string_id	Node2_string_id	Neighborhood_on_chromosome	Gene_fusion	Phylogenetic_cooccurrence	Homology	Coexpression	Experimentally_determined_interaction	Database_annotated	Automated_textmining	Combined_score
ACO1	NDUFS3	9606.ENSP00000309477	9606.ENSP00000263774	0	0	0	0	0.148	0.091	0	0.385	0.482
ACO1	MRPL10	9606.ENSP00000309477	9606.ENSP00000290208	0	0	0	0	0.094	0.401	0	0	0.434
ACO1	ATP5MG	9606.ENSP00000309477	9606.ENSP00000300688	0	0	0	0	0.115	0.091	0	0.471	0.537
ACO1	GLUL	9606.ENSP00000309477	9606.ENSP00000307900	0	0	0	0	0.061	0	0	0.491	0.502
ACO1	PFKP	9606.ENSP00000309477	9606.ENSP00000370517	0.042	0	0	0	0.075	0.065	0	0.364	0.403
ACO1	RPEL1	9606.ENSP00000309477	9606.ENSP00000476672	0.056	0	0	0	0	0	0	0.4	0.41
ACO1	PRDX6	9606.ENSP00000309477	9606.ENSP00000342026	0.051	0	0	0	0.127	0	0	0.345	0.41
ACO1	RPS6	9606.ENSP00000309477	9606.ENSP00000369757	0	0	0	0	0.043	0	0	0.437	0.438
ACO1	ATAD3A	9606.ENSP00000309477	9606.ENSP00000368030	0	0	0	0	0.044	0	0	0.45	0.451
ACO1	HSP90AA1	9606.ENSP00000309477	9606.ENSP00000335153	0	0	0	0	0.048	0	0	0.473	0.477
ACO1	PGM3	9606.ENSP00000309477	9606.ENSP00000425809	0	0	0	0	0.081	0	0	0.515	0.536
ACO1	PGM1	9606.ENSP00000309477	9606.ENSP00000360124	0	0	0	0	0.118	0	0	0.506	0.546
ACO1	MRPL41	9606.ENSP00000309477	9606.ENSP00000360498	0	0	0	0	0.07	0.595	0	0	0.607
ACO1	SUCLA2	9606.ENSP00000309477	9606.ENSP00000494360	0.091	0	0	0	0.115	0.095	0.394	0.586	0.784
ACO1	SUCLG1	9606.ENSP00000309477	9606.ENSP00000377446	0.115	0	0	0	0.216	0.103	0.673	0.596	0.902
ACP1	PGM1	9606.ENSP00000272067	9606.ENSP00000360124	0.055	0	0	0	0.045	0.07	0	0.409	0.438
ADH5	COMT	9606.ENSP00000296412	9606.ENSP00000354511	0	0	0	0	0.049	0	0.9	0.149	0.912
ADPRHL2	PARP1	9606.ENSP00000362273	9606.ENSP00000355759	0	0	0	0	0.047	0	0	0.869	0.869
ADSS2	CAD	9606.ENSP00000355493	9606.ENSP00000264705	0.095	0	0	0	0.295	0	0.9	0.496	0.963
ADSS2	CTBP1	9606.ENSP00000355493	9606.ENSP00000290921	0.102	0	0	0	0.047	0.25	0	0.303	0.493
ADSS2	GLUL	9606.ENSP00000355493	9606.ENSP00000307900	0.105	0	0	0	0.118	0	0	0.36	0.45
ADSS2	PFAS	9606.ENSP00000355493	9606.ENSP00000313490	0	0	0	0	0.049	0	0	0.489	0.493
ADSS2	ATP5F1C	9606.ENSP00000355493	9606.ENSP00000349142	0	0	0	0	0.415	0	0	0.156	0.485
ADSS2	MTHFD1	9606.ENSP00000355493	9606.ENSP00000498336	0	0	0	0	0.114	0	0	0.408	0.453
ADSS2	PCNA	9606.ENSP00000355493	9606.ENSP00000368458	0.053	0	0	0	0.075	0.161	0	0.349	0.457
ADSS2	RPS6	9606.ENSP00000355493	9606.ENSP00000369757	0	0	0	0	0.617	0	0	0.205	0.682
ADSS2	AMPD2	9606.ENSP00000355493	9606.ENSP00000499465	0.057	0	0	0	0.111	0	0.9	0.921	0.992
AGFG1	SH3GL1	9606.ENSP00000387282	9606.ENSP00000269886	0	0	0	0	0.056	0	0.5	0.052	0.513
AGFG1	HCFC1	9606.ENSP00000387282	9606.ENSP00000309555	0	0	0	0	0.049	0	0	0.55	0.553
AGO2	TPR	9606.ENSP00000220592	9606.ENSP00000356448	0	0	0	0	0.049	0	0.4	0	0.405
AGO2	RPS6	9606.ENSP00000220592	9606.ENSP00000369757	0	0	0	0	0.044	0.292	0	0.195	0.408
AGO2	DNM2	9606.ENSP00000220592	9606.ENSP00000373905	0	0	0	0	0.098	0.292	0	0.152	0.411
AGO2	XRCC6	9606.ENSP00000220592	9606.ENSP00000352257	0	0	0	0	0.049	0.292	0	0.195	0.411
AGO2	STT3A	9606.ENSP00000220592	9606.ENSP00000376472	0	0.41	0	0	0.049	0	0	0	0.415
AGO2	NUP62	9606.ENSP00000220592	9606.ENSP00000471191	0	0	0	0	0.067	0	0.4	0	0.416
AGO2	DHX15	9606.ENSP00000220592	9606.ENSP00000336741	0	0	0	0	0.073	0.311	0	0.194	0.441
AGO2	CRIP2	9606.ENSP00000220592	9606.ENSP00000426119	0	0	0	0	0.057	0	0	0.433	0.442
AGO2	POM121C	9606.ENSP00000220592	9606.ENSP00000481575	0	0	0	0	0.077	0	0.4	0.091	0.453
AGO2	EIF4B	9606.ENSP00000220592	9606.ENSP00000388806	0	0	0	0	0.044	0.354	0	0.219	0.475
AGO2	RPL5	9606.ENSP00000220592	9606.ENSP00000359345	0	0	0	0	0.047	0	0	0.488	0.491
AGO2	POLR2E	9606.ENSP00000220592	9606.ENSP00000478303	0	0	0	0	0.05	0	0.5	0.064	0.516
AGO2	PML	9606.ENSP00000220592	9606.ENSP00000268058	0	0	0	0	0.049	0.095	0.5	0.079	0.55
AGO2	ILF3	9606.ENSP00000220592	9606.ENSP00000404121	0	0	0	0	0.056	0.31	0	0.37	0.554
AGO2	H2BC14	9606.ENSP00000220592	9606.ENSP00000477907	0	0.004	0	0	0	0	0.5	0.172	0.568
AGO2	TSG101	9606.ENSP00000220592	9606.ENSP00000251968	0	0	0	0	0.061	0.292	0	0.491	0.632
AGO2	DNMT1	9606.ENSP00000220592	9606.ENSP00000352516	0	0	0	0	0.049	0	0	0.639	0.642
AGO2	DDX42	9606.ENSP00000220592	9606.ENSP00000464050	0	0	0	0	0.06	0.098	0	0.643	0.671
AGO2	STAT3	9606.ENSP00000220592	9606.ENSP00000264657	0	0	0	0	0.053	0	0	0.668	0.672
AGO2	HNRNPD	9606.ENSP00000220592	9606.ENSP00000313199	0	0	0	0	0.06	0.354	0	0.65	0.769
AGO2	CYFIP1	9606.ENSP00000220592	9606.ENSP00000481038	0	0	0	0	0.049	0	0.72	0.209	0.77
AGO2	YBX1	9606.ENSP00000220592	9606.ENSP00000361626	0	0	0	0	0.105	0.63	0	0.752	0.91
AGO2	HSP90AA1	9606.ENSP00000220592	9606.ENSP00000335153	0	0	0	0	0.062	0.77	0	0.989	0.997
AIFM1	MTHFD1	9606.ENSP00000287295	9606.ENSP00000498336	0.07	0	0	0	0.239	0	0	0.241	0.416
AIFM1	ATP5F1C	9606.ENSP00000287295	9606.ENSP00000349142	0	0	0	0	0.106	0.344	0	0.153	0.46
AIFM1	PGAM5	9606.ENSP00000287295	9606.ENSP00000438465	0	0	0	0	0.055	0.363	0	0.374	0.59
AIFM1	PARP1	9606.ENSP00000287295	9606.ENSP00000355759	0	0	0	0	0.14	0	0	0.578	0.622
AIFM1	BAX	9606.ENSP00000287295	9606.ENSP00000293288	0	0	0	0	0.06	0	0.9	0.312	0.929
AIP	FKBP1A	9606.ENSP00000279146	9606.ENSP00000383003	0	0	0	0	0.049	0	0	0.53	0.534
AIP	HSP90AA1	9606.ENSP00000279146	9606.ENSP00000335153	0	0	0	0	0.047	0.684	0	0.995	0.998
AKR1B1	STAT3	9606.ENSP00000285930	9606.ENSP00000264657	0	0	0	0	0.044	0	0	0.56	0.561
AKR1B1	PRDX6	9606.ENSP00000285930	9606.ENSP00000342026	0	0	0	0	0.101	0.206	0	0.345	0.493
AKR1B1	PFKP	9606.ENSP00000285930	9606.ENSP00000370517	0	0	0	0	0.116	0.093	0	0.453	0.523
ALDOC	PGM1	9606.ENSP00000378731	9606.ENSP00000360124	0	0	0	0	0.179	0	0	0.467	0.544
ALDOC	PFKP	9606.ENSP00000378731	9606.ENSP00000370517	0.055	0	0	0	0.142	0	0.932	0.666	0.979
ALDOC	RPEL1	9606.ENSP00000378731	9606.ENSP00000476672	0	0	0	0	0	0	0	0.429	0.429
AMPD2	PFKP	9606.ENSP00000499465	9606.ENSP00000370517	0	0	0	0	0.08	0	0	0.471	0.493
ANP32B	SET	9606.ENSP00000345848	9606.ENSP00000361777	0	0	0	0	0.23	0.046	0	0.326	0.462
APOA1	VTN	9606.ENSP00000236850	9606.ENSP00000226218	0	0	0	0	0.363	0	0	0.632	0.755
APOA1	LCN1	9606.ENSP00000236850	9606.ENSP00000263598	0	0	0	0	0.06	0.245	0	0.326	0.481
APOA1	STAT3	9606.ENSP00000236850	9606.ENSP00000264657	0	0	0	0	0	0	0	0.606	0.606
APOA1	C4A	9606.ENSP00000236850	9606.ENSP00000396688	0	0	0	0	0.105	0	0	0.705	0.724
ARHGEF1	RHOC	9606.ENSP00000337261	9606.ENSP00000285735	0	0	0	0	0.1	0.548	0.5	0.44	0.871
ARHGEF1	GNG2	9606.ENSP00000337261	9606.ENSP00000334448	0	0	0	0	0.043	0	0.5	0	0.501
ARHGEF1	ARHGEF16	9606.ENSP00000337261	9606.ENSP00000367629	0	0	0	0.558	0.042	0.071	0.4	0.172	0.499
ARHGEF1	SLK	9606.ENSP00000337261	9606.ENSP00000358770	0	0	0	0	0.042	0.292	0	0.353	0.522
ARHGEF16	RHOC	9606.ENSP00000367629	9606.ENSP00000285735	0	0	0	0	0.049	0	0.4	0.177	0.489
ARPC2	ARPC5	9606.ENSP00000295685	9606.ENSP00000294742	0	0	0	0	0.792	0.992	0.9	0.999	0.999
ARPC2	TLN1	9606.ENSP00000295685	9606.ENSP00000316029	0	0	0	0	0.137	0	0	0.346	0.411
ARPC2	RPS6	9606.ENSP00000295685	9606.ENSP00000369757	0	0	0	0	0.127	0	0	0.367	0.424
ARPC2	TPM3	9606.ENSP00000295685	9606.ENSP00000498577	0	0	0	0	0.628	0	0	0.241	0.705
ARPC2	CYFIP1	9606.ENSP00000295685	9606.ENSP00000481038	0	0	0	0	0.259	0	0.65	0.441	0.842
ARPC5	CYFIP1	9606.ENSP00000294742	9606.ENSP00000481038	0	0	0	0	0.185	0	0.65	0.261	0.771
ASF1B	SUPT16H	9606.ENSP00000263382	9606.ENSP00000216297	0	0	0	0	0.072	0.189	0	0.524	0.611
ASF1B	RPA1	9606.ENSP00000263382	9606.ENSP00000254719	0	0	0	0	0.235	0.067	0	0.299	0.456
ASF1B	KIF11	9606.ENSP00000263382	9606.ENSP00000260731	0	0	0	0	0.507	0	0	0.368	0.675
ASF1B	DUT	9606.ENSP00000263382	9606.ENSP00000370376	0	0	0	0	0.359	0	0	0.111	0.407
ASF1B	TOP1	9606.ENSP00000263382	9606.ENSP00000354522	0	0	0	0	0.054	0.103	0	0.37	0.419
ASF1B	SET	9606.ENSP00000263382	9606.ENSP00000361777	0	0	0	0	0.147	0.261	0	0.198	0.451
ASF1B	PCNA	9606.ENSP00000263382	9606.ENSP00000368458	0	0	0	0	0.326	0.162	0	0.171	0.491
ASF1B	HCFC1	9606.ENSP00000263382	9606.ENSP00000309555	0	0	0	0	0.064	0.292	0	0.527	0.659
ASF1B	RBBP4	9606.ENSP00000263382	9606.ENSP00000362592	0	0	0	0	0.158	0.699	0	0.431	0.843
ASF1B	MCM2	9606.ENSP00000263382	9606.ENSP00000265056	0	0	0	0	0.476	0.983	0	0.62	0.996
ATAD3A	ATP5MG	9606.ENSP00000368030	9606.ENSP00000300688	0	0	0	0	0.049	0.422	0	0.617	0.771
ATP5F1C	PSMA2	9606.ENSP00000349142	9606.ENSP00000223321	0	0	0	0	0.293	0	0	0.231	0.433
ATP5F1C	NDUFB5	9606.ENSP00000349142	9606.ENSP00000259037	0	0	0	0	0.86	0	0	0.448	0.919
ATP5F1C	NDUFS3	9606.ENSP00000349142	9606.ENSP00000263774	0.2	0	0	0	0.925	0.305	0	0.606	0.981
ATP5F1C	FARSB	9606.ENSP00000349142	9606.ENSP00000281828	0.099	0	0	0	0.345	0	0	0.135	0.445
ATP5F1C	ATP5MG	9606.ENSP00000349142	9606.ENSP00000300688	0	0	0	0	0.761	0.762	0.944	0.757	0.999
ATP5F1C	HSP90AA1	9606.ENSP00000349142	9606.ENSP00000335153	0	0	0	0	0.118	0.207	0	0.261	0.439
ATP5F1C	WARS1	9606.ENSP00000349142	9606.ENSP00000347495	0.045	0	0	0	0.247	0	0	0.248	0.412
ATP5F1C	PFKP	9606.ENSP00000349142	9606.ENSP00000370517	0.057	0	0	0	0.32	0.071	0	0.157	0.431
ATP5F1C	SUCLA2	9606.ENSP00000349142	9606.ENSP00000494360	0.054	0	0	0	0.583	0.096	0	0.384	0.751
ATP5F1C	SUCLG1	9606.ENSP00000349142	9606.ENSP00000377446	0.057	0	0	0	0.867	0.097	0	0.483	0.934
ATP5F1C	RPL5	9606.ENSP00000349142	9606.ENSP00000359345	0.061	0	0	0	0.942	0	0	0.33	0.96
ATP5MG	TIMM10	9606.ENSP00000300688	9606.ENSP00000257245	0	0	0	0	0.33	0.095	0	0.297	0.537
ATP5MG	NDUFB5	9606.ENSP00000300688	9606.ENSP00000259037	0	0	0	0	0.765	0	0	0.449	0.865
ATP5MG	NDUFS3	9606.ENSP00000300688	9606.ENSP00000263774	0	0	0	0	0.468	0.095	0	0.38	0.676
ATP5MG	SUCLA2	9606.ENSP00000300688	9606.ENSP00000494360	0	0	0	0	0.119	0	0	0.39	0.44
ATP5MG	HINT1	9606.ENSP00000300688	9606.ENSP00000304229	0	0	0	0	0.555	0	0	0	0.555
ATP8A2	PWP1	9606.ENSP00000371070	9606.ENSP00000387365	0	0	0	0	0	0	0	0.412	0.412
BAX	STAT3	9606.ENSP00000293288	9606.ENSP00000264657	0	0	0	0	0.064	0.056	0	0.449	0.47
BAX	PARP1	9606.ENSP00000293288	9606.ENSP00000355759	0	0	0	0	0.042	0	0	0.559	0.56
BAX	YWHAQ	9606.ENSP00000293288	9606.ENSP00000371267	0	0	0	0	0.075	0.464	0	0.614	0.792
BAX	PRKACA	9606.ENSP00000293288	9606.ENSP00000309591	0	0	0	0	0.055	0	0.9	0.268	0.924
BAX	XRCC6	9606.ENSP00000293288	9606.ENSP00000352257	0	0	0	0	0.057	0.833	0	0.838	0.972
BUB3	KIF11	9606.ENSP00000357858	9606.ENSP00000260731	0	0	0	0	0.142	0.3	0	0.466	0.651
BUB3	HCFC1	9606.ENSP00000357858	9606.ENSP00000309555	0	0	0	0	0.149	0.315	0	0.053	0.4
BUB3	XRCC6	9606.ENSP00000357858	9606.ENSP00000352257	0	0	0	0	0.172	0	0	0.341	0.431
BUB3	TOP1	9606.ENSP00000357858	9606.ENSP00000354522	0	0	0	0	0.063	0.067	0	0.444	0.472
BUB3	PARP1	9606.ENSP00000357858	9606.ENSP00000355759	0	0	0	0	0.117	0.303	0	0.536	0.689
BUB3	SET	9606.ENSP00000357858	9606.ENSP00000361777	0	0	0	0	0.487	0.058	0	0.063	0.508
BUB3	PCNA	9606.ENSP00000357858	9606.ENSP00000368458	0	0	0	0	0.493	0	0	0.073	0.51
BUB3	DYNC1I2	9606.ENSP00000357858	9606.ENSP00000380308	0	0	0	0	0.061	0	0.5	0.127	0.554
BUB3	PAFAH1B1	9606.ENSP00000357858	9606.ENSP00000380378	0	0	0	0	0.049	0.107	0.5	0.076	0.555
BUB3	RBBP4	9606.ENSP00000357858	9606.ENSP00000362592	0	0	0	0.574	0.516	0.093	0	0.118	0.579
BUB3	SF3A3	9606.ENSP00000357858	9606.ENSP00000362110	0	0	0	0	0.321	0	0	0.481	0.632
C19orf53	PSMB3	9606.ENSP00000465432	9606.ENSP00000483688	0	0	0	0	0.626	0	0	0	0.626
C4A	VTN	9606.ENSP00000396688	9606.ENSP00000226218	0	0	0	0	0.166	0	0	0.78	0.808
C4A	SERPING1	9606.ENSP00000396688	9606.ENSP00000278407	0	0	0	0	0.214	0	0	0.853	0.879
C4A	CNDP2	9606.ENSP00000396688	9606.ENSP00000325548	0	0	0	0	0	0	0	0.427	0.426
CACYBP	HSP90AA1	9606.ENSP00000356652	9606.ENSP00000335153	0	0	0	0	0.295	0.452	0	0.673	0.863
CAD	RPS6	9606.ENSP00000264705	9606.ENSP00000369757	0	0	0	0	0.225	0.091	0	0.227	0.408
CAD	DUT	9606.ENSP00000264705	9606.ENSP00000370376	0	0	0	0	0.123	0	0	0.46	0.506
CAD	MTHFD1	9606.ENSP00000264705	9606.ENSP00000498336	0.095	0	0	0	0.295	0	0	0.418	0.597
CAD	PFAS	9606.ENSP00000264705	9606.ENSP00000313490	0	0	0	0	0.319	0	0	0.507	0.65
CAD	GLUL	9606.ENSP00000264705	9606.ENSP00000307900	0.092	0	0	0	0.065	0	0.938	0.44	0.967
CALD1	TLN1	9606.ENSP00000354826	9606.ENSP00000316029	0	0	0	0	0.122	0	0.5	0.327	0.679
CALD1	MYH10	9606.ENSP00000354826	9606.ENSP00000353590	0	0	0	0	0.138	0.1	0	0.329	0.434
CALD1	VIM	9606.ENSP00000354826	9606.ENSP00000446007	0	0	0	0	0.11	0.263	0	0.296	0.498
CALD1	TPM3	9606.ENSP00000354826	9606.ENSP00000498577	0	0	0	0	0.069	0	0.5	0.21	0.6
CALD1	TPM2	9606.ENSP00000354826	9606.ENSP00000496494	0	0	0	0	0.193	0	0.5	0.422	0.747
CAND1	PSMA2	9606.ENSP00000442318	9606.ENSP00000223321	0	0	0	0	0.102	0.409	0	0.123	0.494
CAND1	SF3B3	9606.ENSP00000442318	9606.ENSP00000305790	0	0	0	0	0.344	0.042	0	0.218	0.466
CAND1	COMMD2	9606.ENSP00000442318	9606.ENSP00000419475	0	0	0	0	0.107	0	0.5	0	0.534
CCDC47	STT3A	9606.ENSP00000225726	9606.ENSP00000376472	0	0	0	0	0.125	0.19	0	0.419	0.553
CCDC47	RPL5	9606.ENSP00000225726	9606.ENSP00000359345	0	0	0	0	0.138	0.816	0	0	0.834
CCDC86	PWP1	9606.ENSP00000227520	9606.ENSP00000387365	0	0	0	0	0.124	0	0	0.348	0.404
CNDP2	LTA4H	9606.ENSP00000325548	9606.ENSP00000228740	0.042	0.036	0	0	0.139	0.094	0	0.326	0.43
CNDP2	GLUL	9606.ENSP00000325548	9606.ENSP00000307900	0.057	0	0	0	0.049	0	0.8	0.184	0.834
CNDP2	PGM1	9606.ENSP00000325548	9606.ENSP00000360124	0	0	0	0	0.044	0	0	0.511	0.513
COL14A1	FBN1	9606.ENSP00000297848	9606.ENSP00000325527	0	0	0	0	0.231	0.099	0	0.365	0.522
COMT	PLD3	9606.ENSP00000354511	9606.ENSP00000387050	0	0	0	0	0.096	0	0	0.374	0.41
COMT	RANBP1	9606.ENSP00000354511	9606.ENSP00000401564	0	0	0	0	0.058	0	0	0.536	0.544
CSDE1	KIF5B	9606.ENSP00000481762	9606.ENSP00000307078	0	0	0	0	0.326	0	0	0.324	0.525
CSDE1	HNRNPD	9606.ENSP00000481762	9606.ENSP00000313199	0	0	0	0	0.092	0.097	0.54	0.84	0.931
CSDE1	YBX1	9606.ENSP00000481762	9606.ENSP00000361626	0	0	0	0	0.091	0.62	0.906	0.324	0.975
CSDE1	SSB	9606.ENSP00000481762	9606.ENSP00000386636	0	0	0	0	0.138	0	0	0.422	0.481
CSDE1	EIF4B	9606.ENSP00000481762	9606.ENSP00000388806	0	0	0	0	0.341	0.094	0	0.332	0.567
CSDE1	PSMC3	9606.ENSP00000481762	9606.ENSP00000481029	0	0	0	0	0.064	0.066	0	0.464	0.491
CSE1L	SLC25A12	9606.ENSP00000262982	9606.ENSP00000388658	0	0	0	0	0.044	0	0	0.398	0.4
CSE1L	FARSB	9606.ENSP00000262982	9606.ENSP00000281828	0	0	0	0	0.406	0	0	0	0.406
CSE1L	DARS1	9606.ENSP00000262982	9606.ENSP00000264161	0	0	0	0	0.261	0.225	0	0.049	0.407
CSE1L	PARP1	9606.ENSP00000262982	9606.ENSP00000355759	0	0	0	0	0.382	0.041	0	0.09	0.413
CSE1L	HUWE1	9606.ENSP00000262982	9606.ENSP00000340648	0	0	0	0	0.06	0.292	0	0.203	0.423
CSE1L	PSIP1	9606.ENSP00000262982	9606.ENSP00000370114	0	0	0	0	0.116	0	0	0.415	0.461
CSE1L	RANBP1	9606.ENSP00000262982	9606.ENSP00000401564	0	0	0	0	0.27	0.132	0	0.689	0.786
CTBP1	FOXK1	9606.ENSP00000290921	9606.ENSP00000328720	0	0	0	0	0.06	0.131	0	0.338	0.412
CTBP1	DNMT1	9606.ENSP00000290921	9606.ENSP00000352516	0	0	0	0	0.056	0.226	0	0.27	0.42
CTBP1	RBBP4	9606.ENSP00000290921	9606.ENSP00000362592	0	0	0	0	0.083	0.225	0	0.262	0.429
CTBP1	PARP1	9606.ENSP00000290921	9606.ENSP00000355759	0	0	0	0	0.053	0	0	0.52	0.526
CTBP1	PSIP1	9606.ENSP00000290921	9606.ENSP00000370114	0	0	0	0	0.053	0	0	0.554	0.559
CYFIP1	HSP90AA1	9606.ENSP00000481038	9606.ENSP00000335153	0	0	0	0	0.045	0.057	0.5	0	0.51
CYFIP1	YBX1	9606.ENSP00000481038	9606.ENSP00000361626	0	0	0	0	0.042	0	0	0.675	0.675
CYFIP1	SLC25A12	9606.ENSP00000481038	9606.ENSP00000388658	0	0	0	0	0.049	0	0	0.438	0.442
DARS1	RARS1	9606.ENSP00000264161	9606.ENSP00000231572	0	0	0	0	0.252	0.901	0.9	0.563	0.996
DARS1	HSP90AA1	9606.ENSP00000264161	9606.ENSP00000335153	0	0	0	0	0.226	0.237	0	0.096	0.419
DARS1	WARS1	9606.ENSP00000264161	9606.ENSP00000347495	0.095	0	0	0	0.139	0	0	0.39	0.484
DARS1	FARSB	9606.ENSP00000264161	9606.ENSP00000281828	0.043	0	0	0	0.353	0	0	0.246	0.492
DARS1	IARS2	9606.ENSP00000264161	9606.ENSP00000355889	0.042	0	0	0	0.218	0.18	0	0.456	0.621
DCTN1	KIF11	9606.ENSP00000354791	9606.ENSP00000260731	0	0.001	0	0	0.074	0.292	0.5	0.801	0.926
DCTN1	STAT3	9606.ENSP00000354791	9606.ENSP00000264657	0	0	0	0	0.067	0	0.5	0.058	0.522
DCTN1	KIF5B	9606.ENSP00000354791	9606.ENSP00000307078	0	0.008	0	0	0.102	0.279	0.5	0.626	0.862
DCTN1	PCM1	9606.ENSP00000354791	9606.ENSP00000327077	0	0	0	0	0.049	0	0	0.739	0.741
DCTN1	HSP90AA1	9606.ENSP00000354791	9606.ENSP00000335153	0	0	0	0	0.042	0	0.8	0.446	0.884
DCTN1	TPR	9606.ENSP00000354791	9606.ENSP00000356448	0	0	0	0	0.049	0.099	0.5	0.133	0.579
DCTN1	VIM	9606.ENSP00000354791	9606.ENSP00000446007	0	0	0	0	0.044	0.371	0	0.369	0.587
DCTN1	RRBP1	9606.ENSP00000354791	9606.ENSP00000367038	0	0	0	0	0.056	0	0.5	0.247	0.613
DCTN1	TPM3	9606.ENSP00000354791	9606.ENSP00000498577	0	0	0	0	0.058	0	0.5	0.364	0.674
DCTN1	NUMA1	9606.ENSP00000354791	9606.ENSP00000377298	0	0	0	0	0.19	0.234	0	0.694	0.794
DCTN1	PAFAH1B1	9606.ENSP00000354791	9606.ENSP00000380378	0	0	0	0	0.074	0.667	0.8	0.377	0.956
DCTN1	DYNC1I2	9606.ENSP00000354791	9606.ENSP00000380308	0	0	0	0	0.073	0.968	0.8	0.675	0.997
DDX42	DDX56	9606.ENSP00000464050	9606.ENSP00000258772	0	0	0.134	0.678	0.099	0.201	0	0.16	0.407
DDX42	PPWD1	9606.ENSP00000464050	9606.ENSP00000261308	0	0	0	0	0.173	0.043	0.4	0	0.483
DDX42	NOP58	9606.ENSP00000464050	9606.ENSP00000264279	0.057	0	0	0	0.161	0.313	0	0.131	0.464
DDX42	SF3B3	9606.ENSP00000464050	9606.ENSP00000305790	0	0	0	0	0.116	0.94	0.9	0.215	0.995
DDX42	DHX15	9606.ENSP00000464050	9606.ENSP00000336741	0	0	0	0	0.185	0.804	0.5	0.612	0.965
DDX42	THRAP3	9606.ENSP00000464050	9606.ENSP00000346634	0	0	0	0	0.35	0.093	0	0.087	0.415
DDX42	TOP1	9606.ENSP00000464050	9606.ENSP00000354522	0	0	0	0	0.06	0.361	0	0.251	0.511
DDX42	SF3A3	9606.ENSP00000464050	9606.ENSP00000362110	0	0	0	0	0.193	0.512	0.5	0.09	0.797
DDX42	RBM17	9606.ENSP00000464050	9606.ENSP00000388638	0	0	0	0	0.141	0.217	0.5	0.249	0.714
DDX56	RTCB	9606.ENSP00000258772	9606.ENSP00000216038	0	0	0	0	0.209	0.043	0	0.399	0.505
DDX56	EXOSC5	9606.ENSP00000258772	9606.ENSP00000221233	0	0	0	0	0.258	0.061	0	0.244	0.428
DDX56	POLR2E	9606.ENSP00000258772	9606.ENSP00000478303	0	0	0	0	0.401	0.069	0	0.052	0.425
DDX56	RPS6	9606.ENSP00000258772	9606.ENSP00000369757	0	0	0	0	0.162	0.244	0	0.207	0.454
DDX56	PARP1	9606.ENSP00000258772	9606.ENSP00000355759	0	0	0	0	0.054	0.086	0	0.464	0.496
DDX56	RPL5	9606.ENSP00000258772	9606.ENSP00000359345	0	0	0	0	0.156	0.233	0	0.285	0.497
DDX56	KRI1	9606.ENSP00000258772	9606.ENSP00000498803	0	0	0	0	0.469	0.113	0	0.097	0.538
DDX56	TOP1	9606.ENSP00000258772	9606.ENSP00000354522	0	0	0	0	0.128	0.22	0	0.517	0.643
DDX56	NSUN2	9606.ENSP00000258772	9606.ENSP00000264670	0	0	0	0	0.549	0.147	0	0.158	0.648
DDX56	NOM1	9606.ENSP00000258772	9606.ENSP00000275820	0	0	0	0	0.589	0.145	0	0.148	0.674
DDX56	YBX1	9606.ENSP00000258772	9606.ENSP00000361626	0.044	0	0	0	0.094	0.114	0	0.682	0.723
DDX56	PWP1	9606.ENSP00000258772	9606.ENSP00000387365	0	0	0	0	0.666	0.073	0	0.27	0.754
DDX56	TRMT61A	9606.ENSP00000258772	9606.ENSP00000374399	0	0	0	0	0.781	0.063	0	0	0.786
DDX56	RSL1D1	9606.ENSP00000258772	9606.ENSP00000460871	0	0	0	0	0.801	0.262	0	0.281	0.885
DDX56	DHX15	9606.ENSP00000258772	9606.ENSP00000336741	0	0.046	0	0	0.619	0.122	0	0.683	0.885
DDX56	NOP58	9606.ENSP00000258772	9606.ENSP00000264279	0.057	0	0	0	0.823	0.607	0	0.456	0.959
DDX56	RPF2	9606.ENSP00000258772	9606.ENSP00000402338	0	0	0	0	0.913	0.754	0	0.446	0.987
DHX15	SUPT16H	9606.ENSP00000336741	9606.ENSP00000216297	0	0	0	0	0.289	0.205	0	0.08	0.435
DHX15	NOP58	9606.ENSP00000336741	9606.ENSP00000264279	0	0	0	0	0.849	0.704	0	0.619	0.981
DHX15	NSUN2	9606.ENSP00000336741	9606.ENSP00000264670	0	0	0	0	0.518	0.045	0	0.087	0.543
DHX15	NOM1	9606.ENSP00000336741	9606.ENSP00000275820	0	0	0	0	0.312	0.268	0	0.15	0.534
DHX15	SF3B3	9606.ENSP00000336741	9606.ENSP00000305790	0	0	0	0	0.334	0.821	0.72	0.425	0.978
DHX15	HNRNPD	9606.ENSP00000336741	9606.ENSP00000313199	0	0	0	0	0.323	0.128	0	0.157	0.459
DHX15	KRI1	9606.ENSP00000336741	9606.ENSP00000498803	0	0	0	0	0.374	0.099	0	0	0.412
DHX15	EIF3CL	9606.ENSP00000336741	9606.ENSP00000370258	0	0	0	0	0.358	0.113	0	0.052	0.413
DHX15	TRMT61A	9606.ENSP00000336741	9606.ENSP00000374399	0	0	0	0	0.415	0	0	0	0.415
DHX15	POLR2E	9606.ENSP00000336741	9606.ENSP00000478303	0	0	0	0	0.386	0.124	0	0.043	0.44
DHX15	SSB	9606.ENSP00000336741	9606.ENSP00000386636	0	0	0	0	0.461	0	0	0	0.461
DHX15	XRCC6	9606.ENSP00000336741	9606.ENSP00000352257	0	0	0	0	0.446	0	0	0.154	0.511
DHX15	TOP1	9606.ENSP00000336741	9606.ENSP00000354522	0	0	0	0	0.154	0	0	0.482	0.543
DHX15	TRA2B	9606.ENSP00000336741	9606.ENSP00000416959	0	0	0	0	0.479	0.128	0	0.186	0.599
DHX15	ILF3	9606.ENSP00000336741	9606.ENSP00000404121	0	0	0	0	0.525	0	0	0.255	0.631
DHX15	YBX1	9606.ENSP00000336741	9606.ENSP00000361626	0	0	0	0	0.086	0.113	0.72	0.13	0.776
DHX15	PWP1	9606.ENSP00000336741	9606.ENSP00000387365	0	0	0	0	0.858	0.129	0	0.166	0.888
DHX15	RSL1D1	9606.ENSP00000336741	9606.ENSP00000460871	0	0	0	0	0.851	0.148	0	0.3	0.903
DHX15	RPF2	9606.ENSP00000336741	9606.ENSP00000402338	0	0	0	0	0.926	0.229	0	0.175	0.949
DHX15	SF3A3	9606.ENSP00000336741	9606.ENSP00000362110	0	0	0	0	0.458	0.742	0.5	0.619	0.969
DHX15	RBM17	9606.ENSP00000336741	9606.ENSP00000388638	0	0	0	0	0.435	0.994	0.8	0.492	0.999
DNM2	TSG101	9606.ENSP00000373905	9606.ENSP00000251968	0	0	0	0	0.109	0.071	0	0.383	0.444
DNM2	SH3GL1	9606.ENSP00000373905	9606.ENSP00000269886	0	0	0	0	0.192	0.307	0	0.588	0.749
DNM2	KIF5B	9606.ENSP00000373905	9606.ENSP00000307078	0	0	0	0	0.074	0.098	0	0.352	0.412
DNM2	TLN1	9606.ENSP00000373905	9606.ENSP00000316029	0	0	0	0	0.151	0	0	0.398	0.467
DNM2	HSP90AA1	9606.ENSP00000373905	9606.ENSP00000335153	0	0	0	0	0.066	0.06	0	0.503	0.525
DNM2	SPTAN1	9606.ENSP00000373905	9606.ENSP00000487444	0	0	0	0	0.067	0	0	0.438	0.453
DNMT1	STAT3	9606.ENSP00000352516	9606.ENSP00000264657	0	0	0	0	0.049	0.512	0	0.915	0.957
DNMT1	NSUN2	9606.ENSP00000352516	9606.ENSP00000264670	0	0	0	0	0.147	0	0	0.351	0.423
DNMT1	MCM2	9606.ENSP00000352516	9606.ENSP00000265056	0	0	0	0	0.384	0	0	0.081	0.41
DNMT1	HNRNPD	9606.ENSP00000352516	9606.ENSP00000313199	0	0	0	0	0.127	0.091	0	0.963	0.968
DNMT1	HSP90AA1	9606.ENSP00000352516	9606.ENSP00000335153	0	0	0	0	0.077	0	0	0.63	0.644
DNMT1	H1-0	9606.ENSP00000352516	9606.ENSP00000344504	0	0	0	0	0.054	0	0	0.64	0.645
DNMT1	GTF2I	9606.ENSP00000352516	9606.ENSP00000460070	0	0	0	0	0.075	0	0	0.38	0.401
DNMT1	ILF3	9606.ENSP00000352516	9606.ENSP00000404121	0	0	0	0	0.324	0	0	0.192	0.43
DNMT1	VIM	9606.ENSP00000352516	9606.ENSP00000446007	0	0	0	0	0.053	0.1	0	0.486	0.523
DNMT1	STAT1	9606.ENSP00000352516	9606.ENSP00000354394	0	0	0	0	0.063	0.045	0	0.532	0.545
DNMT1	RELA	9606.ENSP00000352516	9606.ENSP00000384273	0	0	0	0	0.055	0.071	0	0.584	0.602
DNMT1	H2BC14	9606.ENSP00000352516	9606.ENSP00000477907	0	0	0	0	0.049	0.111	0.5	0.211	0.621
DNMT1	RBBP4	9606.ENSP00000352516	9606.ENSP00000362592	0	0	0	0	0.118	0.292	0.5	0.6	0.858
DNMT1	PARP1	9606.ENSP00000352516	9606.ENSP00000355759	0	0	0	0	0.326	0.634	0	0.822	0.952
DNMT1	PCNA	9606.ENSP00000352516	9606.ENSP00000368458	0	0	0	0	0.377	0.986	0	0.051	0.991
DUT	MCM2	9606.ENSP00000370376	9606.ENSP00000265056	0	0	0	0	0.638	0	0	0.102	0.661
DUT	PCNA	9606.ENSP00000370376	9606.ENSP00000368458	0.057	0	0	0	0.758	0	0	0.215	0.805
DYNC1I2	KIF5B	9606.ENSP00000380308	9606.ENSP00000307078	0	0	0	0	0.127	0.178	0	0.284	0.441
DYNC1I2	HSP90AA1	9606.ENSP00000380308	9606.ENSP00000335153	0	0	0	0	0.078	0	0.8	0.177	0.834
DYNC1I2	TPR	9606.ENSP00000380308	9606.ENSP00000356448	0	0	0	0	0.074	0	0.54	0	0.555
DYNC1I2	PAFAH1B1	9606.ENSP00000380308	9606.ENSP00000380378	0	0	0	0	0.228	0.734	0.8	0.409	0.972
EEF2K	HSP90AA1	9606.ENSP00000263026	9606.ENSP00000335153	0	0	0	0	0	0	0	0.522	0.522
EEF2K	RPS6	9606.ENSP00000263026	9606.ENSP00000369757	0	0	0	0	0	0	0	0.665	0.665
EEF2K	POLDIP3	9606.ENSP00000263026	9606.ENSP00000397927	0	0	0	0	0	0	0	0.673	0.673
EEF2K	EIF4B	9606.ENSP00000263026	9606.ENSP00000388806	0	0	0	0	0	0	0	0.795	0.795
EEFSEC	EIF3E	9606.ENSP00000254730	9606.ENSP00000220849	0	0	0	0	0.214	0.51	0	0.134	0.637
EEFSEC	EIF3K	9606.ENSP00000254730	9606.ENSP00000248342	0	0	0	0	0.134	0.51	0	0.135	0.6
EEFSEC	GMPPB	9606.ENSP00000254730	9606.ENSP00000309092	0	0	0	0	0.047	0.313	0	0.166	0.406
EEFSEC	FARSB	9606.ENSP00000254730	9606.ENSP00000281828	0.061	0	0	0	0.313	0	0	0.273	0.49
EEFSEC	EIF3CL	9606.ENSP00000254730	9606.ENSP00000370258	0	0	0	0	0.141	0.575	0	0.237	0.697
EEFSEC	RPL5	9606.ENSP00000254730	9606.ENSP00000359345	0	0	0	0	0.163	0.875	0.5	0.057	0.944
EEFSEC	RPS28	9606.ENSP00000254730	9606.ENSP00000472469	0.114	0	0	0	0.14	0.946	0.5	0.159	0.979
EEFSEC	RPS6	9606.ENSP00000254730	9606.ENSP00000369757	0.115	0	0	0	0.264	0.948	0.5	0.289	0.985
EIF2S3	EIF3E	9606.ENSP00000253039	9606.ENSP00000220849	0	0	0	0	0.575	0.913	0.65	0.506	0.992
EIF2S3	PSMA2	9606.ENSP00000253039	9606.ENSP00000223321	0	0	0	0	0.52	0	0	0	0.52
EIF2S3	EIF3K	9606.ENSP00000253039	9606.ENSP00000248342	0	0	0	0	0.176	0.914	0.5	0.304	0.972
EIF2S3	GMPPB	9606.ENSP00000253039	9606.ENSP00000309092	0	0	0	0	0.049	0.313	0	0.166	0.407
EIF2S3	TXLNG	9606.ENSP00000253039	9606.ENSP00000369465	0	0	0	0	0.183	0	0	0.305	0.408
EIF2S3	TRA2B	9606.ENSP00000253039	9606.ENSP00000416959	0	0	0	0	0.276	0.16	0	0.109	0.411
EIF2S3	NAA10	9606.ENSP00000253039	9606.ENSP00000417763	0	0	0	0	0.416	0	0	0.089	0.445
EIF2S3	POLR2E	9606.ENSP00000253039	9606.ENSP00000478303	0	0	0	0	0.161	0.093	0	0.463	0.556
EIF2S3	HSP90AA1	9606.ENSP00000253039	9606.ENSP00000335153	0.041	0	0	0	0.356	0	0	0.379	0.583
EIF2S3	FARSB	9606.ENSP00000253039	9606.ENSP00000281828	0.061	0	0	0	0.565	0	0	0.301	0.689
EIF2S3	RPL5	9606.ENSP00000253039	9606.ENSP00000359345	0	0	0	0	0.433	0.479	0.5	0.17	0.861
EIF2S3	EIF4B	9606.ENSP00000253039	9606.ENSP00000388806	0	0	0	0	0.383	0.429	0.5	0.504	0.901
EIF2S3	EIF3CL	9606.ENSP00000253039	9606.ENSP00000370258	0	0	0	0	0.142	0.784	0.65	0.279	0.947
EIF2S3	RPS28	9606.ENSP00000253039	9606.ENSP00000472469	0.114	0	0	0	0.309	0.959	0.5	0.323	0.99
EIF2S3	RPS6	9606.ENSP00000253039	9606.ENSP00000369757	0.115	0	0	0	0.454	0.963	0.5	0.288	0.992
EIF3CL	EIF3E	9606.ENSP00000370258	9606.ENSP00000220849	0	0	0	0	0.14	0.997	0.54	0.428	0.999
EIF3CL	EIF3K	9606.ENSP00000370258	9606.ENSP00000248342	0	0	0	0	0.109	0.984	0.54	0.457	0.996
EIF3CL	NOP58	9606.ENSP00000370258	9606.ENSP00000264279	0	0	0	0	0.551	0	0	0.091	0.574
EIF3CL	RPS6	9606.ENSP00000370258	9606.ENSP00000369757	0	0	0	0	0.184	0.843	0	0.203	0.889
EIF3CL	EIF4B	9606.ENSP00000370258	9606.ENSP00000388806	0	0	0	0	0.206	0.429	0	0.342	0.675
EIF3CL	RPS28	9606.ENSP00000370258	9606.ENSP00000472469	0	0	0	0	0.104	0.815	0	0.109	0.839
EIF3E	FARSB	9606.ENSP00000220849	9606.ENSP00000281828	0	0	0	0	0.212	0	0	0.47	0.565
EIF3E	RPL5	9606.ENSP00000220849	9606.ENSP00000359345	0	0	0	0	0.549	0.188	0	0.29	0.717
EIF3E	EIF4B	9606.ENSP00000220849	9606.ENSP00000388806	0	0	0	0	0.273	0.507	0	0.509	0.808
EIF3E	RPS28	9606.ENSP00000220849	9606.ENSP00000472469	0	0	0	0	0.294	0.956	0	0.24	0.974
EIF3E	RPS6	9606.ENSP00000220849	9606.ENSP00000369757	0	0	0	0	0.5	0.959	0	0.25	0.983
EIF3E	EIF3K	9606.ENSP00000220849	9606.ENSP00000248342	0	0	0	0	0.638	0.997	0.9	0.912	0.999
EIF3K	PSMA2	9606.ENSP00000248342	9606.ENSP00000223321	0	0	0	0	0.376	0	0	0.131	0.435
EIF3K	POLR2E	9606.ENSP00000248342	9606.ENSP00000478303	0	0	0	0	0.32	0	0	0.162	0.406
EIF3K	MRPL39	9606.ENSP00000248342	9606.ENSP00000305682	0	0	0	0	0.064	0	0	0.42	0.434
EIF3K	RPL5	9606.ENSP00000248342	9606.ENSP00000359345	0	0	0	0	0.233	0.179	0	0.219	0.465
EIF3K	NACA	9606.ENSP00000248342	9606.ENSP00000448035	0	0	0	0	0.484	0	0	0	0.484
EIF3K	FARSB	9606.ENSP00000248342	9606.ENSP00000281828	0	0	0	0	0.111	0	0	0.462	0.501
EIF3K	PML	9606.ENSP00000248342	9606.ENSP00000268058	0	0	0	0	0.047	0.292	0	0.472	0.612
EIF3K	EIF4B	9606.ENSP00000248342	9606.ENSP00000388806	0	0	0	0	0.076	0.507	0	0.373	0.689
EIF3K	RPS28	9606.ENSP00000248342	9606.ENSP00000472469	0	0	0	0	0.357	0.952	0	0.112	0.97
EIF3K	RPS6	9606.ENSP00000248342	9606.ENSP00000369757	0	0	0	0	0.301	0.959	0	0.14	0.973
EIF4B	NOP58	9606.ENSP00000388806	9606.ENSP00000264279	0	0	0	0	0.342	0.114	0	0.103	0.432
EIF4B	RPL5	9606.ENSP00000388806	9606.ENSP00000359345	0	0	0	0	0.314	0.205	0	0.241	0.551
EIF4B	RPS6	9606.ENSP00000388806	9606.ENSP00000369757	0	0	0	0	0.307	0.441	0.8	0.894	0.99
EIF4B	FKBP1A	9606.ENSP00000388806	9606.ENSP00000383003	0	0	0	0	0.092	0.086	0	0.356	0.419
EIF4B	RPS28	9606.ENSP00000388806	9606.ENSP00000472469	0	0	0	0	0.08	0.507	0	0.307	0.658
EIF4B	POLDIP3	9606.ENSP00000388806	9606.ENSP00000397927	0	0	0	0	0.088	0.133	0	0.694	0.737
EMD	PRKACA	9606.ENSP00000358857	9606.ENSP00000309591	0	0	0	0	0.114	0	0	0.485	0.524
EMD	UTRN	9606.ENSP00000358857	9606.ENSP00000356515	0	0	0	0	0.042	0	0	0.602	0.602
EMD	PSIP1	9606.ENSP00000358857	9606.ENSP00000370114	0	0	0	0	0.055	0	0	0.435	0.444
EMD	NUP62	9606.ENSP00000358857	9606.ENSP00000471191	0	0	0	0	0.049	0	0	0.458	0.462
EMD	SPTAN1	9606.ENSP00000358857	9606.ENSP00000487444	0	0	0	0	0.054	0.049	0	0.723	0.729
EMD	YTHDC1	9606.ENSP00000358857	9606.ENSP00000463982	0	0	0	0	0.047	0.292	0	0.819	0.867
EPB41L2	SPTAN1	9606.ENSP00000357110	9606.ENSP00000487444	0	0	0	0	0.12	0.095	0.72	0.178	0.792
EPB41L2	NUMA1	9606.ENSP00000357110	9606.ENSP00000377298	0	0	0	0	0.042	0.422	0	0.834	0.9
EXOSC5	TRIP6	9606.ENSP00000221233	9606.ENSP00000200457	0	0	0	0	0.067	0	0	0.49	0.503
EXOSC5	RPF2	9606.ENSP00000221233	9606.ENSP00000402338	0	0	0	0	0.386	0	0	0.133	0.445
EXOSC5	RPS28	9606.ENSP00000221233	9606.ENSP00000472469	0	0	0	0	0.109	0.429	0	0.044	0.471
EXOSC5	RSL1D1	9606.ENSP00000221233	9606.ENSP00000460871	0	0	0	0	0.331	0.429	0	0.041	0.601
EXOSC5	POLR2E	9606.ENSP00000221233	9606.ENSP00000478303	0	0	0	0	0.572	0	0	0.172	0.631
EXOSC5	RPS6	9606.ENSP00000221233	9606.ENSP00000369757	0	0	0	0	0.072	0.429	0.4	0.074	0.666
EXOSC5	NOP58	9606.ENSP00000221233	9606.ENSP00000264279	0	0	0	0	0.247	0.507	0.4	0.201	0.798
FARSB	RARS1	9606.ENSP00000281828	9606.ENSP00000231572	0.111	0	0	0	0.526	0	0	0.358	0.706
FARSB	NOP58	9606.ENSP00000281828	9606.ENSP00000264279	0.042	0	0	0	0.313	0	0	0.175	0.409
FARSB	RSL1D1	9606.ENSP00000281828	9606.ENSP00000460871	0	0	0	0	0.425	0	0	0.079	0.448
FARSB	MRPL39	9606.ENSP00000281828	9606.ENSP00000305682	0.086	0	0	0	0.337	0	0	0.194	0.469
FARSB	RPL5	9606.ENSP00000281828	9606.ENSP00000359345	0.067	0	0	0	0.393	0	0	0.367	0.61
FARSB	WARS1	9606.ENSP00000281828	9606.ENSP00000347495	0.111	0	0	0	0.302	0	0	0.524	0.679
FARSB	IARS2	9606.ENSP00000281828	9606.ENSP00000355889	0.109	0	0	0	0.626	0.099	0	0.428	0.805
FBN1	VTN	9606.ENSP00000325527	9606.ENSP00000226218	0	0	0	0	0.042	0	0	0.806	0.806
FKBP1A	PSMA2	9606.ENSP00000383003	9606.ENSP00000223321	0	0	0	0	0.128	0	0	0.393	0.448
FKBP1A	HINT1	9606.ENSP00000383003	9606.ENSP00000304229	0	0	0	0	0.23	0.421	0	0.103	0.565
FKBP1A	PRKACA	9606.ENSP00000383003	9606.ENSP00000309591	0	0	0	0	0.105	0	0	0.375	0.416
FKBP1A	HSP90AA1	9606.ENSP00000383003	9606.ENSP00000335153	0	0	0	0	0.083	0.354	0	0.452	0.647
FKBP1A	UTRN	9606.ENSP00000383003	9606.ENSP00000356515	0	0	0	0	0.044	0	0	0.443	0.444
FKBP1A	RPL5	9606.ENSP00000383003	9606.ENSP00000359345	0	0	0	0	0.085	0.319	0	0.377	0.578
FKBP1A	PARD3	9606.ENSP00000383003	9606.ENSP00000363921	0	0	0	0	0.055	0.071	0.5	0.074	0.539
FKBP1A	RPS6	9606.ENSP00000383003	9606.ENSP00000369757	0	0	0	0	0.11	0.305	0	0.673	0.78
FKBP1A	RPS28	9606.ENSP00000383003	9606.ENSP00000472469	0	0	0	0	0.239	0.297	0	0	0.442
FKBP1A	LRPAP1	9606.ENSP00000383003	9606.ENSP00000497444	0	0	0	0	0.047	0	0	0.515	0.518
FOXK1	HCFC1	9606.ENSP00000328720	9606.ENSP00000309555	0	0	0	0	0.083	0.308	0.5	0.883	0.957
GBP1	OAS3	9606.ENSP00000359504	9606.ENSP00000228928	0	0	0	0	0.457	0	0	0.583	0.764
GBP1	SERPING1	9606.ENSP00000359504	9606.ENSP00000278407	0	0	0	0	0.394	0	0	0.354	0.592
GBP1	WARS1	9606.ENSP00000359504	9606.ENSP00000347495	0	0	0	0	0.336	0	0	0.415	0.594
GBP1	STAT1	9606.ENSP00000359504	9606.ENSP00000354394	0	0	0	0	0.79	0	0.5	0.734	0.969
GBP6	STAT1	9606.ENSP00000359485	9606.ENSP00000354394	0	0	0	0	0.136	0	0.5	0.327	0.684
GLUL	STAT3	9606.ENSP00000307900	9606.ENSP00000264657	0	0	0	0	0.057	0	0	0.392	0.402
GLUL	PCCA	9606.ENSP00000307900	9606.ENSP00000365462	0	0	0	0	0.042	0	0.266	0.217	0.401
GLUL	SUCLG1	9606.ENSP00000307900	9606.ENSP00000377446	0	0	0	0	0.055	0	0	0.392	0.401
GLUL	MTHFD1	9606.ENSP00000307900	9606.ENSP00000498336	0	0	0	0	0.042	0	0	0.406	0.407
GLUL	VIM	9606.ENSP00000307900	9606.ENSP00000446007	0	0	0	0	0.042	0	0	0.423	0.423
GMPPB	PGM1	9606.ENSP00000309092	9606.ENSP00000360124	0	0	0	0	0.107	0.069	0.414	0.291	0.608
GMPPB	PGM3	9606.ENSP00000309092	9606.ENSP00000425809	0.079	0	0	0	0.311	0	0.352	0.477	0.756
GNG2	PRKACA	9606.ENSP00000334448	9606.ENSP00000309591	0	0	0	0	0.043	0	0.65	0.056	0.656
GNG2	SUCLG1	9606.ENSP00000334448	9606.ENSP00000377446	0	0	0	0	0	0	0	0.564	0.564
GNG2	KCTD12	9606.ENSP00000334448	9606.ENSP00000366694	0	0	0	0	0.066	0.825	0	0.091	0.839
GPD2	PFKP	9606.ENSP00000308610	9606.ENSP00000370517	0	0	0	0	0.081	0	0	0.393	0.419
GTF2I	RBBP4	9606.ENSP00000460070	9606.ENSP00000362592	0	0	0	0	0.109	0.072	0	0.355	0.42
GTF2I	NUMA1	9606.ENSP00000460070	9606.ENSP00000377298	0	0	0	0	0.256	0	0	0.31	0.464
H1-0	SUPT16H	9606.ENSP00000344504	9606.ENSP00000216297	0	0	0	0	0.054	0.114	0	0.396	0.45
H1-0	KIF11	9606.ENSP00000344504	9606.ENSP00000260731	0	0	0	0	0.1	0	0	0.397	0.434
H1-0	STAT3	9606.ENSP00000344504	9606.ENSP00000264657	0	0	0	0	0.043	0	0	0.419	0.42
H1-0	HP1BP3	9606.ENSP00000344504	9606.ENSP00000403039	0	0	0	0	0.049	0.223	0	0.33	0.461
H1-0	SET	9606.ENSP00000344504	9606.ENSP00000361777	0	0	0	0	0.054	0	0	0.539	0.546
H1-0	TOP1	9606.ENSP00000344504	9606.ENSP00000354522	0	0	0	0	0.044	0	0	0.548	0.549
H1-0	XRCC6	9606.ENSP00000344504	9606.ENSP00000352257	0	0	0	0	0.042	0.075	0	0.695	0.706
H1-0	PARP1	9606.ENSP00000344504	9606.ENSP00000355759	0	0	0	0	0.042	0.437	0	0.651	0.795
H1-0	H2BC14	9606.ENSP00000344504	9606.ENSP00000477907	0	0	0	0	0.109	0.818	0	0.52	0.915
H2BC14	SUPT16H	9606.ENSP00000477907	9606.ENSP00000216297	0	0	0	0	0.057	0.314	0	0.261	0.48
H2BC14	RPA1	9606.ENSP00000477907	9606.ENSP00000254719	0	0	0	0	0	0.128	0.5	0.104	0.575
H2BC14	KIF11	9606.ENSP00000477907	9606.ENSP00000260731	0	0	0	0	0.056	0.065	0	0.564	0.581
H2BC14	PML	9606.ENSP00000477907	9606.ENSP00000268058	0	0	0	0	0.06	0.095	0.5	0.051	0.542
H2BC14	XRCC6	9606.ENSP00000477907	9606.ENSP00000352257	0	0	0	0	0.042	0.138	0.5	0.311	0.677
H2BC14	PARP1	9606.ENSP00000477907	9606.ENSP00000355759	0	0	0	0	0.066	0.17	0	0.295	0.407
H2BC14	RBBP4	9606.ENSP00000477907	9606.ENSP00000362592	0	0	0	0	0	0.258	0.5	0.124	0.646
H2BC14	RAD50	9606.ENSP00000477907	9606.ENSP00000368100	0	0	0	0	0	0.065	0.5	0	0.512
H2BC14	POLR2E	9606.ENSP00000477907	9606.ENSP00000478303	0	0	0	0	0	0.279	0.5	0	0.624
HCFC1	HSP90AA1	9606.ENSP00000309555	9606.ENSP00000335153	0	0	0	0	0.055	0.292	0	0.183	0.405
HCFC1	PSIP1	9606.ENSP00000309555	9606.ENSP00000370114	0	0	0	0	0.048	0.099	0	0.392	0.433
HCFC1	RBBP4	9606.ENSP00000309555	9606.ENSP00000362592	0	0	0	0	0.2	0.304	0	0.2	0.516
HCFC1	NAA10	9606.ENSP00000309555	9606.ENSP00000417763	0	0.121	0	0	0.085	0	0	0.476	0.541
HCFC1	NUP62	9606.ENSP00000309555	9606.ENSP00000471191	0	0	0	0	0.186	0	0	0.515	0.588
HINT1	RPS6	9606.ENSP00000304229	9606.ENSP00000369757	0	0	0	0	0.423	0	0	0.044	0.425
HNRNPD	PSMA2	9606.ENSP00000313199	9606.ENSP00000223321	0	0	0	0	0.099	0	0.4	0.07	0.453
HNRNPD	RPA1	9606.ENSP00000313199	9606.ENSP00000254719	0	0	0	0	0.168	0.284	0	0.365	0.589
HNRNPD	PSME3	9606.ENSP00000313199	9606.ENSP00000293362	0	0	0	0	0.147	0.067	0.4	0.229	0.583
HNRNPD	PSMB3	9606.ENSP00000313199	9606.ENSP00000483688	0	0	0	0	0.074	0.046	0.4	0.08	0.447
HNRNPD	SSB	9606.ENSP00000313199	9606.ENSP00000386636	0	0	0	0	0.173	0.188	0	0.255	0.456
HNRNPD	XRCC6	9606.ENSP00000313199	9606.ENSP00000352257	0	0	0	0	0.155	0.292	0	0.163	0.456
HNRNPD	PSMC3	9606.ENSP00000313199	9606.ENSP00000481029	0	0	0	0	0.081	0.071	0.4	0.072	0.461
HNRNPD	HSP90AA1	9606.ENSP00000313199	9606.ENSP00000335153	0	0	0	0	0.1	0.091	0	0.448	0.509
HNRNPD	PARP1	9606.ENSP00000313199	9606.ENSP00000355759	0	0	0	0	0.195	0.454	0	0.165	0.601
HNRNPD	TRA2B	9606.ENSP00000313199	9606.ENSP00000416959	0	0	0.172	0.61	0.268	0	0.4	0.186	0.664
HNRNPD	ILF3	9606.ENSP00000313199	9606.ENSP00000404121	0	0	0	0	0.236	0.226	0	0.697	0.805
HNRNPD	YBX1	9606.ENSP00000313199	9606.ENSP00000361626	0	0	0	0	0.437	0.393	0.4	0.464	0.875
HP1BP3	SUPT16H	9606.ENSP00000403039	9606.ENSP00000216297	0	0	0	0	0.269	0.114	0	0.172	0.418
HP1BP3	THRAP3	9606.ENSP00000403039	9606.ENSP00000346634	0	0	0	0	0.221	0.045	0	0.343	0.469
HP1BP3	RSL1D1	9606.ENSP00000403039	9606.ENSP00000460871	0	0	0	0	0.103	0.426	0	0	0.463
HSP90AA1	PSMA2	9606.ENSP00000335153	9606.ENSP00000223321	0	0	0	0	0.393	0.091	0	0.236	0.541
HSP90AA1	LTA4H	9606.ENSP00000335153	9606.ENSP00000228740	0	0	0	0	0.071	0.071	0	0.469	0.503
HSP90AA1	TSG101	9606.ENSP00000335153	9606.ENSP00000251968	0	0	0	0	0.105	0	0	0.902	0.908
HSP90AA1	NOP58	9606.ENSP00000335153	9606.ENSP00000264279	0	0	0	0	0.261	0	0	0.309	0.467
HSP90AA1	STAT3	9606.ENSP00000335153	9606.ENSP00000264657	0	0	0	0	0.093	0.292	0.5	0.923	0.971
HSP90AA1	PSME3	9606.ENSP00000335153	9606.ENSP00000293362	0	0	0	0	0.199	0	0	0.351	0.458
HSP90AA1	PRKACA	9606.ENSP00000335153	9606.ENSP00000309591	0	0	0	0	0.052	0.603	0	0.496	0.794
HSP90AA1	SSB	9606.ENSP00000335153	9606.ENSP00000386636	0	0	0	0	0.364	0	0	0.107	0.407
HSP90AA1	RBBP4	9606.ENSP00000335153	9606.ENSP00000362592	0	0	0	0	0.153	0.091	0	0.296	0.411
HSP90AA1	PRDX6	9606.ENSP00000335153	9606.ENSP00000342026	0	0	0	0	0.083	0.074	0	0.396	0.443
HSP90AA1	PDCD6IP	9606.ENSP00000335153	9606.ENSP00000411825	0	0	0	0	0.056	0	0	0.438	0.447
HSP90AA1	YBX1	9606.ENSP00000335153	9606.ENSP00000361626	0.052	0	0	0	0.158	0.094	0	0.361	0.476
HSP90AA1	TPM3	9606.ENSP00000335153	9606.ENSP00000498577	0	0	0	0	0.113	0.304	0	0.231	0.484
HSP90AA1	HUWE1	9606.ENSP00000335153	9606.ENSP00000340648	0	0	0	0	0.085	0.346	0	0.229	0.499
HSP90AA1	ILF3	9606.ENSP00000335153	9606.ENSP00000404121	0	0	0	0	0.211	0.292	0	0.189	0.507
HSP90AA1	NUP62	9606.ENSP00000335153	9606.ENSP00000471191	0	0	0	0	0.062	0.091	0	0.484	0.522
HSP90AA1	RELA	9606.ENSP00000335153	9606.ENSP00000384273	0	0	0	0	0.058	0.187	0	0.429	0.525
HSP90AA1	POLR2E	9606.ENSP00000335153	9606.ENSP00000478303	0	0	0	0	0.067	0.372	0	0.265	0.532
HSP90AA1	XRCC6	9606.ENSP00000335153	9606.ENSP00000352257	0	0	0	0	0.151	0	0	0.472	0.533
HSP90AA1	SET	9606.ENSP00000335153	9606.ENSP00000361777	0	0	0	0	0.246	0.048	0	0.42	0.547
HSP90AA1	PAFAH1B1	9606.ENSP00000335153	9606.ENSP00000380378	0	0	0	0	0.06	0.51	0	0.137	0.567
HSP90AA1	NSF	9606.ENSP00000335153	9606.ENSP00000381293	0	0	0	0	0.065	0.089	0	0.532	0.567
HSP90AA1	PARP1	9606.ENSP00000335153	9606.ENSP00000355759	0	0	0	0	0.146	0	0	0.631	0.672
HSP90AA1	VIM	9606.ENSP00000335153	9606.ENSP00000446007	0	0	0	0	0.067	0.292	0.4	0.334	0.701
HSP90AA1	RPL5	9606.ENSP00000335153	9606.ENSP00000359345	0	0	0	0	0.222	0.274	0	0.541	0.718
HSP90AA1	YWHAQ	9606.ENSP00000335153	9606.ENSP00000371267	0	0	0	0	0.222	0.177	0	0.659	0.763
HSP90AA1	RPS6	9606.ENSP00000335153	9606.ENSP00000369757	0	0	0	0	0.24	0.389	0	0.584	0.79
HSP90AA1	STAT1	9606.ENSP00000335153	9606.ENSP00000354394	0	0	0	0	0.103	0	0.4	0.775	0.868
HUWE1	PSMA2	9606.ENSP00000340648	9606.ENSP00000223321	0	0	0	0	0.063	0.33	0	0.171	0.434
HUWE1	PSME3	9606.ENSP00000340648	9606.ENSP00000293362	0	0	0	0	0.085	0.292	0	0.217	0.448
HUWE1	PARP1	9606.ENSP00000340648	9606.ENSP00000355759	0	0	0	0	0.049	0.303	0	0.209	0.43
HUWE1	PSMC3	9606.ENSP00000340648	9606.ENSP00000481029	0	0	0	0	0.099	0.33	0	0.141	0.437
HUWE1	PGAM5	9606.ENSP00000340648	9606.ENSP00000438465	0	0	0	0	0.054	0.295	0	0.233	0.445
HUWE1	RPL5	9606.ENSP00000340648	9606.ENSP00000359345	0	0	0	0	0.044	0.33	0	0.243	0.473
HUWE1	NUCKS1	9606.ENSP00000340648	9606.ENSP00000356110	0	0	0	0	0.06	0.476	0	0.075	0.504
HUWE1	PCNA	9606.ENSP00000340648	9606.ENSP00000368458	0	0	0	0	0.042	0.625	0	0	0.625
IARS2	RARS1	9606.ENSP00000355889	9606.ENSP00000231572	0.111	0	0	0	0.415	0.169	0	0.958	0.979
IARS2	NDUFS3	9606.ENSP00000355889	9606.ENSP00000263774	0	0	0	0	0.163	0	0	0.355	0.437
IARS2	WARS1	9606.ENSP00000355889	9606.ENSP00000347495	0.111	0	0	0	0.141	0.066	0	0.809	0.846
IARS2	OPA1	9606.ENSP00000355889	9606.ENSP00000354681	0	0	0	0	0.142	0	0	0.349	0.417
IARS2	RPL5	9606.ENSP00000355889	9606.ENSP00000359345	0.104	0	0	0	0.28	0	0	0.157	0.408
IARS2	SUCLG1	9606.ENSP00000355889	9606.ENSP00000377446	0.111	0	0	0	0.232	0	0	0.208	0.412
IARS2	SUCLA2	9606.ENSP00000355889	9606.ENSP00000494360	0.09	0	0	0	0.203	0.057	0	0.267	0.432
IARS2	PCNA	9606.ENSP00000355889	9606.ENSP00000368458	0.061	0	0	0	0.194	0	0	0.349	0.464
ILF3	SUPT16H	9606.ENSP00000404121	9606.ENSP00000216297	0	0	0	0	0.338	0.187	0	0	0.438
ILF3	PSME3	9606.ENSP00000404121	9606.ENSP00000293362	0	0	0	0	0.409	0	0	0	0.408
ILF3	XRCC6	9606.ENSP00000404121	9606.ENSP00000352257	0	0	0	0	0.377	0.386	0	0.574	0.822
ILF3	RPL5	9606.ENSP00000404121	9606.ENSP00000359345	0	0	0	0	0.308	0.36	0	0.113	0.572
ILF3	YBX1	9606.ENSP00000404121	9606.ENSP00000361626	0	0	0	0	0.159	0.518	0	0.605	0.826
ILF3	SF3A3	9606.ENSP00000404121	9606.ENSP00000362110	0	0	0	0	0.279	0	0	0.213	0.408
ILF3	RPS6	9606.ENSP00000404121	9606.ENSP00000369757	0	0	0	0	0.257	0.422	0	0.182	0.618
ILF3	SSB	9606.ENSP00000404121	9606.ENSP00000386636	0	0	0	0	0.638	0.177	0	0.523	0.845
ILF3	RSL1D1	9606.ENSP00000404121	9606.ENSP00000460871	0	0	0	0	0.123	0.422	0	0.197	0.557
ILF3	RPS28	9606.ENSP00000404121	9606.ENSP00000472469	0	0	0	0	0.393	0.361	0	0.092	0.617
ILF3	TRA2B	9606.ENSP00000404121	9606.ENSP00000416959	0	0	0	0	0.765	0.205	0	0.082	0.813
ITGA6	VTN	9606.ENSP00000386896	9606.ENSP00000226218	0	0	0	0	0.055	0	0.65	0.456	0.804
ITGA6	TLN1	9606.ENSP00000386896	9606.ENSP00000316029	0	0	0	0	0.105	0.062	0.65	0.359	0.786
ITGA6	LAMB3	9606.ENSP00000386896	9606.ENSP00000375778	0	0	0	0	0.084	0	0.65	0.688	0.891
ITGA6	VIM	9606.ENSP00000386896	9606.ENSP00000446007	0	0	0	0	0.056	0	0	0.404	0.414
KDM3B	PRKACA	9606.ENSP00000326563	9606.ENSP00000309591	0	0	0	0	0.103	0	0.9	0.051	0.907
KDM3B	YTHDC1	9606.ENSP00000326563	9606.ENSP00000463982	0	0	0	0	0.099	0	0	0.956	0.958
KIF11	PAFAH1B1	9606.ENSP00000260731	9606.ENSP00000380378	0	0.004	0	0	0.044	0.335	0.36	0.091	0.58
KIF11	PCNA	9606.ENSP00000260731	9606.ENSP00000368458	0	0	0	0	0.592	0	0	0	0.592
KIF11	KIF5B	9606.ENSP00000260731	9606.ENSP00000307078	0	0	0	0.638	0.064	0.091	0.54	0.342	0.708
KIF11	NUMA1	9606.ENSP00000260731	9606.ENSP00000377298	0	0	0	0	0.143	0.105	0	0.734	0.778
KIF11	MCM2	9606.ENSP00000260731	9606.ENSP00000265056	0	0	0	0	0.819	0	0	0.194	0.848
KIF5B	STAT3	9606.ENSP00000307078	9606.ENSP00000264657	0	0	0	0	0.077	0	0.5	0.199	0.598
KIF5B	VIM	9606.ENSP00000307078	9606.ENSP00000446007	0	0	0	0	0.042	0	0	0.427	0.427
KIF5B	YWHAQ	9606.ENSP00000307078	9606.ENSP00000371267	0	0	0	0	0.093	0.365	0	0.128	0.454
KIF5B	SPTAN1	9606.ENSP00000307078	9606.ENSP00000487444	0	0	0	0	0.049	0	0	0.502	0.506
KIF5B	PAFAH1B1	9606.ENSP00000307078	9606.ENSP00000380378	0	0	0	0	0.164	0.096	0.36	0.182	0.551
KIF5B	TPR	9606.ENSP00000307078	9606.ENSP00000356448	0	0	0	0	0.185	0	0.5	0.179	0.636
KIF5B	RRBP1	9606.ENSP00000307078	9606.ENSP00000367038	0	0	0	0	0.116	0.091	0.5	0.261	0.663
KIF5B	TPM3	9606.ENSP00000307078	9606.ENSP00000498577	0	0	0	0	0.06	0.406	0.5	0.477	0.834
KRI1	NOP58	9606.ENSP00000498803	9606.ENSP00000264279	0	0	0	0	0.254	0.242	0	0.241	0.533
KRI1	NOM1	9606.ENSP00000498803	9606.ENSP00000275820	0	0	0	0	0.352	0	0	0.16	0.433
KRI1	RPF2	9606.ENSP00000498803	9606.ENSP00000402338	0	0	0	0	0.673	0.094	0	0.259	0.761
KRI1	RSL1D1	9606.ENSP00000498803	9606.ENSP00000460871	0	0	0	0	0.692	0	0.54	0.172	0.872
LACRT	VTN	9606.ENSP00000257867	9606.ENSP00000226218	0	0	0	0	0	0.292	0	0.638	0.732
LACRT	LCN1	9606.ENSP00000257867	9606.ENSP00000263598	0	0	0	0	0.122	0	0	0.851	0.863
LRPAP1	PRKACA	9606.ENSP00000497444	9606.ENSP00000309591	0	0	0	0	0.049	0	0	0.474	0.478
LRRFIP1	STAT3	9606.ENSP00000375857	9606.ENSP00000264657	0	0	0	0	0.053	0	0.5	0.097	0.535
LRRFIP1	TMOD3	9606.ENSP00000375857	9606.ENSP00000308753	0	0	0	0	0.075	0.4	0	0.128	0.474
LRRFIP1	STAT1	9606.ENSP00000375857	9606.ENSP00000354394	0	0	0	0	0.049	0	0.5	0.131	0.55
MCM2	SUPT16H	9606.ENSP00000265056	9606.ENSP00000216297	0	0	0	0	0.241	0.655	0	0.07	0.735
MCM2	RPA1	9606.ENSP00000265056	9606.ENSP00000254719	0	0	0	0	0.423	0.8	0.5	0.361	0.958
MCM2	PARP1	9606.ENSP00000265056	9606.ENSP00000355759	0	0	0	0	0.267	0.199	0	0.156	0.461
MCM2	PCNA	9606.ENSP00000265056	9606.ENSP00000368458	0	0	0	0	0.874	0.326	0	0.348	0.939
MRPL10	MRPL39	9606.ENSP00000290208	9606.ENSP00000305682	0	0	0	0	0.068	0.962	0	0.37	0.976
MRPL10	MRPL41	9606.ENSP00000290208	9606.ENSP00000360498	0	0	0	0	0.141	0.99	0	0.306	0.993
MRPL39	MRPL41	9606.ENSP00000305682	9606.ENSP00000360498	0	0	0	0	0.159	0.961	0	0.291	0.975
MRPL41	TIMM10	9606.ENSP00000360498	9606.ENSP00000257245	0	0	0	0	0.469	0	0	0.138	0.523
MTHFD1	PFKP	9606.ENSP00000498336	9606.ENSP00000370517	0	0	0	0	0.085	0.225	0	0.3	0.46
MTHFD1	SUCLG1	9606.ENSP00000498336	9606.ENSP00000377446	0	0	0	0	0.062	0	0	0.393	0.406
MYH10	RHOC	9606.ENSP00000353590	9606.ENSP00000285735	0	0	0	0	0	0.072	0.5	0.161	0.576
MYH10	TLN1	9606.ENSP00000353590	9606.ENSP00000316029	0	0	0	0	0.065	0.077	0	0.564	0.591
MYH10	TPM3	9606.ENSP00000353590	9606.ENSP00000498577	0	0	0	0	0.14	0.259	0	0.213	0.455
MYH10	VIM	9606.ENSP00000353590	9606.ENSP00000446007	0	0	0	0	0.061	0	0	0.507	0.517
MYH10	TPM2	9606.ENSP00000353590	9606.ENSP00000496494	0	0	0	0	0.147	0.259	0	0.569	0.703
NAA10	PSMA2	9606.ENSP00000417763	9606.ENSP00000223321	0	0	0	0	0.483	0	0	0	0.483
NAA10	TIMM10	9606.ENSP00000417763	9606.ENSP00000257245	0	0	0	0	0.377	0	0	0.09	0.408
NAA10	PSME3	9606.ENSP00000417763	9606.ENSP00000293362	0	0	0	0	0.321	0	0	0.202	0.435
NAA10	RPL5	9606.ENSP00000417763	9606.ENSP00000359345	0	0	0	0	0.291	0.468	0	0	0.607
NAA10	TRA2B	9606.ENSP00000417763	9606.ENSP00000416959	0	0	0	0	0.424	0.051	0	0	0.43
NAA10	RPS28	9606.ENSP00000417763	9606.ENSP00000472469	0	0	0	0	0.445	0	0	0.051	0.45
NACA	RPL5	9606.ENSP00000448035	9606.ENSP00000359345	0	0	0	0	0.885	0.828	0	0.096	0.98
NACA	YBX1	9606.ENSP00000448035	9606.ENSP00000361626	0	0	0	0	0.198	0.329	0	0	0.439
NACA	PBDC1	9606.ENSP00000448035	9606.ENSP00000362456	0	0	0	0	0.109	0.337	0	0.067	0.401
NACA	RPS6	9606.ENSP00000448035	9606.ENSP00000369757	0	0	0	0	0.912	0	0	0.051	0.913
NACA	RPS28	9606.ENSP00000448035	9606.ENSP00000472469	0	0	0	0	0.669	0	0	0.081	0.683
NDUFB5	PRKACA	9606.ENSP00000259037	9606.ENSP00000309591	0	0	0	0	0.054	0	0.65	0	0.654
NDUFB5	SUCLG1	9606.ENSP00000259037	9606.ENSP00000377446	0	0	0	0	0.762	0	0	0.195	0.8
NDUFB5	NDUFS3	9606.ENSP00000259037	9606.ENSP00000263774	0	0	0	0	0.893	0.977	0.967	0.551	0.999
NDUFS3	PSMC3	9606.ENSP00000263774	9606.ENSP00000481029	0	0	0	0	0.38	0	0	0.182	0.472
NDUFS3	NOP58	9606.ENSP00000263774	9606.ENSP00000264279	0	0	0	0	0.155	0.412	0	0	0.482
NDUFS3	SET	9606.ENSP00000263774	9606.ENSP00000361777	0	0	0	0	0.126	0	0	0.469	0.516
NDUFS3	PRKACA	9606.ENSP00000263774	9606.ENSP00000309591	0	0	0	0	0.071	0	0.65	0.056	0.666
NDUFS3	SUCLA2	9606.ENSP00000263774	9606.ENSP00000494360	0.045	0	0	0	0.61	0.097	0	0.407	0.774
NDUFS3	SLC25A24	9606.ENSP00000263774	9606.ENSP00000457733	0	0	0	0	0.112	0.747	0	0.253	0.817
NDUFS3	SUCLG1	9606.ENSP00000263774	9606.ENSP00000377446	0.053	0	0	0	0.868	0.097	0	0.456	0.93
NOM1	RPF2	9606.ENSP00000275820	9606.ENSP00000402338	0	0	0	0	0.42	0	0	0	0.42
NOM1	RPS6	9606.ENSP00000275820	9606.ENSP00000369757	0	0	0	0	0.049	0.46	0	0	0.464
NOM1	RSL1D1	9606.ENSP00000275820	9606.ENSP00000460871	0	0	0	0	0.305	0.84	0	0.152	0.897
NOP58	YBX1	9606.ENSP00000264279	9606.ENSP00000361626	0	0	0	0	0.087	0.292	0	0.146	0.4
NOP58	SF3A3	9606.ENSP00000264279	9606.ENSP00000362110	0	0	0	0	0.28	0	0	0.238	0.428
NOP58	SF3B3	9606.ENSP00000264279	9606.ENSP00000305790	0	0	0	0	0.406	0	0	0.151	0.474
NOP58	TRMT61A	9606.ENSP00000264279	9606.ENSP00000374399	0	0	0	0	0.307	0	0	0.287	0.485
NOP58	SSB	9606.ENSP00000264279	9606.ENSP00000386636	0	0	0	0	0.657	0.185	0	0	0.708
NOP58	POLR2E	9606.ENSP00000264279	9606.ENSP00000478303	0	0	0	0	0.619	0.099	0	0.23	0.713
NOP58	PWP1	9606.ENSP00000264279	9606.ENSP00000387365	0	0	0	0	0.644	0.288	0	0.101	0.752
NOP58	NSUN2	9606.ENSP00000264279	9606.ENSP00000264670	0	0	0	0	0.699	0.239	0	0.332	0.834
NOP58	RPF2	9606.ENSP00000264279	9606.ENSP00000402338	0	0	0	0	0.903	0.154	0	0.444	0.95
NOP58	RPL5	9606.ENSP00000264279	9606.ENSP00000359345	0.159	0	0	0	0.32	0.962	0	0.328	0.983
NOP58	RPS28	9606.ENSP00000264279	9606.ENSP00000472469	0	0	0	0	0.156	0.987	0.4	0.116	0.993
NOP58	RPS6	9606.ENSP00000264279	9606.ENSP00000369757	0	0	0	0	0.358	0.981	0.5	0.199	0.994
NOP58	RSL1D1	9606.ENSP00000264279	9606.ENSP00000460871	0	0	0	0	0.889	0.962	0	0.139	0.996
NSF	STX4	9606.ENSP00000381293	9606.ENSP00000317714	0	0	0	0	0.062	0.546	0	0.546	0.79
NSF	TRAPPC3	9606.ENSP00000381293	9606.ENSP00000480332	0	0	0	0	0.058	0.096	0	0.397	0.442
NSF	VPS11	9606.ENSP00000381293	9606.ENSP00000481126	0	0	0	0	0.097	0	0	0.425	0.459
NSF	SPTAN1	9606.ENSP00000381293	9606.ENSP00000487444	0	0	0	0	0.062	0.072	0.5	0.165	0.588
NSUN2	RPA1	9606.ENSP00000264670	9606.ENSP00000254719	0	0	0	0	0.087	0.141	0	0.365	0.459
NSUN2	PWP1	9606.ENSP00000264670	9606.ENSP00000387365	0	0	0	0	0.436	0	0	0.076	0.457
NSUN2	RPF2	9606.ENSP00000264670	9606.ENSP00000402338	0	0	0	0	0.581	0.28	0	0.156	0.723
NSUN2	RSL1D1	9606.ENSP00000264670	9606.ENSP00000460871	0	0	0	0	0.449	0.484	0	0.12	0.728
NSUN2	TRMT61A	9606.ENSP00000264670	9606.ENSP00000374399	0	0	0	0	0.339	0	0	0.641	0.753
NSUN2	YTHDC1	9606.ENSP00000264670	9606.ENSP00000463982	0	0	0	0	0.056	0	0	0.757	0.761
NSUN2	YBX1	9606.ENSP00000264670	9606.ENSP00000361626	0	0	0	0	0.073	0.292	0	0.672	0.766
NUMA1	PML	9606.ENSP00000377298	9606.ENSP00000268058	0	0	0	0	0.06	0.079	0	0.567	0.592
NUMA1	XRCC6	9606.ENSP00000377298	9606.ENSP00000352257	0	0	0	0	0.067	0	0	0.47	0.484
NUMA1	PARP1	9606.ENSP00000377298	9606.ENSP00000355759	0	0	0	0	0.099	0.165	0	0.353	0.471
NUMA1	PARD3	9606.ENSP00000377298	9606.ENSP00000363921	0	0	0	0	0.044	0.093	0	0.46	0.491
NUMA1	SPTAN1	9606.ENSP00000377298	9606.ENSP00000487444	0	0	0	0	0.193	0.086	0	0.257	0.404
NUP62	PML	9606.ENSP00000471191	9606.ENSP00000268058	0	0	0	0	0.062	0	0.4	0	0.413
NUP62	TPR	9606.ENSP00000471191	9606.ENSP00000356448	0	0	0	0	0.137	0.173	0.5	0.774	0.908
NUP62	PSIP1	9606.ENSP00000471191	9606.ENSP00000370114	0	0	0	0	0.049	0	0	0.491	0.495
NUP62	POLDIP3	9606.ENSP00000471191	9606.ENSP00000397927	0	0	0	0	0.082	0	0.5	0.073	0.537
NUP62	RANBP1	9606.ENSP00000471191	9606.ENSP00000401564	0	0	0	0	0.166	0.354	0	0.69	0.818
NUP62	POM121C	9606.ENSP00000471191	9606.ENSP00000481575	0	0	0	0	0.128	0.472	0.5	0.36	0.833
OAS3	SERPING1	9606.ENSP00000228928	9606.ENSP00000278407	0	0	0	0	0.232	0	0	0.258	0.406
OAS3	POLDIP3	9606.ENSP00000228928	9606.ENSP00000397927	0	0	0	0	0.042	0	0	0.664	0.664
OAS3	STAT1	9606.ENSP00000228928	9606.ENSP00000354394	0	0	0	0	0.714	0	0.5	0.74	0.959
OPA1	PGAM5	9606.ENSP00000354681	9606.ENSP00000438465	0	0	0	0	0.058	0.067	0	0.411	0.437
OXCT1	PCCA	9606.ENSP00000196371	9606.ENSP00000365462	0.102	0	0	0	0.196	0	0	0.438	0.559
OXCT1	SUCLA2	9606.ENSP00000196371	9606.ENSP00000494360	0	0	0	0	0.12	0.329	0.163	0.305	0.61
OXCT1	SUCLG1	9606.ENSP00000196371	9606.ENSP00000377446	0	0	0	0	0.056	0.591	0.163	0.282	0.737
PARD3	YWHAQ	9606.ENSP00000363921	9606.ENSP00000371267	0	0	0	0	0.042	0.423	0	0.115	0.468
PARP1	SUPT16H	9606.ENSP00000355759	9606.ENSP00000216297	0	0	0	0	0.215	0.456	0	0.342	0.694
PARP1	RPA1	9606.ENSP00000355759	9606.ENSP00000254719	0	0	0	0	0.27	0.323	0.5	0.377	0.825
PARP1	STAT3	9606.ENSP00000355759	9606.ENSP00000264657	0	0	0	0	0.049	0	0	0.655	0.657
PARP1	PRDX6	9606.ENSP00000355759	9606.ENSP00000342026	0	0	0	0	0.12	0.041	0	0.428	0.475
PARP1	THRAP3	9606.ENSP00000355759	9606.ENSP00000346634	0	0	0	0	0.124	0.292	0	0.162	0.435
PARP1	XRCC6	9606.ENSP00000355759	9606.ENSP00000352257	0	0	0	0	0.158	0.885	0	0.982	0.998
PARP1	STAT1	9606.ENSP00000355759	9606.ENSP00000354394	0	0	0	0	0.064	0	0	0.439	0.452
PARP1	TOP1	9606.ENSP00000355759	9606.ENSP00000354522	0	0	0	0	0.06	0.628	0	0.831	0.936
PARP1	YBX1	9606.ENSP00000355759	9606.ENSP00000361626	0	0	0	0	0.067	0.19	0	0.29	0.416
PARP1	RPS6	9606.ENSP00000355759	9606.ENSP00000369757	0	0	0	0	0.09	0.094	0	0.363	0.429
PARP1	PAXX	9606.ENSP00000355759	9606.ENSP00000360682	0	0	0	0	0.062	0	0	0.516	0.526
PARP1	RAD50	9606.ENSP00000355759	9606.ENSP00000368100	0	0	0	0	0.095	0.078	0.5	0.195	0.619
PARP1	PCNA	9606.ENSP00000355759	9606.ENSP00000368458	0	0	0	0	0.341	0.785	0	0.174	0.872
PARP1	RELA	9606.ENSP00000355759	9606.ENSP00000384273	0	0	0	0	0.049	0.697	0	0.655	0.891
PAXX	XRCC6	9606.ENSP00000360682	9606.ENSP00000352257	0	0	0	0	0.097	0.421	0.9	0.976	0.998
PCNA	RPA1	9606.ENSP00000368458	9606.ENSP00000254719	0	0	0	0	0.4	0.854	0.72	0.377	0.982
PCNA	XRCC6	9606.ENSP00000368458	9606.ENSP00000352257	0	0	0	0	0.152	0.727	0	0.28	0.819
PCNA	TOP1	9606.ENSP00000368458	9606.ENSP00000354522	0	0	0	0	0.078	0.465	0	0.213	0.578
PCNA	YBX1	9606.ENSP00000368458	9606.ENSP00000361626	0	0	0	0	0.118	0.295	0	0.161	0.433
PCNA	RBBP4	9606.ENSP00000368458	9606.ENSP00000362592	0	0	0	0	0.374	0.098	0.5	0.107	0.714
PCNA	RAD50	9606.ENSP00000368458	9606.ENSP00000368100	0.042	0	0	0	0.056	0.095	0.4	0.072	0.461
PDCD6IP	TSG101	9606.ENSP00000411825	9606.ENSP00000251968	0	0	0	0	0.181	0.88	0.5	0.997	0.999
PDCD6IP	SH3GL1	9606.ENSP00000411825	9606.ENSP00000269886	0	0	0	0	0.083	0.705	0	0.738	0.922
PFKP	STAT3	9606.ENSP00000370517	9606.ENSP00000264657	0	0	0	0	0.049	0	0	0.465	0.469
PFKP	PGM1	9606.ENSP00000370517	9606.ENSP00000360124	0.066	0	0	0	0.264	0.069	0	0.42	0.579
PFKP	RPEL1	9606.ENSP00000370517	9606.ENSP00000476672	0.042	0	0	0	0	0	0	0.438	0.439
PFKP	SUCLG1	9606.ENSP00000370517	9606.ENSP00000377446	0	0	0	0	0.049	0	0	0.442	0.447
PFKP	PGM3	9606.ENSP00000370517	9606.ENSP00000425809	0.053	0	0	0	0.067	0	0.402	0.216	0.531
PGM1	PRDX6	9606.ENSP00000360124	9606.ENSP00000342026	0	0	0	0	0.211	0.256	0	0.169	0.471
PGM1	SUCLA2	9606.ENSP00000360124	9606.ENSP00000494360	0	0	0	0	0.191	0.092	0	0.264	0.412
PGM1	PGM3	9606.ENSP00000360124	9606.ENSP00000425809	0.093	0	0	0	0.062	0.253	0.449	0.917	0.965
PML	STAT3	9606.ENSP00000268058	9606.ENSP00000264657	0	0	0	0	0.115	0.295	0	0.247	0.49
PML	RPL5	9606.ENSP00000268058	9606.ENSP00000359345	0	0	0	0	0.042	0.361	0	0.106	0.405
PML	TPR	9606.ENSP00000268058	9606.ENSP00000356448	0	0	0	0	0.044	0	0.4	0.063	0.415
PML	POM121C	9606.ENSP00000268058	9606.ENSP00000481575	0	0	0	0	0.049	0.06	0.4	0	0.416
PML	RBBP4	9606.ENSP00000268058	9606.ENSP00000362592	0	0	0	0	0.042	0.047	0.5	0.064	0.515
PML	PSME3	9606.ENSP00000268058	9606.ENSP00000293362	0	0	0	0	0.042	0.483	0	0.226	0.583
PML	RELA	9606.ENSP00000268058	9606.ENSP00000384273	0	0	0	0	0.172	0.525	0	0.184	0.651
PML	STAT1	9606.ENSP00000268058	9606.ENSP00000354394	0	0	0	0	0.232	0.516	0.5	0.533	0.901
POLDIP3	TPR	9606.ENSP00000397927	9606.ENSP00000356448	0	0	0	0	0.063	0.302	0.5	0.099	0.666
POLDIP3	RPS6	9606.ENSP00000397927	9606.ENSP00000369757	0	0	0	0	0.094	0.108	0	0.404	0.476
POLDIP3	RANBP1	9606.ENSP00000397927	9606.ENSP00000401564	0	0	0	0	0.195	0.09	0	0.271	0.419
POLDIP3	POM121C	9606.ENSP00000397927	9606.ENSP00000481575	0	0	0	0	0.099	0.101	0.5	0.081	0.578
POLR2E	SUPT16H	9606.ENSP00000478303	9606.ENSP00000216297	0	0	0	0	0.056	0.928	0.5	0.135	0.966
POLR2E	YBX1	9606.ENSP00000478303	9606.ENSP00000361626	0	0	0	0	0.06	0	0.5	0	0.509
POLR2E	RBBP4	9606.ENSP00000478303	9606.ENSP00000362592	0	0	0	0	0.085	0.095	0.5	0.049	0.553
POLR2E	SSB	9606.ENSP00000478303	9606.ENSP00000386636	0	0	0	0	0.257	0	0.4	0	0.535
POLR2E	RPF2	9606.ENSP00000478303	9606.ENSP00000402338	0	0	0	0	0.835	0	0	0	0.835
POLR2E	RSL1D1	9606.ENSP00000478303	9606.ENSP00000460871	0	0	0	0	0.609	0	0	0	0.609
POLR2E	PSMC3	9606.ENSP00000478303	9606.ENSP00000481029	0	0	0	0	0.265	0	0	0.406	0.545
POM121C	TPR	9606.ENSP00000481575	9606.ENSP00000356448	0	0	0	0	0.106	0.139	0.5	0.229	0.664
POM121C	RANBP1	9606.ENSP00000481575	9606.ENSP00000401564	0	0	0	0	0.108	0.312	0	0.134	0.422
PPFIA1	TLN1	9606.ENSP00000253925	9606.ENSP00000316029	0	0	0	0	0.042	0	0	0.537	0.537
PPWD1	SF3B3	9606.ENSP00000261308	9606.ENSP00000305790	0	0	0	0	0.179	0.097	0.4	0	0.516
PPWD1	SF3A3	9606.ENSP00000261308	9606.ENSP00000362110	0	0	0	0	0.238	0.096	0.4	0.104	0.58
PRDX6	PSMA2	9606.ENSP00000342026	9606.ENSP00000223321	0	0.64	0	0	0.075	0	0	0.132	0.687
PRDX6	PSIP1	9606.ENSP00000342026	9606.ENSP00000370114	0	0	0	0	0.042	0	0	0.525	0.525
PRKACA	VTN	9606.ENSP00000309591	9606.ENSP00000226218	0	0	0	0	0	0.292	0	0.223	0.426
PRKACA	STAT3	9606.ENSP00000309591	9606.ENSP00000264657	0	0	0	0	0.056	0	0	0.489	0.497
PRKACA	PRKAR2A	9606.ENSP00000309591	9606.ENSP00000265563	0	0.037	0	0	0.155	0.899	0.9	0.901	0.999
PRKACA	VIM	9606.ENSP00000309591	9606.ENSP00000446007	0	0	0	0	0.057	0	0	0.439	0.448
PRKACA	RELA	9606.ENSP00000309591	9606.ENSP00000384273	0	0	0	0	0.086	0.742	0.9	0.718	0.992
PSIP1	SUPT16H	9606.ENSP00000370114	9606.ENSP00000216297	0	0	0	0	0.062	0.226	0	0.302	0.448
PSIP1	THRAP3	9606.ENSP00000370114	9606.ENSP00000346634	0	0	0	0	0.094	0.226	0	0.299	0.466
PSIP1	TOP1	9606.ENSP00000370114	9606.ENSP00000354522	0	0	0	0	0.049	0	0	0.518	0.522
PSIP1	YBX1	9606.ENSP00000370114	9606.ENSP00000361626	0	0	0	0	0.071	0	0	0.437	0.455
PSIP1	TRA2B	9606.ENSP00000370114	9606.ENSP00000416959	0	0	0	0	0.066	0.249	0	0.237	0.418
PSIP1	RELA	9606.ENSP00000370114	9606.ENSP00000384273	0	0	0	0	0.042	0.051	0	0.496	0.501
PSMA2	RTCB	9606.ENSP00000223321	9606.ENSP00000216038	0	0	0	0	0.423	0	0	0	0.422
PSMA2	SSB	9606.ENSP00000223321	9606.ENSP00000386636	0	0	0	0	0.417	0	0	0.081	0.442
PSMA2	RELA	9606.ENSP00000223321	9606.ENSP00000384273	0	0	0	0	0.063	0.046	0.4	0.093	0.448
PSMA2	PSME3	9606.ENSP00000223321	9606.ENSP00000293362	0	0	0	0	0.173	0.646	0	0.562	0.86
PSMA2	PSMB3	9606.ENSP00000223321	9606.ENSP00000483688	0	0	0	0	0.961	0.999	0.9	0.881	0.999
PSMA2	PSMC3	9606.ENSP00000223321	9606.ENSP00000481029	0	0.003	0	0	0.474	0.994	0.8	0.665	0.999
PSMB3	PSME3	9606.ENSP00000483688	9606.ENSP00000293362	0	0	0	0	0.164	0.704	0	0.555	0.88
PSMB3	RELA	9606.ENSP00000483688	9606.ENSP00000384273	0	0	0	0	0.062	0.076	0.4	0.045	0.436
PSMB3	PSMC3	9606.ENSP00000483688	9606.ENSP00000481029	0.057	0	0	0	0.538	0.994	0	0.777	0.999
PSMC3	RTCB	9606.ENSP00000481029	9606.ENSP00000216038	0	0	0	0	0.437	0	0	0	0.437
PSMC3	RARS1	9606.ENSP00000481029	9606.ENSP00000231572	0	0	0	0	0.388	0.076	0	0.132	0.466
PSMC3	PSME3	9606.ENSP00000481029	9606.ENSP00000293362	0	0	0	0	0.294	0.101	0.36	0.429	0.737
PSMC3	RPL5	9606.ENSP00000481029	9606.ENSP00000359345	0	0	0	0	0.34	0.095	0	0.079	0.402
PSMC3	RAD50	9606.ENSP00000481029	9606.ENSP00000368100	0.043	0	0	0	0.055	0.419	0	0.09	0.457
PSMC3	RELA	9606.ENSP00000481029	9606.ENSP00000384273	0	0	0	0	0.067	0.06	0.4	0	0.427
PSME3	SSB	9606.ENSP00000293362	9606.ENSP00000386636	0	0	0	0	0.472	0	0	0.058	0.481
PSME3	RELA	9606.ENSP00000293362	9606.ENSP00000384273	0	0	0	0	0.113	0	0.4	0.174	0.522
PSME3	TRA2B	9606.ENSP00000293362	9606.ENSP00000416959	0	0	0	0	0.537	0.067	0	0.068	0.563
PWP1	RPL5	9606.ENSP00000387365	9606.ENSP00000359345	0	0	0	0	0.406	0.213	0	0.23	0.609
PWP1	RSL1D1	9606.ENSP00000387365	9606.ENSP00000460871	0	0	0	0	0.701	0.492	0	0.45	0.909
PWP1	RPF2	9606.ENSP00000387365	9606.ENSP00000402338	0	0	0	0	0.885	0.288	0	0.601	0.964
RABL6	TRAPPC3	9606.ENSP00000360727	9606.ENSP00000480332	0	0	0	0	0.057	0.375	0	0.141	0.45
RAD50	RPA1	9606.ENSP00000368100	9606.ENSP00000254719	0	0	0	0	0.137	0.262	0.5	0.388	0.779
RAD50	XRCC6	9606.ENSP00000368100	9606.ENSP00000352257	0	0	0	0	0.111	0.593	0.5	0.56	0.909
RANBP1	RPL5	9606.ENSP00000401564	9606.ENSP00000359345	0	0	0	0	0.437	0	0	0.155	0.504
RANBP1	RPS6	9606.ENSP00000401564	9606.ENSP00000369757	0	0	0	0	0.449	0	0	0.063	0.462
RARS1	RPS6	9606.ENSP00000231572	9606.ENSP00000369757	0	0	0	0	0.306	0	0	0.181	0.407
RARS1	RPL5	9606.ENSP00000231572	9606.ENSP00000359345	0	0	0	0	0.459	0	0	0.348	0.632
RARS1	WARS1	9606.ENSP00000231572	9606.ENSP00000347495	0.11	0	0	0	0.255	0	0	0.717	0.796
RBBP4	SUPT16H	9606.ENSP00000362592	9606.ENSP00000216297	0	0	0	0	0.353	0.091	0	0.355	0.588
RBBP4	STAT3	9606.ENSP00000362592	9606.ENSP00000264657	0	0	0	0	0.043	0	0	0.434	0.435
RBBP4	YBX1	9606.ENSP00000362592	9606.ENSP00000361626	0	0	0	0	0.137	0.081	0	0.408	0.489
RBBP4	SET	9606.ENSP00000362592	9606.ENSP00000361777	0	0	0	0	0.336	0.065	0	0.173	0.441
RBM17	SF3B3	9606.ENSP00000388638	9606.ENSP00000305790	0	0	0	0	0.083	0.214	0.5	0.417	0.761
RBM17	SF3A3	9606.ENSP00000388638	9606.ENSP00000362110	0	0	0	0	0.441	0.808	0.5	0.427	0.965
RELA	STAT3	9606.ENSP00000384273	9606.ENSP00000264657	0	0	0	0	0.171	0.793	0	0.959	0.992
RELA	STAT1	9606.ENSP00000384273	9606.ENSP00000354394	0	0	0	0	0.118	0.411	0	0.76	0.864
RELA	SIPA1	9606.ENSP00000384273	9606.ENSP00000377771	0	0	0	0	0.084	0	0	0.389	0.416
RHOC	TRIP6	9606.ENSP00000285735	9606.ENSP00000200457	0	0	0	0	0.085	0	0	0.441	0.467
RHOC	TPM3	9606.ENSP00000285735	9606.ENSP00000498577	0	0	0	0	0.377	0.091	0	0.096	0.443
RHOC	SLK	9606.ENSP00000285735	9606.ENSP00000358770	0	0	0	0	0.049	0.225	0.5	0.043	0.6
RPA1	RPS28	9606.ENSP00000254719	9606.ENSP00000472469	0	0	0	0	0.055	0	0	0.393	0.402
RPA1	TOP1	9606.ENSP00000254719	9606.ENSP00000354522	0	0	0	0	0.057	0.1	0	0.378	0.426
RPA1	XRCC6	9606.ENSP00000254719	9606.ENSP00000352257	0	0	0	0	0.198	0.7	0	0.748	0.934
RPEL1	SUCLG1	9606.ENSP00000476672	9606.ENSP00000377446	0.114	0	0	0	0	0	0	0.447	0.489
RPF2	RPL5	9606.ENSP00000402338	9606.ENSP00000359345	0	0	0	0	0.261	0.959	0	0.884	0.996
RPF2	RPS6	9606.ENSP00000402338	9606.ENSP00000369757	0	0	0	0	0.123	0.324	0	0.099	0.42
RPF2	TRMT61A	9606.ENSP00000402338	9606.ENSP00000374399	0	0	0	0	0.534	0	0	0	0.534
RPF2	RSL1D1	9606.ENSP00000402338	9606.ENSP00000460871	0	0	0	0	0.888	0.952	0	0.359	0.996
RPL5	XRCC6	9606.ENSP00000359345	9606.ENSP00000352257	0	0	0	0	0.177	0	0	0.382	0.469
RPL5	SSB	9606.ENSP00000359345	9606.ENSP00000386636	0	0	0	0	0.246	0.166	0	0.126	0.402
RPL5	YBX1	9606.ENSP00000359345	9606.ENSP00000361626	0	0	0	0	0.479	0.19	0	0.178	0.623
RPL5	STT3A	9606.ENSP00000359345	9606.ENSP00000376472	0	0	0	0	0.1	0.786	0	0.095	0.81
RPL5	RSL1D1	9606.ENSP00000359345	9606.ENSP00000460871	0	0	0	0	0.183	0.867	0	0.274	0.914
RPL5	RPS6	9606.ENSP00000359345	9606.ENSP00000369757	0	0	0	0	0.992	0.995	0	0.786	0.999
RPL5	RPS28	9606.ENSP00000359345	9606.ENSP00000472469	0	0	0	0	0.979	0.993	0	0.71	0.999
RPS28	TOP1	9606.ENSP00000472469	9606.ENSP00000354522	0	0	0	0	0.067	0	0	0.481	0.495
RPS28	YBX1	9606.ENSP00000472469	9606.ENSP00000361626	0	0	0	0	0.336	0	0	0.451	0.62
RPS28	RPS6	9606.ENSP00000472469	9606.ENSP00000369757	0.231	0	0	0	0.98	0.992	0.9	0.56	0.999
RPS28	STT3A	9606.ENSP00000472469	9606.ENSP00000376472	0	0	0	0	0.042	0.429	0	0	0.429
RPS28	SSB	9606.ENSP00000472469	9606.ENSP00000386636	0	0	0	0	0.379	0.188	0	0	0.474
RPS28	RSL1D1	9606.ENSP00000472469	9606.ENSP00000460871	0	0	0	0	0.097	0.845	0	0.192	0.877
RPS6	YBX1	9606.ENSP00000369757	9606.ENSP00000361626	0	0	0	0	0.464	0.18	0	0.651	0.833
RPS6	STT3A	9606.ENSP00000369757	9606.ENSP00000376472	0.101	0	0	0	0.044	0.429	0	0	0.466
RPS6	RSL1D1	9606.ENSP00000369757	9606.ENSP00000460871	0	0	0	0	0.297	0.875	0	0.063	0.91
RRBP1	STAT3	9606.ENSP00000367038	9606.ENSP00000264657	0	0	0	0	0.066	0	0.5	0.083	0.534
RRBP1	TPR	9606.ENSP00000367038	9606.ENSP00000356448	0	0	0	0	0.049	0.091	0.5	0.093	0.555
RRBP1	TPM3	9606.ENSP00000367038	9606.ENSP00000498577	0	0	0	0	0	0.045	0.5	0.305	0.639
RSL1D1	SF3B3	9606.ENSP00000460871	9606.ENSP00000305790	0	0	0	0	0.347	0	0	0.208	0.46
RSL1D1	YBX1	9606.ENSP00000460871	9606.ENSP00000361626	0	0	0	0	0.133	0.407	0	0.069	0.479
RSL1D1	TRMT61A	9606.ENSP00000460871	9606.ENSP00000374399	0	0	0	0	0.692	0.065	0	0	0.7
RSL1D1	SSB	9606.ENSP00000460871	9606.ENSP00000386636	0	0	0	0	0.289	0.198	0	0.128	0.46
RSU1	TLN1	9606.ENSP00000367154	9606.ENSP00000316029	0	0	0	0	0.11	0.045	0	0.592	0.623
RTCB	THRAP3	9606.ENSP00000216038	9606.ENSP00000346634	0	0	0	0	0.101	0	0	0.377	0.416
RTCB	TLN1	9606.ENSP00000216038	9606.ENSP00000316029	0	0	0	0	0.042	0	0	0.51	0.51
SERPING1	VTN	9606.ENSP00000278407	9606.ENSP00000226218	0	0	0	0	0.192	0	0	0.667	0.719
SERPING1	STAT1	9606.ENSP00000278407	9606.ENSP00000354394	0	0	0	0	0.256	0	0	0.253	0.42
SET	XRCC6	9606.ENSP00000361777	9606.ENSP00000352257	0	0	0	0	0.247	0.38	0	0.178	0.583
SF3A3	SUPT16H	9606.ENSP00000362110	9606.ENSP00000216297	0	0	0	0	0.632	0	0	0.127	0.665
SF3A3	SF3B3	9606.ENSP00000362110	9606.ENSP00000305790	0	0	0	0	0.189	0.997	0.9	0.968	0.999
SF3A3	TPR	9606.ENSP00000362110	9606.ENSP00000356448	0	0	0	0	0.338	0	0	0.163	0.422
SF3A3	TRA2B	9606.ENSP00000362110	9606.ENSP00000416959	0	0	0	0	0.163	0.183	0	0.254	0.446
SF3B3	TPM3	9606.ENSP00000305790	9606.ENSP00000498577	0	0	0	0	0.06	0	0	0.418	0.429
SF3B3	TRA2B	9606.ENSP00000305790	9606.ENSP00000416959	0	0	0	0	0.217	0.181	0	0.308	0.517
SF3B3	TOP1	9606.ENSP00000305790	9606.ENSP00000354522	0	0	0	0	0.058	0.292	0	0.426	0.584
SF3B3	YBX1	9606.ENSP00000305790	9606.ENSP00000361626	0	0	0	0	0.056	0.251	0.9	0.165	0.933
SH3GL1	TSG101	9606.ENSP00000269886	9606.ENSP00000251968	0	0	0	0	0.056	0	0	0.473	0.481
SLC25A12	TIMM10	9606.ENSP00000388658	9606.ENSP00000257245	0	0	0	0	0.042	0	0	0.681	0.681
SPTAN1	TMOD3	9606.ENSP00000487444	9606.ENSP00000308753	0	0	0	0	0.049	0	0	0.397	0.402
SPTAN1	TLN1	9606.ENSP00000487444	9606.ENSP00000316029	0	0	0	0	0.266	0	0	0.384	0.529
SPTAN1	XRCC6	9606.ENSP00000487444	9606.ENSP00000352257	0	0	0	0	0.072	0	0	0.405	0.424
SPTAN1	SSB	9606.ENSP00000487444	9606.ENSP00000386636	0	0	0	0	0.049	0	0	0.479	0.483
SPTAN1	VIM	9606.ENSP00000487444	9606.ENSP00000446007	0	0	0	0	0.056	0.292	0	0.222	0.435
SPTAN1	TPM2	9606.ENSP00000487444	9606.ENSP00000496494	0	0	0	0	0.062	0	0	0.471	0.483
SSB	SUPT16H	9606.ENSP00000386636	9606.ENSP00000216297	0	0	0	0	0.247	0.242	0	0	0.404
SSB	TPR	9606.ENSP00000386636	9606.ENSP00000356448	0	0	0	0	0.412	0	0	0	0.412
SSB	YBX1	9606.ENSP00000386636	9606.ENSP00000361626	0	0	0	0	0.135	0.575	0	0.256	0.703
SSB	TRA2B	9606.ENSP00000386636	9606.ENSP00000416959	0	0	0	0	0.661	0	0	0.044	0.662
STAT1	STAT3	9606.ENSP00000354394	9606.ENSP00000264657	0	0	0.064	0.947	0.192	0.874	0.9	0.982	0.999
STAT1	WARS1	9606.ENSP00000354394	9606.ENSP00000347495	0	0	0	0	0.454	0	0	0.323	0.615
STAT1	VIM	9606.ENSP00000354394	9606.ENSP00000446007	0	0	0	0	0.088	0	0.4	0.266	0.564
STAT3	TSG101	9606.ENSP00000264657	9606.ENSP00000251968	0	0	0	0	0.062	0.071	0	0.585	0.606
STAT3	TPR	9606.ENSP00000264657	9606.ENSP00000356448	0	0	0	0	0.057	0	0.5	0	0.508
STAT3	TPM3	9606.ENSP00000264657	9606.ENSP00000498577	0	0	0	0	0.061	0	0.5	0.187	0.585
STAT3	VIM	9606.ENSP00000264657	9606.ENSP00000446007	0	0	0	0	0.076	0	0.5	0.653	0.826
STX4	TXLNG	9606.ENSP00000317714	9606.ENSP00000369465	0	0	0	0	0.042	0	0	0.904	0.904
SUCLA2	SUCLG1	9606.ENSP00000494360	9606.ENSP00000377446	0.115	0.9	0.534	0	0.814	0.995	0.979	0.99	0.999
SUPT16H	THRAP3	9606.ENSP00000216297	9606.ENSP00000346634	0	0	0	0	0.34	0.065	0	0.105	0.4
SUPT16H	TPR	9606.ENSP00000216297	9606.ENSP00000356448	0	0	0	0	0.633	0.114	0	0.203	0.718
SUPT16H	XRCC6	9606.ENSP00000216297	9606.ENSP00000352257	0	0	0	0	0.202	0.627	0	0.384	0.8
SUPT16H	TOP1	9606.ENSP00000216297	9606.ENSP00000354522	0	0	0	0	0.093	0.595	0	0.507	0.803
THRAP3	TPR	9606.ENSP00000346634	9606.ENSP00000356448	0	0	0	0	0.42	0.075	0	0.064	0.454
TLN1	TRIP6	9606.ENSP00000316029	9606.ENSP00000200457	0	0	0	0	0.063	0.219	0	0.378	0.506
TLN1	VTN	9606.ENSP00000316029	9606.ENSP00000226218	0	0	0	0	0	0	0	0.74	0.74
TLN1	UTRN	9606.ENSP00000316029	9606.ENSP00000356515	0	0	0	0	0.085	0.089	0	0.424	0.479
TLN1	TPM3	9606.ENSP00000316029	9606.ENSP00000498577	0	0	0	0	0.122	0	0.5	0.217	0.626
TLN1	TPM2	9606.ENSP00000316029	9606.ENSP00000496494	0	0	0	0	0.152	0	0.5	0.229	0.644
TLN1	ZYX	9606.ENSP00000316029	9606.ENSP00000324422	0	0	0	0	0.546	0	0	0.999	0.999
TMOD3	TPM2	9606.ENSP00000308753	9606.ENSP00000496494	0	0	0	0	0.103	0.065	0.5	0.483	0.754
TMOD3	TPM3	9606.ENSP00000308753	9606.ENSP00000498577	0	0	0	0	0.174	0.065	0.5	0.61	0.829
TOP1	XRCC6	9606.ENSP00000354522	9606.ENSP00000352257	0	0	0	0	0.061	0.447	0	0.723	0.843
TPM2	TPM3	9606.ENSP00000496494	9606.ENSP00000498577	0	0	0.049	0.982	0.067	0.591	0.72	0.577	0.949
TPM3	TPR	9606.ENSP00000498577	9606.ENSP00000356448	0	0	0	0	0.06	0	0.9	0.099	0.907
TPM3	TRA2B	9606.ENSP00000498577	9606.ENSP00000416959	0	0	0	0	0.082	0	0	0.497	0.518
TPM3	VIM	9606.ENSP00000498577	9606.ENSP00000446007	0	0	0	0	0.11	0	0	0.441	0.481
TRA2B	YBX1	9606.ENSP00000416959	9606.ENSP00000361626	0	0	0	0	0.116	0.221	0.4	0.342	0.692
TRA2B	YTHDC1	9606.ENSP00000416959	9606.ENSP00000463982	0	0	0	0	0.167	0.46	0	0.527	0.769
TRIP6	ZYX	9606.ENSP00000200457	9606.ENSP00000324422	0	0	0	0.835	0.087	0.23	0	0.488	0.608
TRMT61A	YTHDC1	9606.ENSP00000374399	9606.ENSP00000463982	0	0	0	0	0.073	0	0	0.507	0.523
TSG101	WARS1	9606.ENSP00000251968	9606.ENSP00000347495	0	0	0	0	0.068	0.398	0	0	0.415
[truncated: 4 more rows]

## Sheet: Table S10
Table S10. The differentially expressed proteins (DEPs) between preESCC and eESCC phases in N tissues.
[truncated: 77 more rows]

[truncated: 5 more sheets: Table S11, Table S12, Table S13, Table S14, Table S15]
